# Supplementary material for: Chloro­cobalt complexes with pyridyl­ethyl-derived di­aza­cyclo­alkanes
Source: Acta Crystallogr E Crystallogr Commun. 2022 Feb 15;78(Pt 3):235–43. doi: 10.1107/S2056989022001220 (PMC8900507; doi:10.1107/S2056989022001220)
Supplement: Supplementary file 1 [file e-78-00235-sup1.cif]

##############################################################################
#                                                                            #
# This CIF contains the data in a paper accepted for publication in          #
# Acta Crystallographica Section E. It conforms to the requirements of       #
# Notes for Authors for Acta Crystallographica Section E, and has been       #
# peer reviewed under the auspices of the IUCr Commission on Journals.       #
#                                                                            #
# Full details of the Crystallographic Information File format               #
# are given in the paper "The Crystallographic Information File (CIF):       #
# a New Standard Archive File for Crystallography" by S. R. Hall, F. H.      #
# Allen and I. D. Brown [Acta Cryst. (1991), A47, 655-685].                  #
#                                                                            #
# The current version of the core CIF dictionary is obtainable from          #
# ftp://ftp.iucr.org/pub/cif_core.dic.                                       #
#                                                                            #
# Software is freely available for graphical display of the structure(s)     #
# in this CIF. For information consult the CIF software page                 #
# http://www.iucr.org/resources/cif/software.                                #
#                                                                            #
# This file may be used for bona fide research purposes within the           #
# scientific community so long as proper attribution is given to the journal # 
# article from which it was obtained.                                        #
#                                                                            #
##############################################################################
data_global
_audit_creation_method
;
Olex2 1.2
(compiled 2015.09.30 svn.r3233 for OlexSys, GUI svn.r5103)
;
_journal_date_recd_electronic     2021-09-27
_journal_date_accepted     2022-02-01
_journal_name_full     'Acta Crystallographica, Section E'
_journal_year     2022
_journal_volume     78
_journal_issue      3
_journal_page_first     0
_journal_page_last     0
_journal_paper_category     GM
_journal_paper_doi     10.1107/S2056989022001220
_journal_coeditor_code     YY2006
_publ_contact_author_name     'Anthony W. Addison'
_publ_contact_author_address
;
Department of Chemistry, Drexel University, Philadelphia, PA 19104, USA
;
_publ_contact_author_email     AddisonA@drexel.edu
_publ_contact_author_fax     ?
_publ_contact_author_phone     ?
_publ_section_title
;
Chlorocobalt complexes with pyridylethyl-derived diazacycloalkanes
;
_publ_section_title_footnote     .
loop_
    _publ_author_name
    _publ_author_footnote
    _publ_author_address
    'Addison, Anthony W.' .
;
Department of Chemistry, Drexel University, Philadelphia, PA 19104, USA
;
    'Jaworski, Stephen J.'
;
Work performed in partial fulfillment of Drexel University baccalaureate degree
requirements.
;
;
Department of Chemistry, Drexel University, Philadelphia, PA 19104, USA
;
    'Jasinski, Jerry P.'
;
Deceased.
;
;
Department of Chemistry, Keene State College, Keene, NH 03435, USA
;
    'Turnbull, Mark M.' .
;
Carlson School of Chemistry and Biochemistry, Clark University, 950 Main St.,
Worcester, MA 01610,
USA
;
    'Xiao, Fan' .
;
Carlson School of Chemistry and Biochemistry, Clark University, 950 Main St.,
Worcester, MA 01610,
USA
;
    'Zeller, Matthias' .
;
Department of Chemistry, Purdue University, 560 Oval Drive, West Lafayette,
IN, 47907-2084, USA
;
    'O'Connor, Molly A.' .
;
Department of Chemistry, Drexel University, Philadelphia, PA 19104, USA
;
    'Brayman, Elizabeth A.'
;
Work performed in partial fulfillment of Drexel University baccalaureate degree
requirements.
;
;
Department of Chemistry, Drexel University, Philadelphia, PA 19104, USA
;
_publ_section_synopsis
;
With cobalt(II) chloride, some piperazine- and homo<i>-</i>piperazine-derived
ligands yield tetra- or pentacoordinate complexes. Observed variations in
coordination number are ascribed as being related to chloride solvophobicity.
Optical spectra are presented, while magnetism measurements indicate
governance of the magnetism by zero-field splitting of the cobalt ion.
;
data_CoPhpzCl2_sq
_audit_creation_method     'SHELXL-2018/3'
_chemical_name_systematic
;
{1,4-Bis[2-(pyridin-2-yl)ethyl]-1,4-diazacycloheptane}dichloridocobalt(II)
;
_chemical_name_common     ?
_chemical_formula_moiety     'C19 H26 Cl2 Co N4, [+ solvent]'
_chemical_formula_sum     'C19 H26 Cl2 Co N4'
_chemical_formula_iupac     '[Co Cl2 (C19 H26 N4)] [+ solvent]'
_chemical_formula_weight     440.27
_chemical_melting_point     ?
_space_group_crystal_system     triclinic
_space_group_name_H-M_alt     'P -1'
_space_group_name_Hall     '-P 1'
loop_
    _space_group_symop_operation_xyz
    'x, y, z'
    '-x, -y, -z'
_cell_length_a     7.2628(3)
_cell_length_b     11.5369(4)
_cell_length_c     12.6384(5)
_cell_angle_alpha     86.9553(19)
_cell_angle_beta     89.1996(19)
_cell_angle_gamma     89.3798(18)
_cell_volume     1057.32(7)
_cell_formula_units_Z     2
_cell_measurement_reflns_used     9804
_cell_measurement_theta_min     3.2180
_cell_measurement_theta_max     33.2091
_cell_measurement_temperature     150(2)
_exptl_crystal_description     fragment
_exptl_crystal_colour     blue
_exptl_crystal_size_max     0.230
_exptl_crystal_size_mid     0.130
_exptl_crystal_size_min     0.090
_exptl_crystal_density_diffrn     1.383
_exptl_crystal_density_meas     ?
_exptl_crystal_density_method     ?
_exptl_crystal_F_000     458
_exptl_absorpt_coefficient_mu     1.074
_exptl_absorpt_correction_type     multi-scan
_exptl_absorpt_process_details
;
(SADABS; Krause <i>et al.</i>,  2015)
;
_exptl_absorpt_correction_T_min     0.6595
_exptl_absorpt_correction_T_max     0.7465
_diffrn_ambient_temperature     150(2)
_diffrn_source     'fine focus sealed tube X-ray source'
_diffrn_source_voltage     '50 kV'
_diffrn_source_current     '30 mA'
_diffrn_radiation_type     MoK\a
_diffrn_radiation_wavelength     0.71073
_diffrn_radiation_monochromator     'Triumph curved graphite crystal'
_diffrn_measurement_device_type
;
Bruker AXS D8 Quest diffractometer with PhotonII charge-integrating pixel
array detector (CPAD)
;
_diffrn_measurement_method     'omega and phi scans'
_diffrn_detector_area_resol_mean     7.4074
_diffrn_reflns_number     43329
_diffrn_reflns_av_R_equivalents     0.0348
_diffrn_reflns_av_unetI/netI     0.0252
_diffrn_reflns_theta_min     1.768
_diffrn_reflns_theta_max     33.208
_diffrn_reflns_theta_full     25.242
_diffrn_measured_fraction_theta_max     0.993
_diffrn_measured_fraction_theta_full     0.989
_diffrn_reflns_limit_h_min     -11
_diffrn_reflns_limit_h_max     11
_diffrn_reflns_limit_k_min     -17
_diffrn_reflns_limit_k_max     17
_diffrn_reflns_limit_l_min     -19
_diffrn_reflns_limit_l_max     19
_refine_special_details
;
The central part of the metal complex (two of the Co-coordinated
nitrogen atoms and the C atoms bridging between them) are disordered
by a pseudo-mirror operation. Addtional disorder that is vaguely
recognizable (largest difference peak 0.78 electrons) was ignored.
The two disordered moieties were restrained to have similar geometries.
Uij components of ADPs for disordered atoms closer to each other than
2.0 Angstrom were restrained to be similar. Subject to these conditions
the occupancy ratio refined to 0.914(3) to 0.086(3).
The structure contains additional 121 Ang3 of solvent accessible
voids filled by extensively disordered solvate molecules (presumably
nitromethane, the solvate of crystallization). The residual electron
density peaks are not arranged in an interpretable pattern. The
structure factors were instead augmented via reverse Fourier transform
methods using the SQUEEZE routine (P. van der Sluis & A.L. Spek (1990).
Acta Cryst. A46, 194-201) as implemented in the program Platon. The
resultant FAB file containing the structure factor contribution from
the electron content of the void space was used in together with the
original hkl file in the further refinement. (The FAB file with
details of the Squeeze results is appended to this cif file). The
Squeeze procedure corrected for 69 electrons within the solvent
accessible voids, or around two nitromethane molecules.
;
_reflns_number_total     8042
_reflns_number_gt     7248
_reflns_threshold_expression     'I > 2\s(I)'
_refine_ls_structure_factor_coef     Fsqd
_refine_ls_matrix_type     full
_refine_ls_R_factor_all     0.0420
_refine_ls_R_factor_gt     0.0371
_refine_ls_wR_factor_gt     0.0958
_refine_ls_wR_factor_ref     0.0980
_refine_ls_goodness_of_fit_ref     1.118
_refine_ls_restrained_S_all     1.101
_refine_ls_number_reflns     8042
_refine_ls_number_parameters     317
_refine_ls_number_restraints     298
_refine_ls_hydrogen_treatment     constr
_refine_ls_weighting_scheme     calc
_refine_ls_weighting_details
              'w=1/[\s^2^(Fo^2^)+(0.0309P)^2^+1.1650P] where P=(Fo^2^+2Fc^2^)/3'
_atom_sites_solution_hydrogens     geom
_atom_sites_solution_primary     dual
_atom_sites_solution_secondary     difmap
_refine_ls_shift/su_max     0.002
_refine_ls_shift/su_mean     0.000
_refine_diff_density_max     0.812
_refine_diff_density_min     -0.350
_refine_ls_extinction_method     none
_refine_ls_extinction_coef     .
loop_
    _atom_type_symbol
    _atom_type_description
    _atom_type_scat_dispersion_real
    _atom_type_scat_dispersion_imag
    _atom_type_scat_source
    'C' 'C' 0.0033 0.0016
                         'International Tables Vol C Tables 4.2.6.8 and 6.1.1.4'
    'H' 'H' 0.0000 0.0000
                         'International Tables Vol C Tables 4.2.6.8 and 6.1.1.4'
    'Cl' 'Cl' 0.1484 0.1585
                         'International Tables Vol C Tables 4.2.6.8 and 6.1.1.4'
    'Co' 'Co' 0.3494 0.9721
                         'International Tables Vol C Tables 4.2.6.8 and 6.1.1.4'
    'N' 'N' 0.0061 0.0033
                         'International Tables Vol C Tables 4.2.6.8 and 6.1.1.4'
    'O' 'O' 0.0106 0.0060
                         'International Tables Vol C Tables 4.2.6.8 and 6.1.1.4'
_computing_data_collection
;
APEX4  (Bruker, 2021)
;
_computing_cell_refinement
;
SAINT (Bruker, 2020)
;
_computing_data_reduction
;
SAINT (Bruker, 2020)
;
_computing_structure_solution
;
SHELXT (Sheldrick, 2015a)
;
_computing_structure_refinement
;
SHELXL (Sheldrick, 2015b),
<i>shelXle</i> (H\"ubschle et al., 2011)
;
_computing_molecular_graphics     ?
_computing_publication_material     ?
loop_
    _atom_site_type_symbol
    _atom_site_label
    _atom_site_fract_x
    _atom_site_fract_y
    _atom_site_fract_z
    _atom_site_U_iso_or_equiv
    _atom_site_adp_type
    _atom_site_calc_flag
    _atom_site_occupancy
    _atom_site_disorder_assembly
    _atom_site_disorder_group
    Co Co1 0.53192(3) 0.72356(2) 0.71546(2) 0.01491(5) Uani d 1 . .
    Cl Cl1 0.39576(6) 0.90464(3) 0.72682(3) 0.02551(8) Uani d 1 . .
    Cl Cl2 0.35412(5) 0.56244(3) 0.69120(3) 0.02233(8) Uani d 1 . .
    N N1 0.52808(19) 0.69410(13) 0.88487(11) 0.0210(2) Uani d 1 . .
    N N4 0.1556(2) 0.69189(13) 0.31011(12) 0.0236(3) Uani d 1 . .
    C C1 0.3612(3) 0.70540(19) 0.93121(14) 0.0299(4) Uani d 1 . .
    H H1 0.261957 0.733949 0.888753 0.036 Uiso calc 1 . .
    C C2 0.3266(3) 0.6775(2) 1.03773(15) 0.0351(4) Uani d 1 . .
    H H2 0.207425 0.688678 1.067724 0.042 Uiso calc 1 . .
    C C3 0.4692(3) 0.63313(18) 1.09915(14) 0.0304(4) Uani d 1 . .
    H H3 0.449538 0.610848 1.171842 0.036 Uiso calc 1 . .
    C C4 0.6422(3) 0.62179(17) 1.05229(14) 0.0285(3) Uani d 1 . .
    H H4 0.742296 0.591331 1.092985 0.034 Uiso calc 1 . .
    C C5 0.6689(2) 0.65507(16) 0.94559(13) 0.0239(3) Uani d 1 . .
    N N2 0.8075(2) 0.67209(14) 0.69839(12) 0.0186(3) Uani d 0.914(3) A 1
    N N3 0.5951(3) 0.75652(17) 0.5435(2) 0.0161(3) Uani d 0.914(3) A 1
    C C6 0.8595(4) 0.6501(3) 0.8962(2) 0.0278(6) Uani d 0.914(3) A 1
    H H6A 0.907241 0.730202 0.888560 0.033 Uiso calc 0.914(3) A 1
    H H6B 0.940719 0.605601 0.946249 0.033 Uiso calc 0.914(3) A 1
    C C7 0.8759(3) 0.59720(18) 0.79009(16) 0.0256(4) Uani d 0.914(3) A 1
    H H7A 1.007023 0.577766 0.776770 0.031 Uiso calc 0.914(3) A 1
    H H7B 0.806603 0.523656 0.793394 0.031 Uiso calc 0.914(3) A 1
    C C8 0.8212(3) 0.60193(16) 0.60292(16) 0.0220(3) Uani d 0.914(3) A 1
    H H8A 0.787981 0.520602 0.622862 0.026 Uiso calc 0.914(3) A 1
    H H8B 0.950000 0.602210 0.576264 0.026 Uiso calc 0.914(3) A 1
    C C9 0.6934(3) 0.64957(17) 0.51413(18) 0.0193(4) Uani d 0.914(3) A 1
    H H9A 0.767374 0.666467 0.448841 0.023 Uiso calc 0.914(3) A 1
    H H9B 0.602312 0.589692 0.498837 0.023 Uiso calc 0.914(3) A 1
    C C10 0.7153(3) 0.85978(18) 0.5286(2) 0.0203(4) Uani d 0.914(3) A 1
    H H10A 0.658570 0.925301 0.565159 0.024 Uiso calc 0.914(3) A 1
    H H10B 0.724466 0.882734 0.452098 0.024 Uiso calc 0.914(3) A 1
    C C11 0.9089(3) 0.83628(17) 0.57172(17) 0.0244(4) Uani d 0.914(3) A 1
    H H11A 0.975384 0.785361 0.523062 0.029 Uiso calc 0.914(3) A 1
    H H11B 0.975306 0.910862 0.570387 0.029 Uiso calc 0.914(3) A 1
    C C12 0.9187(2) 0.78025(17) 0.68365(16) 0.0239(3) Uani d 0.914(3) A 1
    H H12A 1.048899 0.761401 0.700064 0.029 Uiso calc 0.914(3) A 1
    H H12B 0.874315 0.836870 0.734617 0.029 Uiso calc 0.914(3) A 1
    N N2B 0.817(2) 0.7263(13) 0.7020(10) 0.0189(19) Uani d 0.086(3) A 2
    N N3B 0.592(3) 0.7352(19) 0.539(2) 0.018(3) Uani d 0.086(3) A 2
    C C6B 0.857(3) 0.674(4) 0.897(2) 0.027(3) Uani d 0.086(3) A 2
    H H6C 0.936090 0.698669 0.954391 0.032 Uiso calc 0.086(3) A 2
    H H6D 0.903055 0.595936 0.878877 0.032 Uiso calc 0.086(3) A 2
    C C7B 0.903(3) 0.7523(18) 0.8028(13) 0.028(2) Uani d 0.086(3) A 2
    H H7C 0.867783 0.832473 0.819544 0.033 Uiso calc 0.086(3) A 2
    H H7D 1.038393 0.750743 0.791949 0.033 Uiso calc 0.086(3) A 2
    C C8B 0.869(3) 0.8190(15) 0.6206(14) 0.022(2) Uani d 0.086(3) A 2
    H H8C 0.992689 0.800892 0.590990 0.027 Uiso calc 0.086(3) A 2
    H H8D 0.876643 0.894227 0.654440 0.027 Uiso calc 0.086(3) A 2
    C C9B 0.727(4) 0.829(2) 0.529(2) 0.021(3) Uani d 0.086(3) A 2
    H H9C 0.662432 0.905059 0.530854 0.026 Uiso calc 0.086(3) A 2
    H H9D 0.793098 0.826209 0.460360 0.026 Uiso calc 0.086(3) A 2
    C C10B 0.663(3) 0.6218(19) 0.508(2) 0.020(2) Uani d 0.086(3) A 2
    H H10C 0.662423 0.619746 0.429500 0.025 Uiso calc 0.086(3) A 2
    H H10D 0.580853 0.559595 0.537089 0.025 Uiso calc 0.086(3) A 2
    C C11B 0.860(3) 0.5997(18) 0.5482(14) 0.027(2) Uani d 0.086(3) A 2
    H H11C 0.900632 0.520830 0.530291 0.033 Uiso calc 0.086(3) A 2
    H H11D 0.944096 0.656140 0.511618 0.033 Uiso calc 0.086(3) A 2
    C C12B 0.873(3) 0.6104(15) 0.6666(13) 0.027(2) Uani d 0.086(3) A 2
    H H12C 0.793950 0.550760 0.702889 0.032 Uiso calc 0.086(3) A 2
    H H12D 1.001477 0.594237 0.688289 0.032 Uiso calc 0.086(3) A 2
    C C13 0.4219(2) 0.77299(15) 0.48334(12) 0.0197(3) Uani d 1 . .
    H H13A 0.362629 0.846289 0.503844 0.024 Uiso calc 1 A 1
    H H13B 0.337699 0.708954 0.505272 0.024 Uiso calc 1 A 1
    C C14 0.4423(2) 0.77715(16) 0.36172(13) 0.0232(3) Uani d 1 . .
    H H14A 0.519445 0.843907 0.337483 0.028 Uiso calc 1 . .
    H H14B 0.503654 0.705223 0.339373 0.028 Uiso calc 1 . .
    C C15 0.2548(2) 0.78897(14) 0.31256(12) 0.0202(3) Uani d 1 . .
    C C16 -0.0139(2) 0.70104(17) 0.26944(14) 0.0257(3) Uani d 1 . .
    H H16 -0.084107 0.632313 0.266619 0.031 Uiso calc 1 . .
    C C17 -0.0923(3) 0.80415(19) 0.23144(16) 0.0303(4) Uani d 1 . .
    H H17 -0.212622 0.806205 0.202799 0.036 Uiso calc 1 . .
    C C18 0.0093(3) 0.90462(19) 0.23624(19) 0.0369(4) Uani d 1 . .
    H H18 -0.041362 0.977641 0.212811 0.044 Uiso calc 1 . .
    C C19 0.1866(3) 0.89658(17) 0.27597(17) 0.0310(4) Uani d 1 . .
    H H19 0.260430 0.963874 0.278109 0.037 Uiso calc 1 . .
loop_
    _atom_site_aniso_label
    _atom_site_aniso_U_11
    _atom_site_aniso_U_22
    _atom_site_aniso_U_33
    _atom_site_aniso_U_12
    _atom_site_aniso_U_13
    _atom_site_aniso_U_23
    Co1 0.01236(9) 0.01649(9) 0.01594(9) 0.00004(6) -0.00004(6) -0.00142(7)
    Cl1 0.02846(19) 0.02000(16) 0.02813(19) 0.00544(14) 0.00301(14) -0.00377(14)
    Cl2 0.02063(16) 0.02148(16) 0.02497(17) -0.00612(13) 0.00151(13)
                                                                    -0.00138(13)
    N1 0.0191(6) 0.0269(7) 0.0171(6) 0.0007(5) -0.0007(4) -0.0013(5)
    N4 0.0251(7) 0.0239(6) 0.0218(6) -0.0030(5) 0.0003(5) 0.0003(5)
    C1 0.0237(8) 0.0462(11) 0.0193(7) 0.0058(7) 0.0023(6) 0.0004(7)
    C2 0.0323(10) 0.0518(12) 0.0207(8) 0.0046(8) 0.0066(7) -0.0012(8)
    C3 0.0410(10) 0.0349(9) 0.0153(7) -0.0006(8) 0.0008(6) -0.0020(6)
    C4 0.0342(9) 0.0331(9) 0.0182(7) 0.0033(7) -0.0055(6) -0.0004(6)
    C5 0.0251(7) 0.0276(8) 0.0191(7) 0.0026(6) -0.0038(6) -0.0011(6)
    N2 0.0141(6) 0.0213(7) 0.0202(6) 0.0008(5) 0.0010(5) 0.0009(5)
    N3 0.0150(6) 0.0164(8) 0.0169(7) -0.0002(6) 0.0001(5) -0.0015(6)
    C6 0.0209(9) 0.0345(16) 0.0278(10) 0.0016(8) -0.0061(7) 0.0021(9)
    C7 0.0198(8) 0.0299(9) 0.0265(8) 0.0048(6) -0.0005(6) 0.0042(7)
    C8 0.0198(7) 0.0214(7) 0.0246(8) 0.0035(6) 0.0036(6) -0.0006(6)
    C9 0.0200(8) 0.0190(8) 0.0192(7) -0.0003(6) 0.0034(6) -0.0039(7)
    C10 0.0220(8) 0.0184(9) 0.0203(7) -0.0041(8) 0.0004(6) 0.0015(7)
    C11 0.0194(8) 0.0259(8) 0.0277(9) -0.0076(6) 0.0023(6) 0.0014(7)
    C12 0.0175(7) 0.0276(8) 0.0268(8) -0.0051(6) -0.0034(6) -0.0006(7)
    N2B 0.015(3) 0.019(4) 0.022(3) -0.008(3) -0.002(3) 0.002(3)
    N3B 0.018(4) 0.020(5) 0.017(4) -0.006(4) 0.001(4) 0.001(4)
    C6B 0.020(5) 0.035(6) 0.025(5) 0.003(5) -0.008(5) 0.001(5)
    C7B 0.019(4) 0.036(4) 0.028(4) -0.002(4) -0.004(4) 0.003(4)
    C8B 0.020(4) 0.023(4) 0.023(4) -0.008(4) 0.002(4) 0.004(4)
    C9B 0.023(4) 0.022(5) 0.019(4) 0.001(4) 0.003(4) 0.005(4)
    C10B 0.020(4) 0.020(5) 0.021(4) 0.000(4) 0.002(4) -0.003(4)
    C11B 0.027(5) 0.028(5) 0.026(5) 0.001(4) 0.006(4) 0.001(4)
    C12B 0.022(4) 0.030(4) 0.028(4) 0.000(4) 0.006(4) 0.002(4)
    C13 0.0177(6) 0.0252(7) 0.0161(6) 0.0001(5) -0.0006(5) -0.0006(5)
    C14 0.0203(7) 0.0324(8) 0.0169(6) -0.0006(6) -0.0014(5) -0.0014(6)
    C15 0.0223(7) 0.0241(7) 0.0145(6) -0.0007(5) -0.0006(5) -0.0023(5)
    C16 0.0237(7) 0.0312(8) 0.0225(7) -0.0067(6) 0.0024(6) -0.0030(6)
    C17 0.0225(8) 0.0384(10) 0.0305(9) 0.0002(7) -0.0042(6) -0.0042(7)
    C18 0.0353(10) 0.0291(9) 0.0463(12) 0.0048(8) -0.0127(9) -0.0005(8)
    C19 0.0330(9) 0.0225(8) 0.0378(10) -0.0019(7) -0.0104(8) -0.0015(7)
_geom_special_details
;
 All esds (except the esd in the dihedral angle between two l.s. planes)
 are estimated using the full covariance matrix.  The cell esds are taken
 into account individually in the estimation of esds in distances, angles
 and torsion angles; correlations between esds in cell parameters are only
 used when they are defined by crystal symmetry.  An approximate (isotropic)
 treatment of cell esds is used for estimating esds involving l.s. planes.
;
loop_
    _geom_bond_atom_site_label_1
    _geom_bond_atom_site_label_2
    _geom_bond_site_symmetry_2
    _geom_bond_distance
    _geom_bond_publ_flag
    Co1 N2B . 2.072(15) y
    Co1 N2 . 2.0933(15) y
    Co1 N1 . 2.1498(14) y
    Co1 N3 . 2.228(3) y
    Co1 N3B . 2.26(3) y
    Co1 Cl2 . 2.3110(4) y
    Co1 Cl1 . 2.3122(4) y
    N1 C5 . 1.347(2) ?
    N1 C1 . 1.347(2) ?
    N4 C15 . 1.341(2) ?
    N4 C16 . 1.341(2) ?
    C1 C2 . 1.388(3) ?
    C1 H1 . 0.9500 ?
    C2 C3 . 1.381(3) ?
    C2 H2 . 0.9500 ?
    C3 C4 . 1.389(3) ?
    C3 H3 . 0.9500 ?
    C4 C5 . 1.394(2) ?
    C4 H4 . 0.9500 ?
    C5 C6B . 1.508(18) ?
    C5 C6 . 1.512(3) ?
    N2 C8 . 1.490(2) ?
    N2 C7 . 1.496(2) ?
    N2 C12 . 1.496(2) ?
    N3 C9 . 1.481(3) ?
    N3 C13 . 1.484(2) ?
    N3 C10 . 1.487(3) ?
    C6 C7 . 1.505(4) ?
    C6 H6A . 0.9900 ?
    C6 H6B . 0.9900 ?
    C7 H7A . 0.9900 ?
    C7 H7B . 0.9900 ?
    C8 C9 . 1.541(3) ?
    C8 H8A . 0.9900 ?
    C8 H8B . 0.9900 ?
    C9 H9A . 0.9900 ?
    C9 H9B . 0.9900 ?
    C10 C11 . 1.532(3) ?
    C10 H10A . 0.9900 ?
    C10 H10B . 0.9900 ?
    C11 C12 . 1.526(3) ?
    C11 H11A . 0.9900 ?
    C11 H11B . 0.9900 ?
    C12 H12A . 0.9900 ?
    C12 H12B . 0.9900 ?
    N2B C7B . 1.475(15) ?
    N2B C12B . 1.485(16) ?
    N2B C8B . 1.493(15) ?
    N3B C9B . 1.471(18) ?
    N3B C10B . 1.473(18) ?
    N3B C13 . 1.481(15) ?
    C6B C7B . 1.489(18) ?
    C6B H6C . 0.9900 ?
    C6B H6D . 0.9900 ?
    C7B H7C . 0.9900 ?
    C7B H7D . 0.9900 ?
    C8B C9B . 1.557(17) ?
    C8B H8C . 0.9900 ?
    C8B H8D . 0.9900 ?
    C9B H9C . 0.9900 ?
    C9B H9D . 0.9900 ?
    C10B C11B . 1.542(17) ?
    C10B H10C . 0.9900 ?
    C10B H10D . 0.9900 ?
    C11B C12B . 1.512(17) ?
    C11B H11C . 0.9900 ?
    C11B H11D . 0.9900 ?
    C12B H12C . 0.9900 ?
    C12B H12D . 0.9900 ?
    C13 C14 . 1.540(2) ?
    C13 H13A . 0.9900 ?
    C13 H13B . 0.9900 ?
    C14 C15 . 1.506(2) ?
    C14 H14A . 0.9900 ?
    C14 H14B . 0.9900 ?
    C15 C19 . 1.390(2) ?
    C16 C17 . 1.379(3) ?
    C16 H16 . 0.9500 ?
    C17 C18 . 1.385(3) ?
    C17 H17 . 0.9500 ?
    C18 C19 . 1.389(3) ?
    C18 H18 . 0.9500 ?
    C19 H19 . 0.9500 ?
loop_
    _geom_angle_atom_site_label_1
    _geom_angle_atom_site_label_2
    _geom_angle_atom_site_label_3
    _geom_angle_site_symmetry_1
    _geom_angle_site_symmetry_3
    _geom_angle
    _geom_angle_publ_flag
    N2B Co1 N1 . . 94.8(4) y
    N2 Co1 N1 . . 94.16(6) y
    N2 Co1 N3 . . 75.49(6) y
    N1 Co1 N3 . . 168.81(6) y
    N2B Co1 N3B . . 74.9(6) y
    N1 Co1 N3B . . 168.3(4) y
    N2B Co1 Cl2 . . 124.4(4) y
    N2 Co1 Cl2 . . 107.08(5) y
    N1 Co1 Cl2 . . 92.63(4) y
    N3 Co1 Cl2 . . 94.48(5) y
    N3B Co1 Cl2 . . 88.7(6) y
    N2B Co1 Cl1 . . 114.2(4) y
    N2 Co1 Cl1 . . 131.72(5) y
    N1 Co1 Cl1 . . 91.92(4) y
    N3 Co1 Cl1 . . 91.92(5) y
    N3B Co1 Cl1 . . 97.4(5) y
    Cl2 Co1 Cl1 . . 120.428(18) y
    C5 N1 C1 . . 118.13(15) ?
    C5 N1 Co1 . . 126.68(12) ?
    C1 N1 Co1 . . 114.83(11) ?
    C15 N4 C16 . . 117.68(16) ?
    N1 C1 C2 . . 123.43(18) ?
    N1 C1 H1 . . 118.3 ?
    C2 C1 H1 . . 118.3 ?
    C3 C2 C1 . . 118.49(18) ?
    C3 C2 H2 . . 120.8 ?
    C1 C2 H2 . . 120.8 ?
    C2 C3 C4 . . 118.52(17) ?
    C2 C3 H3 . . 120.7 ?
    C4 C3 H3 . . 120.7 ?
    C3 C4 C5 . . 120.04(17) ?
    C3 C4 H4 . . 120.0 ?
    C5 C4 H4 . . 120.0 ?
    N1 C5 C4 . . 121.30(17) ?
    N1 C5 C6B . . 114.8(10) ?
    C4 C5 C6B . . 122.7(11) ?
    N1 C5 C6 . . 118.58(18) ?
    C4 C5 C6 . . 120.10(18) ?
    C8 N2 C7 . . 107.13(15) ?
    C8 N2 C12 . . 110.95(14) ?
    C7 N2 C12 . . 110.86(15) ?
    C8 N2 Co1 . . 107.43(11) ?
    C7 N2 Co1 . . 113.33(11) ?
    C12 N2 Co1 . . 107.12(11) ?
    C9 N3 C13 . . 110.98(17) ?
    C9 N3 C10 . . 111.21(17) ?
    C13 N3 C10 . . 111.21(18) ?
    C9 N3 Co1 . . 103.56(15) ?
    C13 N3 Co1 . . 110.15(16) ?
    C10 N3 Co1 . . 109.47(14) ?
    C7 C6 C5 . . 116.7(2) ?
    C7 C6 H6A . . 108.1 ?
    C5 C6 H6A . . 108.1 ?
    C7 C6 H6B . . 108.1 ?
    C5 C6 H6B . . 108.1 ?
    H6A C6 H6B . . 107.3 ?
    N2 C7 C6 . . 115.13(18) ?
    N2 C7 H7A . . 108.5 ?
    C6 C7 H7A . . 108.5 ?
    N2 C7 H7B . . 108.5 ?
    C6 C7 H7B . . 108.5 ?
    H7A C7 H7B . . 107.5 ?
    N2 C8 C9 . . 111.81(15) ?
    N2 C8 H8A . . 109.3 ?
    C9 C8 H8A . . 109.3 ?
    N2 C8 H8B . . 109.3 ?
    C9 C8 H8B . . 109.3 ?
    H8A C8 H8B . . 107.9 ?
    N3 C9 C8 . . 111.89(17) ?
    N3 C9 H9A . . 109.2 ?
    C8 C9 H9A . . 109.2 ?
    N3 C9 H9B . . 109.2 ?
    C8 C9 H9B . . 109.2 ?
    H9A C9 H9B . . 107.9 ?
    N3 C10 C11 . . 112.12(17) ?
    N3 C10 H10A . . 109.2 ?
    C11 C10 H10A . . 109.2 ?
    N3 C10 H10B . . 109.2 ?
    C11 C10 H10B . . 109.2 ?
    H10A C10 H10B . . 107.9 ?
    C12 C11 C10 . . 116.03(17) ?
    C12 C11 H11A . . 108.3 ?
    C10 C11 H11A . . 108.3 ?
    C12 C11 H11B . . 108.3 ?
    C10 C11 H11B . . 108.3 ?
    H11A C11 H11B . . 107.4 ?
    N2 C12 C11 . . 113.26(15) ?
    N2 C12 H12A . . 108.9 ?
    C11 C12 H12A . . 108.9 ?
    N2 C12 H12B . . 108.9 ?
    C11 C12 H12B . . 108.9 ?
    H12A C12 H12B . . 107.7 ?
    C7B N2B C12B . . 111.9(14) ?
    C7B N2B C8B . . 108.1(13) ?
    C12B N2B C8B . . 110.4(13) ?
    C7B N2B Co1 . . 111.8(11) ?
    C12B N2B Co1 . . 106.0(11) ?
    C8B N2B Co1 . . 108.6(10) ?
    C9B N3B C10B . . 114(2) ?
    C9B N3B C13 . . 109.1(17) ?
    C10B N3B C13 . . 113.2(16) ?
    C9B N3B Co1 . . 102.1(15) ?
    C10B N3B Co1 . . 108.6(17) ?
    C13 N3B Co1 . . 108.7(16) ?
    C7B C6B C5 . . 126(2) ?
    C7B C6B H6C . . 105.7 ?
    C5 C6B H6C . . 105.7 ?
    C7B C6B H6D . . 105.7 ?
    C5 C6B H6D . . 105.7 ?
    H6C C6B H6D . . 106.2 ?
    N2B C7B C6B . . 117(2) ?
    N2B C7B H7C . . 108.1 ?
    C6B C7B H7C . . 108.1 ?
    N2B C7B H7D . . 108.1 ?
    C6B C7B H7D . . 108.1 ?
    H7C C7B H7D . . 107.3 ?
    N2B C8B C9B . . 111.2(13) ?
    N2B C8B H8C . . 109.4 ?
    C9B C8B H8C . . 109.4 ?
    N2B C8B H8D . . 109.4 ?
    C9B C8B H8D . . 109.4 ?
    H8C C8B H8D . . 108.0 ?
    N3B C9B C8B . . 111.3(15) ?
    N3B C9B H9C . . 109.4 ?
    C8B C9B H9C . . 109.4 ?
    N3B C9B H9D . . 109.4 ?
    C8B C9B H9D . . 109.4 ?
    H9C C9B H9D . . 108.0 ?
    N3B C10B C11B . . 110.9(15) ?
    N3B C10B H10C . . 109.5 ?
    C11B C10B H10C . . 109.5 ?
    N3B C10B H10D . . 109.5 ?
    C11B C10B H10D . . 109.5 ?
    H10C C10B H10D . . 108.1 ?
    C12B C11B C10B . . 112.3(16) ?
    C12B C11B H11C . . 109.2 ?
    C10B C11B H11C . . 109.2 ?
    C12B C11B H11D . . 109.2 ?
    C10B C11B H11D . . 109.2 ?
    H11C C11B H11D . . 107.9 ?
    N2B C12B C11B . . 113.6(14) ?
    N2B C12B H12C . . 108.8 ?
    C11B C12B H12C . . 108.8 ?
    N2B C12B H12D . . 108.8 ?
    C11B C12B H12D . . 108.8 ?
    H12C C12B H12D . . 107.7 ?
    N3B C13 C14 . . 113.5(13) ?
    N3 C13 C14 . . 115.92(16) ?
    N3 C13 H13A . . 108.3 ?
    C14 C13 H13A . . 108.3 ?
    N3 C13 H13B . . 108.3 ?
    C14 C13 H13B . . 108.3 ?
    H13A C13 H13B . . 107.4 ?
    C15 C14 C13 . . 109.50(13) ?
    C15 C14 H14A . . 109.8 ?
    C13 C14 H14A . . 109.8 ?
    C15 C14 H14B . . 109.8 ?
    C13 C14 H14B . . 109.8 ?
    H14A C14 H14B . . 108.2 ?
    N4 C15 C19 . . 122.17(16) ?
    N4 C15 C14 . . 116.69(15) ?
    C19 C15 C14 . . 121.08(16) ?
    N4 C16 C17 . . 123.99(17) ?
    N4 C16 H16 . . 118.0 ?
    C17 C16 H16 . . 118.0 ?
    C16 C17 C18 . . 118.11(18) ?
    C16 C17 H17 . . 120.9 ?
    C18 C17 H17 . . 120.9 ?
    C17 C18 C19 . . 118.75(19) ?
    C17 C18 H18 . . 120.6 ?
    C19 C18 H18 . . 120.6 ?
    C18 C19 C15 . . 119.27(18) ?
    C18 C19 H19 . . 120.4 ?
    C15 C19 H19 . . 120.4 ?
loop_
    _geom_torsion_atom_site_label_1
    _geom_torsion_atom_site_label_2
    _geom_torsion_atom_site_label_3
    _geom_torsion_atom_site_label_4
    _geom_torsion_site_symmetry_1
    _geom_torsion_site_symmetry_2
    _geom_torsion_site_symmetry_3
    _geom_torsion_site_symmetry_4
    _geom_torsion
    _geom_torsion_publ_flag
    C5 N1 C1 C2 . . . . -0.9(3) ?
    Co1 N1 C1 C2 . . . . 172.64(18) ?
    N1 C1 C2 C3 . . . . -1.7(4) ?
    C1 C2 C3 C4 . . . . 2.0(3) ?
    C2 C3 C4 C5 . . . . 0.1(3) ?
    C1 N1 C5 C4 . . . . 3.0(3) ?
    Co1 N1 C5 C4 . . . . -169.60(14) ?
    C1 N1 C5 C6B . . . . -165(2) ?
    Co1 N1 C5 C6B . . . . 23(2) ?
    C1 N1 C5 C6 . . . . -175.7(2) ?
    Co1 N1 C5 C6 . . . . 11.6(3) ?
    C3 C4 C5 N1 . . . . -2.7(3) ?
    C3 C4 C5 C6B . . . . 164(2) ?
    C3 C4 C5 C6 . . . . 176.0(2) ?
    N1 C5 C6 C7 . . . . -46.8(3) ?
    C4 C5 C6 C7 . . . . 134.4(2) ?
    C8 N2 C7 C6 . . . . -175.57(18) ?
    C12 N2 C7 C6 . . . . 63.2(2) ?
    Co1 N2 C7 C6 . . . . -57.3(2) ?
    C5 C6 C7 N2 . . . . 74.9(3) ?
    C7 N2 C8 C9 . . . . 159.07(16) ?
    C12 N2 C8 C9 . . . . -79.80(18) ?
    Co1 N2 C8 C9 . . . . 36.99(17) ?
    C13 N3 C9 C8 . . . . -155.72(19) ?
    C10 N3 C9 C8 . . . . 79.9(2) ?
    Co1 N3 C9 C8 . . . . -37.55(18) ?
    N2 C8 C9 N3 . . . . 2.7(2) ?
    C9 N3 C10 C11 . . . . -44.7(3) ?
    C13 N3 C10 C11 . . . . -168.9(2) ?
    Co1 N3 C10 C11 . . . . 69.10(19) ?
    N3 C10 C11 C12 . . . . -48.9(3) ?
    C8 N2 C12 C11 . . . . 38.9(2) ?
    C7 N2 C12 C11 . . . . 157.83(16) ?
    Co1 N2 C12 C11 . . . . -78.06(16) ?
    C10 C11 C12 N2 . . . . 52.5(2) ?
    N1 C5 C6B C7B . . . . 15(4) ?
    C4 C5 C6B C7B . . . . -153(3) ?
    C12B N2B C7B C6B . . . . -62(2) ?
    C8B N2B C7B C6B . . . . 176(2) ?
    Co1 N2B C7B C6B . . . . 57(2) ?
    C5 C6B C7B N2B . . . . -62(4) ?
    C7B N2B C8B C9B . . . . -156.5(19) ?
    C12B N2B C8B C9B . . . . 81(2) ?
    Co1 N2B C8B C9B . . . . -35(2) ?
    C10B N3B C9B C8B . . . . -76(3) ?
    C13 N3B C9B C8B . . . . 156(2) ?
    Co1 N3B C9B C8B . . . . 41(2) ?
    N2B C8B C9B N3B . . . . -8(3) ?
    C9B N3B C10B C11B . . . . 41(3) ?
    C13 N3B C10B C11B . . . . 167(2) ?
    Co1 N3B C10B C11B . . . . -72(2) ?
    N3B C10B C11B C12B . . . . 55(3) ?
    C7B N2B C12B C11B . . . . -154.9(16) ?
    C8B N2B C12B C11B . . . . -34(2) ?
    Co1 N2B C12B C11B . . . . 83.0(16) ?
    C10B C11B C12B N2B . . . . -59(2) ?
    C9B N3B C13 C14 . . . . 73(2) ?
    C10B N3B C13 C14 . . . . -56(2) ?
    Co1 N3B C13 C14 . . . . -176.5(5) ?
    C9 N3 C13 C14 . . . . -56.5(2) ?
    C10 N3 C13 C14 . . . . 67.8(2) ?
    Co1 N3 C13 C14 . . . . -170.61(12) ?
    N3B C13 C14 C15 . . . . 167.0(10) ?
    N3 C13 C14 C15 . . . . 177.57(15) ?
    C16 N4 C15 C19 . . . . 0.8(3) ?
    C16 N4 C15 C14 . . . . 178.14(15) ?
    C13 C14 C15 N4 . . . . -79.46(18) ?
    C13 C14 C15 C19 . . . . 97.9(2) ?
    C15 N4 C16 C17 . . . . -0.9(3) ?
    N4 C16 C17 C18 . . . . -0.5(3) ?
    C16 C17 C18 C19 . . . . 1.9(3) ?
    C17 C18 C19 C15 . . . . -1.9(3) ?
    N4 C15 C19 C18 . . . . 0.5(3) ?
    C14 C15 C19 C18 . . . . -176.65(19) ?
_shelx_space_group_comment
;
The symmetry employed for this shelxl refinement is uniquely defined
by the following loop, which should always be used as a source of
symmetry information in preference to the above space-group names.
They are only intended as comments.
;
_shelx_estimated_absorpt_T_min     0.790
_shelx_estimated_absorpt_T_max     0.910
_shelx_hkl_file
;
  -2   0   0 2794.92 85.3123   1
  -2   0   0 2484.17 85.1452   3
   2   0   0 2570.36 85.2951   1
  -3   0   0 136.910 6.61441   3
  -3   0   0 141.599 6.34196   1
   3   0   0 132.514 4.95779   4
   3   0   0 135.886 6.43194   1
  -4   0   0 375.828 14.9850   3
  -4   0   0 403.830 14.8812   1
   4   0   0 379.497 12.9363   4
   4   0   0 402.886 15.2415   1
   4   0   0 374.060 12.9043   4
  -5   0   0 0.22489 3.54831   3
  -5   0   0 4.17263 2.31106   1
   5   0   0 4.07957 3.08160   6
   5   0   0 -2.4276 2.18997   1
   5   0   0 -2.1954 3.95239   2
  -6   0   0 301.761 13.4760   1
  -6   0   0 334.059 14.9271   3
   6   0   0 316.674 14.4922   1
   6   0   0 298.296 14.0689   6
   6   0   0 327.740 15.6975   2
  -7   0   0 71.7023 8.63431   3
  -7   0   0 70.7452 6.23352   1
   7   0   0 80.5747 9.29515   2
   7   0   0 66.0318 7.35571   1
   7   0   0 67.6545 7.57371   6
  -8   0   0 15.1743 3.70439   1
  -8   0   0 11.3951 6.70564   3
   8   0   0 21.0781 4.88192   1
   8   0   0 7.52391 4.43547   6
   8   0   0 11.4992 7.01338   2
  -9   0   0 19.2786 7.97527   3
  -9   0   0 18.1785 3.97905   1
   9   0   0 15.9896 5.66153   6
   9   0   0 18.2379 8.26083   2
   9   0   0 22.0166 5.62866   1
 -10   0   0 15.4190 9.01452   3
  10   0   0 17.2571 8.92149   2
 -11   0   0 196.874 17.7984   3
  11   0   0 170.984 17.9922   2
  11  -1   0 122.860 15.3318   5
  11  -1   0 134.822 15.5793   2
 -11   1   0 123.368 15.3643   3
  10  -1   0 15.5553 8.07253   2
 -10   1   0 20.5349 9.45871   3
   9  -1   0 8.29221 7.44882   2
   9  -1   0 17.7939 5.22863   1
   9  -1   0 17.7556 5.26629   6
  -9   1   0 6.68644 3.84180   1
  -9   1   0 21.9774 8.37849   3
   8  -1   0 502.027 22.3470   1
   8  -1   0 537.487 23.8921   2
   8  -1   0 465.858 20.9998   6
  -8   1   0 479.707 20.6751   1
  -8   1   0 498.427 22.8009   3
   7  -1   0 1307.99 47.8923   2
   7  -1   0 1357.10 47.8553   1
   7  -1   0 1298.08 46.4778   6
  -7   1   0 1272.44 46.4053   1
  -7   1   0 1304.19 47.2540   3
   6  -1   0 3813.44 127.671   1
   6  -1   0 3773.89 126.588   6
   6  -1   0 3963.85 127.785   2
  -6   1   0 3846.37 127.134   3
  -6   1   0 3740.75 126.854   1
   5  -1   0 1863.12 64.0754   1
   5  -1   0 1787.53 63.2127   6
   5  -1   0 1985.47 64.2966   2
  -5   1   0 1855.48 63.5885   3
  -5   1   0 1892.28 63.7447   1
   4  -1   0 16.9331 3.14841   1
   4  -1   0 25.5660 3.60921   6
   4  -1   0 13.4878 3.74213   2
  -4   1   0 31.5941 4.21704   3
  -4   1   0 21.5557 3.11229   1
   3  -1   0 957.945 33.1036   2
   3  -1   0 988.232 33.3513   1
   3  -1   0 952.339 32.7831   6
  -3   1   0 936.008 33.1041   1
  -3   1   0 971.297 32.8605   3
   2  -1   0 3441.85 115.501   1
  -2   1   0 3646.91 115.534   1
   1  -1   0 2770.23 88.8223   1
  -1   1   0 2693.58 88.7773   1
   0  -1   0 0.81371 0.50540   5
   1   1   0 30.3167 1.36174   1
  -2  -1   0 717.539 23.1576   3
  -2  -1   0 746.185 23.2478   5
  -2  -1   0 661.157 22.6656   1
   2   1   0 615.236 22.7859   1
  -3  -1   0 546.015 18.8461   1
  -3  -1   0 566.493 19.4498   3
  -3  -1   0 559.880 19.4493   5
   3   1   0 536.699 18.5642   4
   3   1   0 527.616 19.0983   1
  -4  -1   0 267.921 11.1746   3
  -4  -1   0 281.170 10.5556   1
   4   1   0 278.430 11.0622   1
   4   1   0 255.664 9.73880   4
   4   1   0 257.527 9.80000   4
  -5  -1   0 368.963 14.5917   3
  -5  -1   0 344.748 13.3615   1
   5   1   0 332.932 12.2347   4
   5   1   0 326.824 13.9614   1
   5   1   0 349.895 12.2500   4
  -7  -1   0 159.945 8.26522   1
  -7  -1   0 175.689 10.9131   3
   7   1   0 155.162 9.68658   6
   7   1   0 158.706 12.1580   2
   7   1   0 154.024 9.78242   1
   7   1   0 155.832 11.1880   2
  -8  -1   0 403.530 19.6424   3
  -8  -1   0 389.869 16.0102   1
   8   1   0 386.353 17.9110   6
   8   1   0 463.184 21.6863   2
   8   1   0 409.923 18.5669   1
  -9  -1   0 230.830 14.8108   3
  -9  -1   0 208.837 9.51063   1
   9   1   0 210.809 13.2019   1
   9   1   0 207.828 12.4780   6
   9   1   0 245.324 16.6352   2
 -10  -1   0 590.804 28.2073   3
  10   1   0 602.470 29.6673   2
 -11  -1   0 314.736 20.9575   3
  11   1   0 308.510 22.5209   2
  11  -2   0 189.316 17.8669   2
  11  -2   0 251.803 19.0717   5
 -11   2   0 212.163 18.5739   3
  10  -2   0 -1.5733 8.51231   5
  10  -2   0 -3.2983 7.68232   2
 -10   2   0 -0.4319 8.80201   3
   9  -2   0 23.9304 8.34229   2
   9  -2   0 23.3133 6.17182   1
  -9   2   0 25.3791 5.20830   1
  -9   2   0 18.9527 8.64149   3
   8  -2   0 9.03334 4.70326   1
   8  -2   0 5.79746 6.69004   2
   8  -2   0 -2.0057 4.36810   6
  -8   2   0 4.09419 6.68385   3
  -8   2   0 1.13798 3.61703   1
   7  -2   0 88.8286 8.60149   6
   7  -2   0 94.1403 10.0585   2
   7  -2   0 100.454 9.04128   1
  -7   2   0 90.7331 8.03509   1
  -7   2   0 108.279 9.80128   3
   6  -2   0 4.27170 4.33744   6
   6  -2   0 8.61346 5.48210   2
   6  -2   0 9.50179 4.20615   1
  -6   2   0 6.83438 3.63488   1
  -6   2   0 5.76993 5.42782   3
   5  -2   0 219.933 10.4094   6
   5  -2   0 190.093 10.6315   1
  -5   2   0 196.269 10.4693   3
  -5   2   0 185.061 10.0546   1
  -4   2   0 44.6885 4.84555   1
   3  -2   0 1137.16 38.6020   6
   3  -2   0 1127.64 39.2343   1
   3  -2   0 1198.60 38.7628   2
  -3   2   0 1144.31 38.5371   3
  -3   2   0 1057.50 38.9754   1
   2  -2   0 2598.54 83.7897   1
   2  -2   0 2535.86 83.2092   6
  -2   2   0 2448.35 83.2214   6
  -2   2   0 2525.68 83.0440   3
  -2   2   0 2593.27 83.7297   1
   1  -2   0 111.027 5.12287   6
   1  -2   0 107.773 5.18333   1
  -1   2   0 104.798 5.11136   1
  -1   2   0 107.354 4.56661   2
  -1   2   0 108.145 5.10237   6
  -1   2   0 100.445 4.63627   3
   2   2   0 3617.22 116.751   1
  -3  -2   0 4260.11 135.588   1
  -3  -2   0 4250.16 135.606   1
  -3  -2   0 4062.75 136.795   5
   3   2   0 4193.22 136.228   1
   3   2   0 4255.82 137.344   2
  -4  -2   0 4227.79 141.075   3
  -4  -2   0 4614.14 139.921   1
  -4  -2   0 4133.85 141.135   5
   4   2   0 4156.46 141.743   2
   4   2   0 4198.20 140.376   4
   4   2   0 4599.81 140.823   1
  -5  -2   0 1077.81 34.2565   1
  -5  -2   0 993.132 35.7636   3
   5   2   0 986.685 34.4636   4
   5   2   0 1079.75 35.5480   1
   5   2   0 1056.77 36.8319   2
   5   2   0 934.169 34.3148   4
  -6  -2   0 4.76058 1.82181   1
  -6  -2   0 14.7172 4.80065   3
   6   2   0 6.24088 2.79200   1
   6   2   0 7.23019 4.56510   2
   6   2   0 6.80577 2.55943   4
   6   2   0 3.96617 2.26359   4
  -7  -2   0 0.11674 4.91585   3
  -7  -2   0 0.91627 1.65049   1
   7   2   0 -0.2714 1.98336   4
   7   2   0 1.89418 4.62098   2
   7   2   0 1.41271 2.84616   1
   7   2   0 -0.4078 5.56651   2
   7   2   0 2.51043 2.04099   4
  -8  -2   0 261.541 14.9066   3
   8   2   0 255.152 13.1248   6
   8   2   0 246.042 13.1057   1
   8   2   0 254.926 16.2484   2
  -9  -2   0 21.7580 7.87013   3
   9   2   0 20.3419 4.98240   1
   9   2   0 23.1659 5.47725   6
   9   2   0 8.05898 8.12285   2
 -10  -2   0 2.76579 8.68228   3
  10   2   0 1.28377 8.83140   2
 -11  -2   0 17.7123 9.84611   3
  11   2   0 7.14081 9.35309   2
  11  -3   0 133.762 16.3304   2
  10  -3   0 101.292 13.1600   5
  10  -3   0 97.0884 12.5176   2
 -10   3   0 110.259 13.8865   3
   9  -3   0 72.8171 9.66380   1
   9  -3   0 65.7916 10.3144   5
   9  -3   0 70.5186 10.5729   2
  -9   3   0 57.5478 10.6486   3
  -9   3   0 66.3667 8.11269   1
   8  -3   0 203.289 13.6938   1
   8  -3   0 203.828 14.1943   5
   8  -3   0 206.596 12.8575   6
   8  -3   0 201.285 14.7776   2
  -8   3   0 218.072 14.7792   3
  -8   3   0 204.481 12.6797   1
   7  -3   0 79.7733 8.08193   6
   7  -3   0 79.2068 9.69438   2
   7  -3   0 84.0396 9.21611   1
  -7   3   0 61.9939 7.59295   1
  -7   3   0 87.1035 9.96036   3
   6  -3   0 805.315 30.8707   2
   6  -3   0 782.562 30.0483   6
   6  -3   0 810.032 31.5254   1
  -6   3   0 796.264 30.9040   1
  -6   3   0 811.791 30.7595   3
   5  -3   0 633.101 24.7194   1
   5  -3   0 640.123 23.9700   2
   5  -3   0 598.972 23.5122   6
  -5   3   0 594.648 23.6480   3
  -5   3   0 615.864 24.2410   1
   4  -3   0 1218.20 41.6031   2
   4  -3   0 1150.03 41.0797   5
   4  -3   0 1232.48 42.6026   1
   4  -3   0 1189.88 41.4527   6
  -4   3   0 1216.05 42.3304   1
  -4   3   0 1175.73 41.4183   3
   3  -3   0 5815.17 185.436   1
  -3   3   0 5521.47 185.208   1
   2  -3   0 3068.78 98.7238   1
   2  -3   0 3033.69 98.1007   6
  -2   3   0 2912.93 97.7039   3
  -2   3   0 3082.36 97.0530   4
  -2   3   0 2912.33 98.1082   6
  -2   3   0 2934.68 98.5816   1
   1  -3   0 1718.79 57.8453   1
   1  -3   0 1766.14 57.2007   5
   1  -3   0 1765.40 57.5876   6
  -1   3   0 1696.58 56.9929   2
  -1   3   0 1744.35 57.1165   3
  -1   3   0 1753.06 57.6172   6
  -1   3   0 1747.48 57.8992   1
   0   3   0 4022.10 130.558   1
  -1  -3   0 581.237 19.7525   5
  -1  -3   0 577.545 19.4543   3
  -1  -3   0 568.846 19.7584   2
  -1  -3   0 574.067 19.2314   1
   1   3   0 591.280 19.4711   1
   1   3   0 569.532 19.7358   2
   1   3   0 588.759 19.9802   6
  -2  -3   0 1081.22 36.1289   3
  -2  -3   0 1066.72 36.3959   5
   2   3   0 1104.99 36.7169   2
   2   3   0 1101.66 35.5500   1
  -3  -3   0 751.165 25.1930   3
  -3  -3   0 687.705 25.3126   5
   3   3   0 740.582 25.9474   2
   3   3   0 734.475 24.3302   1
  -4  -3   0 52.9192 4.84702   3
  -4  -3   0 52.3448 4.96305   5
   4   3   0 54.6818 4.71454   4
   4   3   0 53.8461 3.63252   1
   4   3   0 53.3084 5.54685   2
  -5  -3   0 64.3247 5.76639   3
  -5  -3   0 65.2195 6.34981   5
   5   3   0 63.9241 4.51344   1
   5   3   0 55.2778 4.81086   4
   5   3   0 59.7952 5.05277   4
   5   3   0 62.3752 6.53852   2
  -6  -3   0 968.551 35.2852   3
   6   3   0 967.162 34.4024   1
   6   3   0 975.320 33.7776   4
   6   3   0 983.149 33.8950   4
   6   3   0 1005.57 36.5846   2
  -7  -3   0 167.182 10.9084   3
   7   3   0 162.844 8.00715   4
   7   3   0 170.511 11.4577   2
   7   3   0 162.658 9.13092   1
   7   3   0 165.531 8.15891   4
  -8  -3   0 504.683 21.2370   3
   8   3   0 465.428 16.8757   4
   8   3   0 440.293 22.5192   2
   8   3   0 476.298 19.5125   1
   8   3   0 447.527 16.9127   4
   8   3   0 460.338 19.6061   6
  -9  -3   0 237.577 15.1634   3
   9   3   0 233.206 12.5348   1
   9   3   0 213.636 12.5525   6
   9   3   0 223.630 16.7659   2
 -10  -3   0 363.665 20.3798   3
  10   3   0 337.589 21.7762   2
 -11  -3   0 83.8272 12.5837   3
  11   3   0 81.4154 13.0415   2
  10  -4   0 165.522 15.8089   5
  10  -4   0 130.228 15.7920   2
 -10   4   0 131.611 15.4370   3
   9  -4   0 549.409 26.4327   2
   9  -4   0 512.811 25.8155   1
   9  -4   0 533.994 25.5657   5
  -9   4   0 539.389 26.3497   3
  -9   4   0 507.335 24.5826   1
   8  -4   0 486.297 23.2107   1
   8  -4   0 431.031 21.8079   6
   8  -4   0 463.235 22.2838   5
   8  -4   0 480.989 22.9252   2
  -8   4   0 469.913 22.9704   3
  -8   4   0 475.103 21.9988   1
   7  -4   0 483.385 21.5013   5
   7  -4   0 498.742 22.9565   1
   7  -4   0 480.148 21.9125   2
   7  -4   0 464.169 21.0637   6
  -7   4   0 525.664 22.4846   3
  -7   4   0 494.504 22.2960   1
   6  -4   0 392.993 18.8230   1
   6  -4   0 389.743 17.5592   5
   6  -4   0 373.146 18.0557   2
   6  -4   0 398.438 17.7636   6
  -6   4   0 404.157 18.6373   1
  -6   4   0 407.837 18.2131   3
   5  -4   0 7.70071 3.52660   1
   5  -4   0 6.10786 4.25318   5
   5  -4   0 10.7869 4.47694   6
   5  -4   0 12.6697 4.59903   2
  -5   4   0 6.54995 3.66055   1
  -5   4   0 7.97767 4.73695   3
   4  -4   0 256.843 12.5990   1
   4  -4   0 255.601 11.3890   5
   4  -4   0 254.865 11.6367   2
   4  -4   0 243.867 11.6078   6
  -4   4   0 222.209 11.7108   6
  -4   4   0 258.606 9.02370   4
  -4   4   0 244.217 12.0620   1
  -4   4   0 258.593 9.08946   4
  -4   4   0 254.678 11.7187   3
   3  -4   0 953.633 34.0777   6
   3  -4   0 974.977 33.5540   5
   3  -4   0 995.116 33.6883   2
   3  -4   0 1009.67 35.0551   1
  -3   4   0 971.213 34.8619   1
  -3   4   0 911.169 33.4092   2
  -3   4   0 974.797 32.3835   4
  -3   4   0 1005.87 33.8746   3
  -3   4   0 936.878 34.2227   6
   2  -4   0 4.87145 2.54732   5
   2  -4   0 6.22378 3.06399   6
   2  -4   0 1.84334 2.44991   1
   2  -4   0 4.40158 2.30198   2
  -2   4   0 2.60631 2.09867   2
  -2   4   0 5.02864 3.26896   6
  -2   4   0 2.87239 2.47656   1
  -2   4   0 4.81820 2.03030   4
  -2   4   0 5.12783 2.68712   3
   1  -4   0 1675.07 55.5335   1
   1  -4   0 1682.01 54.7631   5
   1  -4   0 1663.82 55.1865   6
  -1   4   0 1551.26 54.4600   3
  -1   4   0 1689.81 54.4406   2
  -1   4   0 1659.05 55.5396   1
  -1   4   0 1652.17 55.2295   6
   0  -4   0 238.273 9.35671   5
   0  -4   0 232.921 9.65948   6
   0  -4   0 244.096 9.05630   2
   0   4   0 251.247 9.92319   6
   0   4   0 245.022 9.63850   1
   0   4   0 233.834 9.11073   2
   0   4   0 234.057 8.87970   3
  -1  -4   0 1496.49 48.5355   2
  -1  -4   0 1469.08 48.6058   5
  -1  -4   0 1441.45 48.1984   1
   1   4   0 1463.11 48.9388   6
   1   4   0 1476.55 48.4826   1
   1   4   0 1462.29 48.5057   2
  -3  -4   0 492.319 17.3822   3
  -3  -4   0 482.072 17.8018   5
   3   4   0 475.420 18.1541   2
  -4  -4   0 1469.50 51.5806   5
  -4  -4   0 1541.03 51.3138   3
   4   4   0 1532.54 51.5833   4
   4   4   0 1556.51 52.3011   2
   4   4   0 1521.67 50.1883   1
  -5  -4   0 488.504 20.0840   5
  -5  -4   0 521.039 19.8555   3
   5   4   0 490.579 19.4451   4
   5   4   0 528.416 19.8259   4
   5   4   0 535.621 21.1978   2
   5   4   0 560.300 18.7920   1
  -6  -4   0 23.2311 5.04325   3
  -6  -4   0 26.3257 5.76224   5
   6   4   0 22.0296 5.76798   2
   6   4   0 26.5106 4.48381   4
   6   4   0 27.0121 4.33807   4
   6   4   0 22.5874 3.28965   1
  -7  -4   0 694.387 27.6570   3
   7   4   0 672.104 30.5498   2
   7   4   0 756.019 26.2406   4
   7   4   0 725.436 25.9715   4
   7   4   0 709.934 26.2070   1
  -8  -4   0 273.904 15.3211   3
   8   4   0 269.622 16.9267   2
   8   4   0 268.971 12.0795   4
   8   4   0 287.587 13.0402   1
   8   4   0 281.879 11.9965   4
  -9  -4   0 208.541 14.1745   3
   9   4   0 167.002 8.20903   4
   9   4   0 171.025 10.9422   6
   9   4   0 184.517 10.5298   1
   9   4   0 179.851 8.20851   4
   9   4   0 207.023 16.1111   2
 -10  -4   0 22.2766 8.99211   3
  10   4   0 14.3952 9.31102   2
  10  -5   0 86.6688 13.5302   5
  10  -5   0 68.8804 11.3082   2
 -10   5   0 83.4899 13.3667   3
   9  -5   0 98.4334 12.3903   5
   9  -5   0 84.5118 10.8468   1
   9  -5   0 112.405 13.7789   2
  -9   5   0 101.515 13.6444   1
  -9   5   0 102.821 13.4154   3
   8  -5   0 69.7122 9.98692   2
   8  -5   0 40.8142 7.68431   1
   8  -5   0 41.8640 9.04863   5
  -8   5   0 68.7575 10.6134   3
  -8   5   0 51.4230 7.57476   1
   7  -5   0 42.3016 6.94743   6
   7  -5   0 51.4798 8.26673   5
   7  -5   0 56.8969 8.01800   1
   7  -5   0 46.9343 7.93489   2
  -7   5   0 46.0628 7.06805   1
  -7   5   0 63.5009 9.31220   3
   6  -5   0 962.221 37.3547   1
   6  -5   0 960.249 35.8432   2
   6  -5   0 970.393 35.5288   5
   6  -5   0 920.454 35.5012   6
  -6   5   0 909.202 36.5811   1
  -6   5   0 961.527 35.9897   3
   5  -5   0 273.673 13.5377   2
   5  -5   0 284.502 14.6934   1
   5  -5   0 273.768 13.1941   5
   5  -5   0 246.451 13.2331   6
  -5   5   0 261.734 9.49109   4
  -5   5   0 286.987 13.7983   3
  -5   5   0 264.695 9.49771   4
  -5   5   0 260.950 14.0833   1
   4  -5   0 1808.93 63.3515   5
   4  -5   0 1996.64 65.5574   1
   4  -5   0 1845.22 64.0184   6
   4  -5   0 1746.26 63.3345   2
  -4   5   0 1891.33 63.7862   3
  -4   5   0 1792.75 64.1515   6
  -4   5   0 1984.80 61.7370   4
  -4   5   0 1879.59 65.0896   1
  -4   5   0 1935.74 61.6533   4
   3  -5   0 544.820 21.3655   6
   3  -5   0 552.050 20.8002   5
   3  -5   0 562.802 20.7550   2
   3  -5   0 589.737 22.4436   1
  -3   5   0 567.675 21.0173   3
  -3   5   0 537.395 20.5534   2
  -3   5   0 589.691 19.8810   4
  -3   5   0 522.371 21.9982   1
  -3   5   0 592.144 21.8852   6
   2  -5   0 514.018 19.2077   1
   2  -5   0 489.618 17.7047   2
   2  -5   0 474.420 17.8600   5
   2  -5   0 486.019 18.5194   6
  -2   5   0 460.871 17.6939   3
  -2   5   0 491.768 18.9802   1
  -2   5   0 456.495 17.4167   2
  -2   5   0 479.195 17.4380   4
  -2   5   0 477.392 18.6517   6
   1  -5   0 16.9348 2.98648   1
   1  -5   0 19.5726 3.67305   6
   1  -5   0 29.4818 3.77304   5
   1  -5   0 27.7165 3.28478   2
  -1   5   0 24.8731 4.01650   6
  -1   5   0 26.0255 3.26462   3
  -1   5   0 29.6864 3.38602   2
   0  -5   0 2089.30 65.8632   2
   0  -5   0 1975.35 66.5714   6
   0  -5   0 2065.58 66.2923   5
   0   5   0 1928.34 65.8919   2
   0   5   0 1961.05 66.6455   1
   0   5   0 1975.69 65.7159   3
   0   5   0 2028.56 66.7299   6
  -1  -5   0 5354.52 172.651   1
   1   5   0 5303.45 172.981   1
  -2  -5   0 1529.68 52.7190   5
  -2  -5   0 1570.64 52.2472   3
  -2  -5   0 1582.77 52.8912   2
   2   5   0 1607.93 52.8968   2
   2   5   0 1584.47 53.0774   6
   2   5   0 1607.58 52.1322   1
  -3  -5   0 40.6370 4.32310   5
  -3  -5   0 48.0992 3.93025   3
   3   5   0 46.7831 4.78404   2
   3   5   0 43.5459 2.79413   1
  -4  -5   0 63.9766 5.75814   5
  -4  -5   0 59.6973 5.00466   3
   4   5   0 57.1343 5.96078   2
   4   5   0 50.7075 5.91336   4
  -5  -5   0 1478.54 50.2067   5
  -5  -5   0 1445.76 49.5096   3
   5   5   0 1437.56 50.7726   2
   5   5   0 1431.28 49.6937   4
  -6  -5   0 4.60930 5.15471   5
  -6  -5   0 -0.3221 4.18675   3
   6   5   0 4.49322 3.91583   4
   6   5   0 1.58619 2.07960   1
   6   5   0 5.86162 5.01091   2
   6   5   0 5.50163 3.83838   4
  -7  -5   0 157.375 11.8549   5
  -7  -5   0 157.424 11.1140   3
   7   5   0 167.712 8.31510   1
   7   5   0 145.861 9.91848   4
   7   5   0 165.078 9.53294   4
  -8  -5   0 7.15696 6.21735   3
   8   5   0 11.8100 3.98762   4
   8   5   0 0.52726 3.94861   4
  -9  -5   0 10.0177 6.71009   3
   9   5   0 0.66533 3.36055   4
   9   5   0 2.71253 3.21728   4
   9   5   0 3.68912 4.08474   6
   9   5   0 6.86795 7.94718   2
   9   5   0 3.06357 3.01000   1
 -10  -5   0 7.10036 7.40016   3
  10   5   0 3.72760 2.93684   4
  10   5   0 7.35465 9.11521   2
  10  -6   0 54.8042 12.5077   5
  10  -6   0 55.8527 10.5275   2
 -10   6   0 45.0037 11.9982   3
   9  -6   0 49.0895 8.96885   1
   9  -6   0 43.9606 9.27442   2
   9  -6   0 37.2304 10.0340   5
  -9   6   0 35.6770 10.7450   3
   8  -6   0 0.03780 7.47600   5
   8  -6   0 10.4081 5.74377   1
   8  -6   0 -0.6652 6.56553   2
  -8   6   0 2.06435 7.80737   3
  -8   6   0 4.59529 5.23409   1
   7  -6   0 279.023 17.2029   6
   7  -6   0 295.547 16.4545   5
   7  -6   0 264.388 16.8076   1
   7  -6   0 290.184 16.4893   2
  -7   6   0 274.227 16.6254   3
  -7   6   0 276.309 16.6738   1
   6  -6   0 1268.95 47.9641   6
   6  -6   0 1282.10 49.6250   1
   6  -6   0 1366.18 47.9836   2
   6  -6   0 1348.70 47.8087   5
  -6   6   0 1330.22 48.2536   3
  -6   6   0 1344.15 49.6419   1
   5  -6   0 4491.39 150.535   6
   5  -6   0 4515.14 152.167   1
   5  -6   0 4699.02 150.103   2
   5  -6   0 4568.81 150.001   5
  -5   6   0 4517.67 150.327   3
  -5   6   0 4638.04 147.198   4
  -5   6   0 4474.86 147.113   4
  -5   6   0 4400.38 151.813   1
   4  -6   0 1582.17 52.2275   2
   4  -6   0 1566.86 54.3326   1
   4  -6   0 1457.79 52.1231   5
   4  -6   0 1427.08 52.6810   6
  -4   6   0 1513.52 50.4828   4
  -4   6   0 1549.03 53.3698   6
  -4   6   0 1552.69 50.6109   4
  -4   6   0 1499.75 52.4472   3
  -4   6   0 1473.49 53.8219   1
   3  -6   0 13.9152 3.80257   5
   3  -6   0 8.75087 3.29269   1
   3  -6   0 7.48517 3.57351   6
   3  -6   0 12.5099 3.34745   2
  -3   6   0 4.13060 2.83654   1
  -3   6   0 6.09246 2.58187   4
  -3   6   0 12.9805 4.63152   6
  -3   6   0 10.4138 3.83529   3
  -3   6   0 6.94513 2.84139   2
   2  -6   0 887.347 32.4254   6
   2  -6   0 875.508 31.7368   5
   2  -6   0 927.899 31.6136   2
   2  -6   0 920.265 33.1575   1
  -2   6   0 883.244 32.9959   1
  -2   6   0 890.681 31.2595   2
  -2   6   0 936.470 31.5842   4
  -2   6   0 927.300 31.7110   3
   1  -6   0 3830.02 128.926   1
   1  -6   0 3829.78 128.105   5
   1  -6   0 3926.70 128.687   6
  -1   6   0 3837.10 128.109   4
  -1   6   0 3753.70 128.991   1
  -1   6   0 4158.42 127.827   3
  -1   6   0 4053.73 127.597   2
   0  -6   0 1905.80 63.9596   6
   0  -6   0 1848.61 63.4705   5
   0  -6   0 1706.93 63.5790   1
   0  -6   0 1913.73 62.9821   2
   0   6   0 1970.03 63.0147   3
   0   6   0 1963.08 63.2108   2
   0   6   0 1885.37 64.0279   1
   0   6   0 2057.90 64.3449   6
  -1  -6   0 123.209 5.99499   1
  -1  -6   0 122.948 6.67670   5
  -1  -6   0 117.895 6.24154   2
   1   6   0 109.471 6.31105   1
  -2  -6   0 1765.16 58.7396   2
  -2  -6   0 1793.48 57.1199   1
  -2  -6   0 1726.83 58.6963   5
   2   6   0 1811.42 59.2563   6
   2   6   0 1711.20 58.6488   2
   2   6   0 1725.75 58.1751   1
  -3  -6   0 58.5298 5.07244   5
  -3  -6   0 52.1904 4.28476   3
   3   6   0 59.3365 3.51336   1
   3   6   0 51.0684 5.11562   2
   3   6   0 57.2522 5.45591   6
  -4  -6   0 425.498 16.6222   3
  -4  -6   0 438.655 17.5342   5
   4   6   0 431.781 17.3366   6
   4   6   0 444.494 17.8802   2
   4   6   0 436.440 18.1225   4
   4   6   0 455.685 17.8506   4
  -5  -6   0 930.192 33.3188   5
  -5  -6   0 890.122 32.3606   3
   5   6   0 918.794 33.4469   4
   5   6   0 935.511 33.9157   2
   5   6   0 887.025 33.0331   4
  -6  -6   0 749.362 28.7591   5
  -6  -6   0 757.136 27.9442   3
   6   6   0 745.080 29.3003   2
   6   6   0 703.424 28.1057   4
   6   6   0 766.910 28.1252   4
  -7  -6   0 498.418 20.4933   3
  -7  -6   0 454.603 20.9460   5
   7   6   0 474.121 20.0855   4
   7   6   0 481.568 19.6570   4
  -8  -6   0 213.231 12.6843   3
   8   6   0 157.349 10.7178   4
   8   6   0 180.065 10.4352   4
  -9  -6   0 90.3370 10.8247   3
   9   6   0 94.3202 12.2130   2
   9   6   0 87.7165 8.02013   4
   9   6   0 93.5347 7.53407   4
 -10  -6   0 15.3048 8.30657   3
  10   6   0 5.43173 3.66828   4
  10   6   0 13.3724 9.17262   2
  10  -7   0 40.7489 9.59362   2
  10  -7   0 43.3007 11.9782   5
 -10   7   0 53.8724 13.0472   3
   9  -7   0 29.5570 8.16478   1
   9  -7   0 37.1210 10.2572   5
   9  -7   0 40.2004 9.07317   2
  -9   7   0 60.7414 11.6483   3
   8  -7   0 186.675 14.0684   2
   8  -7   0 155.472 14.5910   5
   8  -7   0 174.479 14.7085   1
  -8   7   0 186.004 14.3148   1
  -8   7   0 167.048 14.7363   3
   7  -7   0 402.322 21.4699   1
   7  -7   0 383.957 19.3869   2
   7  -7   0 402.862 19.9990   5
  -7   7   0 383.307 20.7271   1
  -7   7   0 396.308 20.6129   3
   6  -7   0 905.563 33.9124   5
   6  -7   0 901.394 36.0703   1
   6  -7   0 903.291 33.8318   2
   6  -7   0 836.742 33.9373   6
  -6   7   0 875.236 35.4579   1
  -6   7   0 843.277 28.8488   4
  -6   7   0 865.411 28.8470   4
  -6   7   0 817.619 33.8792   3
   5  -7   0 64.5581 8.26927   6
   5  -7   0 56.9617 7.64696   5
   5  -7   0 54.8107 7.51985   1
   5  -7   0 51.4427 6.84340   2
  -5   7   0 62.8573 5.31222   4
  -5   7   0 68.9959 8.31668   3
  -5   7   0 61.8344 5.00019   4
  -5   7   0 54.3534 7.80678   1
  -5   7   0 60.4851 8.56211   6
   4  -7   0 142.061 9.09721   2
   4  -7   0 123.433 9.22795   5
   4  -7   0 145.195 9.71568   6
   4  -7   0 143.170 10.4734   1
  -4   7   0 131.705 7.38626   4
  -4   7   0 132.339 10.1370   1
  -4   7   0 140.789 7.73568   4
  -4   7   0 130.623 9.61894   3
  -4   7   0 138.261 10.7833   6
   3  -7   0 140.942 8.58108   5
   3  -7   0 143.703 9.23611   6
   3  -7   0 148.427 8.40794   2
   3  -7   0 145.060 9.63492   1
  -3   7   0 140.323 7.69481   4
  -3   7   0 142.978 8.47676   3
  -3   7   0 123.551 7.58017   2
  -3   7   0 148.554 9.79409   6
  -3   7   0 138.371 9.41090   1
   2  -7   0 473.678 18.8767   5
   2  -7   0 476.619 18.4977   2
   2  -7   0 513.379 19.6665   6
   2  -7   0 496.470 20.1349   1
  -2   7   0 464.676 18.4428   3
  -2   7   0 485.702 18.6390   4
  -2   7   0 478.027 19.8127   6
  -2   7   0 487.884 18.1272   2
  -2   7   0 502.936 20.0985   1
   1  -7   0 810.315 29.8993   6
   1  -7   0 802.679 29.2979   5
   1  -7   0 865.077 30.3375   1
   1  -7   0 786.524 28.7215   2
  -1   7   0 828.614 28.5987   2
  -1   7   0 846.243 30.4301   1
  -1   7   0 786.398 28.7182   3
  -1   7   0 854.746 29.5495   4
   0  -7   0 379.302 14.0797   2
   0  -7   0 369.465 14.7796   5
   0  -7   0 355.769 14.8414   1
   0  -7   0 362.977 15.2006   6
   0   7   0 359.450 14.1876   2
   0   7   0 385.299 15.7808   6
   0   7   0 389.243 14.1702   3
   0   7   0 352.220 15.0922   1
  -1  -7   0 746.532 25.0978   1
  -1  -7   0 667.217 25.2623   5
  -1  -7   0 673.050 24.7936   2
   1   7   0 712.191 26.0959   6
   1   7   0 726.761 25.1298   2
   1   7   0 715.177 25.5797   1
  -2  -7   0 154.416 8.00865   2
  -2  -7   0 154.003 6.26640   1
  -2  -7   0 157.900 8.11690   5
   2   7   0 162.627 8.80442   6
   2   7   0 155.438 7.41428   1
   2   7   0 155.670 7.86080   2
  -3  -7   0 212.086 10.0561   2
  -3  -7   0 190.817 9.70071   5
   3   7   0 176.932 9.55737   2
   3   7   0 185.325 8.11544   1
   3   7   0 203.971 10.1897   6
  -4  -7   0 259.938 11.2194   3
  -4  -7   0 262.955 12.2694   5
   4   7   0 225.690 12.0071   6
   4   7   0 256.220 13.3416   4
   4   7   0 268.749 9.82633   1
   4   7   0 256.334 12.3040   2
   4   7   0 250.828 12.4369   4
  -5  -7   0 402.330 17.4289   5
  -5  -7   0 394.559 16.1899   3
   5   7   0 413.251 17.7978   2
   5   7   0 400.679 17.4455   4
   5   7   0 377.987 16.8277   6
   5   7   0 389.669 17.8731   4
  -6  -7   0 254.682 13.5293   5
  -6  -7   0 259.795 12.5163   3
   6   7   0 224.803 12.4771   6
   6   7   0 258.604 13.1071   4
   6   7   0 230.678 13.6194   2
   6   7   0 252.853 13.5767   4
  -7  -7   0 32.7747 7.17937   5
  -7  -7   0 33.5420 5.88255   3
   7   7   0 26.7289 5.31473   4
   7   7   0 24.3834 6.06399   4
  -8  -7   0 2.49815 5.83216   3
  -8  -7   0 -0.8082 6.55780   5
   8   7   0 6.22786 5.19273   4
   8   7   0 3.86677 4.27639   4
  -9  -7   0 198.221 13.6058   3
   9   7   0 226.742 17.0128   2
   9   7   0 182.469 12.0634   6
   9   7   0 183.608 11.6023   4
   9   7   0 180.146 11.1066   4
 -10  -7   0 150.230 13.4610   3
  10   7   0 158.978 16.7855   2
  10   7   0 130.112 10.6936   6
  10   7   0 125.440 9.24487   4
   9  -8   0 46.0961 11.0667   5
   9  -8   0 43.4886 9.16702   2
   9  -8   0 23.2272 11.4675   1
  -9   8   0 35.3730 11.3537   3
   8  -8   0 56.1939 9.04242   2
   8  -8   0 62.4946 10.6684   5
   8  -8   0 50.2143 9.70620   1
  -8   8   0 61.8556 9.59897   1
  -8   8   0 63.5359 11.5214   3
   7  -8   0 260.070 15.9941   5
   7  -8   0 255.472 15.5843   2
   7  -8   0 246.160 17.1330   1
  -7   8   0 243.513 16.4600   1
  -7   8   0 246.515 16.2584   3
   6  -8   0 446.059 21.0195   5
   6  -8   0 460.718 22.8483   1
   6  -8   0 441.878 20.4210   2
  -6   8   0 432.610 16.2027   4
  -6   8   0 433.775 21.3100   3
  -6   8   0 491.654 22.8721   1
  -6   8   0 436.719 16.1855   4
   5  -8   0 632.941 25.2916   5
   5  -8   0 576.393 26.5445   1
   5  -8   0 644.172 24.9308   2
   5  -8   0 594.079 25.4783   6
  -5   8   0 613.006 26.5193   6
  -5   8   0 611.936 22.4147   4
  -5   8   0 637.461 25.5752   3
  -5   8   0 620.618 22.5581   4
  -5   8   0 603.865 27.0593   1
   4  -8   0 510.009 21.4072   6
   4  -8   0 524.506 20.9461   5
   4  -8   0 504.897 22.5724   1
   4  -8   0 541.581 20.7649   2
  -4   8   0 489.765 22.0367   6
  -4   8   0 505.177 19.2600   4
  -4   8   0 500.780 19.3982   4
  -4   8   0 502.214 19.9860   2
  -4   8   0 482.516 20.7986   3
  -4   8   0 430.677 21.6743   1
   3  -8   0 353.171 16.5638   1
   3  -8   0 347.935 15.9240   6
   3  -8   0 347.411 15.2805   5
   3  -8   0 339.972 14.7773   2
  -3   8   0 330.904 16.5167   6
  -3   8   0 309.967 13.9426   2
  -3   8   0 335.433 14.3070   4
  -3   8   0 298.905 16.0800   1
  -3   8   0 329.499 14.9709   3
   2  -8   0 182.047 10.5508   1
   2  -8   0 175.413 10.4870   6
   2  -8   0 182.298 9.42297   2
   2  -8   0 177.045 9.96870   5
  -2   8   0 205.819 11.3700   6
  -2   8   0 160.882 8.56429   2
  -2   8   0 156.373 10.0656   1
  -2   8   0 173.197 9.36048   3
  -2   8   0 179.756 9.65514   4
   1  -8   0 63.4969 6.92632   1
   1  -8   0 77.2244 6.82293   6
  -1   8   0 58.6979 6.26927   4
  -1   8   0 62.9629 5.11256   2
  -1   8   0 62.5751 7.15857   6
  -1   8   0 63.5297 6.36102   1
  -1   8   0 50.9060 5.40499   3
   0  -8   0 67.2725 6.00610   5
   0  -8   0 62.1838 6.33554   6
   0  -8   0 65.3801 5.08628   2
   0  -8   0 65.4676 5.37302   1
   0   8   0 55.7974 6.93965   6
   0   8   0 59.5347 6.51499   4
   0   8   0 62.5985 5.04182   3
   0   8   0 71.9375 5.31646   2
   0   8   0 73.9276 6.21321   1
  -1  -8   0 775.935 28.3676   5
  -1  -8   0 785.774 27.9437   1
  -1  -8   0 810.777 27.7607   2
   1   8   0 799.545 29.1710   4
   1   8   0 827.887 29.3835   6
   1   8   0 750.105 27.8570   2
   1   8   0 749.335 27.3423   3
   1   8   0 790.701 28.6601   1
  -2  -8   0 832.248 30.6176   5
  -2  -8   0 880.738 30.3970   2
  -2  -8   0 888.177 28.9631   1
   2   8   0 797.836 30.2022   2
   2   8   0 872.757 31.3889   6
   2   8   0 846.709 30.2568   1
   2   8   0 857.971 31.5462   4
  -3  -8   0 1776.16 60.8491   5
  -3  -8   0 1825.14 60.8918   2
   3   8   0 1769.01 60.7551   2
   3   8   0 1799.94 61.7679   4
   3   8   0 1808.00 59.8033   1
   3   8   0 1747.28 61.1781   6
  -4  -8   0 1665.37 56.8950   5
   4   8   0 1673.07 58.0269   4
   4   8   0 1612.14 56.8982   6
   4   8   0 1714.45 57.7227   4
   4   8   0 1568.65 54.6550   1
   4   8   0 1658.29 57.0413   2
  -5  -8   0 630.009 24.9055   5
  -5  -8   0 626.039 23.5929   3
   5   8   0 636.248 25.2087   2
   5   8   0 610.003 24.6018   6
   5   8   0 634.808 25.9359   4
   5   8   0 627.100 25.2215   4
  -6  -8   0 14.7962 6.07489   5
  -6  -8   0 14.8078 4.63744   3
   6   8   0 4.21651 5.51457   4
   6   8   0 11.0191 5.09556   2
   6   8   0 10.5138 5.10958   6
   6   8   0 11.3299 4.87152   4
  -7  -8   0 12.5718 6.83232   5
  -7  -8   0 18.3192 5.80536   3
   7   8   0 7.14418 4.65186   4
   7   8   0 3.65991 4.83568   6
   7   8   0 14.9576 6.19449   4
  -8  -8   0 -2.2935 5.36409   3
  -8  -8   0 5.57881 7.16912   5
   8   8   0 7.05572 5.19579   6
   8   8   0 5.75262 4.25499   4
   8   8   0 6.78147 5.62831   4
  -9  -8   0 230.886 14.5677   3
   9   8   0 222.764 13.6602   4
   9   8   0 209.510 16.8163   2
   9   8   0 212.862 13.2508   6
 -10  -8   0 187.500 14.7700   3
  10   8   0 199.612 12.2055   4
  10   8   0 188.409 12.3741   6
  10   8   0 240.716 18.6749   2
   9  -9   0 8.41730 8.06810   2
   9  -9   0 12.9659 10.4934   5
  -9   9   0 8.89759 10.7966   3
   8  -9   0 37.5229 9.16644   1
   8  -9   0 41.5455 10.1350   5
   8  -9   0 40.8243 8.97405   2
  -8   9   0 29.5081 8.29492   1
  -8   9   0 26.7559 10.5652   3
   7  -9   0 14.1483 8.21708   5
   7  -9   0 28.2895 8.06555   1
   7  -9   0 24.1896 7.17871   2
  -7   9   0 11.8073 8.52374   3
  -7   9   0 23.3460 7.38634   1
   6  -9   0 -1.1237 5.40330   1
   6  -9   0 4.34462 5.44519   2
   6  -9   0 14.9100 7.24595   5
  -6   9   0 4.76395 7.13443   3
  -6   9   0 7.27532 5.93464   1
  -6   9   0 3.55994 2.63907   4
  -6   9   0 3.45812 3.05092   4
   5  -9   0 95.8016 9.94253   5
   5  -9   0 99.9397 10.5497   1
   5  -9   0 91.9432 9.36166   2
  -5   9   0 91.8414 11.1771   6
  -5   9   0 94.2862 7.42346   4
  -5   9   0 92.6986 6.91580   4
  -5   9   0 101.350 10.8109   1
  -5   9   0 101.225 10.5066   3
   4  -9   0 438.906 20.5929   6
   4  -9   0 466.640 20.4042   5
   4  -9   0 478.948 21.9352   1
   4  -9   0 452.494 19.5606   2
  -4   9   0 456.399 18.5628   4
  -4   9   0 484.817 21.8925   6
  -4   9   0 479.624 18.9123   4
  -4   9   0 451.667 20.0224   3
  -4   9   0 449.451 18.8609   2
  -4   9   0 456.513 21.9388   1
   3  -9   0 1448.13 48.6944   2
   3  -9   0 1409.13 50.8887   1
   3  -9   0 1417.19 49.2379   5
   3  -9   0 1334.68 49.7342   6
  -3   9   0 1428.08 50.5969   6
  -3   9   0 1443.45 48.6519   4
  -3   9   0 1291.53 47.7853   2
  -3   9   0 1351.67 48.8117   3
  -3   9   0 1349.30 50.9552   1
  -3   9   0 1418.69 48.4831   4
   2  -9   0 2504.00 80.4410   2
   2  -9   0 2484.70 82.6494   1
   2  -9   0 2498.68 81.2844   5
   2  -9   0 2414.86 81.9036   6
  -2   9   0 2338.30 80.4143   3
  -2   9   0 2420.70 82.2185   6
  -2   9   0 2281.85 79.7065   2
  -2   9   0 2164.20 82.2297   1
  -2   9   0 2456.02 80.9832   4
   1  -9   0 1038.34 38.4572   6
   1  -9   0 1053.06 37.9495   5
   1  -9   0 1091.41 36.9529   2
  -1   9   0 1089.71 39.1498   6
  -1   9   0 1101.86 38.3459   4
  -1   9   0 1048.84 39.0390   1
  -1   9   0 1010.17 36.9686   3
  -1   9   0 1026.12 36.6084   2
   0  -9   0 107.010 7.90973   5
   0  -9   0 123.083 7.04318   2
   0  -9   0 118.722 8.53900   6
   0  -9   0 122.093 7.77050   1
   0   9   0 127.439 8.29168   1
   0   9   0 113.595 8.69538   4
   0   9   0 121.047 7.20989   3
   0   9   0 111.197 9.19239   6
   0   9   0 104.007 6.91837   2
  -1  -9   0 297.326 13.3103   5
  -1  -9   0 301.543 12.4632   1
  -1  -9   0 286.126 12.2550   2
   1   9   0 310.217 12.7335   2
   1   9   0 263.154 11.8438   3
   1   9   0 274.197 13.9901   6
   1   9   0 283.684 13.1507   1
   1   9   0 277.874 13.8891   4
  -2  -9   0 106.165 7.19046   2
  -2  -9   0 94.4959 7.48457   5
  -2  -9   0 90.2571 5.07391   1
  -3  -9   0 710.755 26.3783   2
  -3  -9   0 744.746 26.7416   5
   3   9   0 723.745 28.4524   4
   3   9   0 657.470 26.9973   6
   3   9   0 682.956 26.2324   2
   3   9   0 694.744 25.3557   1
   3   9   0 685.863 27.5329   4
  -4  -9   0 761.331 28.7424   5
   4   9   0 785.739 30.1343   4
   4   9   0 752.319 28.5723   2
   4   9   0 734.310 28.7902   6
   4   9   0 717.251 26.2921   1
   4   9   0 757.211 29.5477   4
  -5  -9   0 947.102 35.0938   5
   5   9   0 911.920 35.6070   4
   5   9   0 931.388 34.9271   6
   5   9   0 962.623 35.4673   2
   5   9   0 926.761 36.1034   4
  -6  -9   0 96.0035 8.07844   3
  -6  -9   0 101.119 9.74657   5
   6   9   0 102.486 10.5559   4
   6   9   0 81.5658 8.97471   4
   6   9   0 91.9775 9.12382   6
  -7  -9   0 8.22764 4.99794   3
  -7  -9   0 8.59861 6.75450   5
   7   9   0 8.31535 6.31656   4
   7   9   0 6.91530 5.11317   6
  -8  -9   0 38.8872 7.13220   3
  -8  -9   0 55.5527 9.87944   5
   8   9   0 35.0441 6.62224   6
   8   9   0 27.0838 7.05182   4
  -9  -9   0 9.69511 6.73672   3
   9   9   0 5.54574 6.19142   4
   9   9   0 -0.5437 4.96712   6
   9 -10   0 273.690 18.8861   2
   9 -10   0 276.674 21.1786   5
  -9  10   0 271.225 21.2354   3
   8 -10   0 385.985 20.3357   2
   8 -10   0 345.108 21.8407   5
   8 -10   0 320.558 22.3521   1
  -8  10   0 328.114 27.4609   1
  -8  10   0 368.400 22.0455   3
   7 -10   0 122.245 13.4859   1
   7 -10   0 115.457 12.9290   5
   7 -10   0 98.9331 11.9225   2
  -7  10   0 97.5685 12.7250   3
  -7  10   0 99.6166 12.1176   1
  -7  10   0 102.731 4.98370   4
  -7  10   0 93.7856 4.81547   4
   6 -10   0 82.6620 10.1886   2
   6 -10   0 114.606 11.8319   5
   6 -10   0 102.456 11.8604   1
  -6  10   0 90.1295 6.50970   4
  -6  10   0 72.3531 9.87704   1
  -6  10   0 81.5648 10.9914   3
  -6  10   0 96.5194 7.07431   4
   5 -10   0 32.3107 7.10693   1
   5 -10   0 30.7620 7.78298   5
   5 -10   0 23.1755 6.10434   2
  -5  10   0 34.1913 8.77879   6
  -5  10   0 32.1241 5.02448   4
  -5  10   0 14.5131 6.09307   1
  -5  10   0 34.8240 5.52492   4
  -5  10   0 14.9015 7.46681   3
   4 -10   0 100.016 10.3652   5
   4 -10   0 82.5856 9.73204   1
   4 -10   0 83.2311 8.84834   2
  -4  10   0 83.4151 7.49283   2
  -4  10   0 75.4187 8.41277   4
  -4  10   0 68.4633 8.73611   3
  -4  10   0 83.2836 10.2543   6
  -4  10   0 93.1049 7.74896   4
  -4  10   0 84.2264 9.98801   1
   3 -10   0 555.318 23.8174   6
   3 -10   0 545.812 24.1553   1
   3 -10   0 517.736 22.0801   2
   3 -10   0 548.669 23.2936   5
  -3  10   0 577.199 22.8276   4
  -3  10   0 547.212 21.5322   2
  -3  10   0 582.949 22.5114   4
  -3  10   0 560.844 24.8647   6
  -3  10   0 543.957 24.8098   1
  -3  10   0 528.740 22.6011   3
   2 -10   0 761.340 30.1013   1
   2 -10   0 763.526 29.1528   5
   2 -10   0 826.974 28.2394   2
   2 -10   0 702.793 29.5529   6
  -2  10   0 767.874 29.1983   4
  -2  10   0 706.400 30.3197   1
  -2  10   0 713.959 27.3003   2
  -2  10   0 750.854 28.8566   4
  -2  10   0 782.636 30.6791   6
  -2  10   0 731.039 28.3214   3
  -1  10   0 36.7742 5.77115   1
  -1  10   0 40.9050 6.53840   4
  -1  10   0 33.6607 5.31002   3
  -1  10   0 31.2165 7.27312   6
   0 -10   0 384.433 15.0654   2
   0 -10   0 382.155 16.3090   1
   0 -10   0 391.347 16.5004   5
   0 -10   0 361.317 16.9263   6
   0  10   0 341.315 16.6433   1
   0  10   0 339.849 14.9536   2
   0  10   0 376.538 17.2331   4
   0  10   0 350.708 15.1451   3
   0  10   0 357.550 17.6238   6
  -1 -10   0 366.792 14.8478   1
  -1 -10   0 352.117 15.6373   5
  -1 -10   0 365.030 14.7180   2
   1  10   0 339.119 14.3614   3
   1  10   0 373.197 17.2760   6
   1  10   0 312.403 14.6675   2
   1  10   0 330.981 15.7009   1
   1  10   0 366.945 16.6834   4
  -2 -10   0 27.8202 4.55494   2
  -2 -10   0 34.0155 5.42512   5
   2  10   0 10.8800 5.45423   6
   2  10   0 16.0955 5.50062   4
   2  10   0 25.5627 6.89048   4
   2  10   0 14.9830 3.61067   1
   2  10   0 20.2609 4.31858   2
  -3 -10   0 8.06398 4.19248   2
  -3 -10   0 12.4194 4.97940   5
   3  10   0 8.57776 4.11747   2
   3  10   0 9.24796 5.43425   4
   3  10   0 7.72948 6.44780   4
   3  10   0 4.69095 2.83274   1
   3  10   0 -3.8842 4.83989   6
  -4 -10   0 28.7142 6.12250   5
   4  10   0 28.4052 7.82472   4
   4  10   0 32.2422 6.60963   4
   4  10   0 31.6144 3.76295   1
   4  10   0 33.5392 6.56415   6
   4  10   0 33.2234 5.70598   2
  -5 -10   0 258.825 14.4846   5
   5  10   0 246.975 15.7695   4
   5  10   0 277.131 14.3830   6
   5  10   0 250.324 13.9232   2
  -6 -10   0 204.380 13.4439   5
   6  10   0 212.568 14.9427   4
   6  10   0 210.325 12.9592   6
  -7 -10   0 320.456 17.6047   5
   7  10   0 283.407 15.7813   6
   7  10   0 309.023 17.7321   4
  -8 -10   0 139.502 10.8834   3
  -8 -10   0 128.642 13.1066   5
   8  10   0 132.458 10.9895   6
   8  10   0 133.436 12.6263   4
  -9 -10   0 98.0845 12.5039   5
  -9 -10   0 114.469 10.9227   3
   9  10   0 116.227 10.1810   6
   9  10   0 106.164 11.6623   4
   8 -11   0 15.7570 8.94523   1
   8 -11   0 22.8463 10.6627   5
   8 -11   0 3.93536 7.72077   2
  -8  11   0 12.7105 10.3384   3
   7 -11   0 -4.6201 6.73522   1
   7 -11   0 2.77276 8.81861   5
   7 -11   0 -0.5944 6.48972   2
  -7  11   0 -5.1325 7.10383   1
  -7  11   0 -3.0483 2.57876   4
  -7  11   0 1.76254 2.40738   4
  -7  11   0 -3.6393 9.16854   3
   6 -11   0 20.2202 7.26512   1
   6 -11   0 19.1413 8.31371   5
   6 -11   0 7.57793 6.40599   2
  -6  11   0 6.45925 8.22785   3
  -6  11   0 16.8366 7.11936   1
  -6  11   0 14.3942 4.56211   4
  -6  11   0 12.3819 3.93606   4
  -6  11   0 4.35845 8.32005   6
   5 -11   0 10.1604 5.59851   2
   5 -11   0 -3.2987 6.87436   5
   5 -11   0 13.8078 6.36199   1
  -5  11   0 2.45443 4.76054   4
  -5  11   0 -7.4379 5.34573   1
  -5  11   0 4.46846 8.09767   6
  -5  11   0 7.07015 7.35795   3
  -5  11   0 3.87118 4.12260   4
   4 -11   0 20.9709 5.81924   2
   4 -11   0 26.3271 7.66355   5
   4 -11   0 32.7308 6.53877   1
  -4  11   0 32.3715 7.09234   1
  -4  11   0 39.3763 6.93931   4
  -4  11   0 19.9389 6.96026   3
  -4  11   0 42.8662 6.22336   4
  -4  11   0 34.4146 5.37105   2
  -4  11   0 31.4139 8.67085   6
   3 -11   0 6.69598 5.99377   5
   3 -11   0 19.0094 5.04326   2
   3 -11   0 11.6836 5.09198   1
  -3  11   0 6.53142 4.65112   4
  -3  11   0 21.5038 7.77707   6
  -3  11   0 4.86370 5.52987   1
  -3  11   0 13.9380 6.03812   3
  -3  11   0 11.7293 4.15203   2
  -3  11   0 14.1340 6.31035   4
   2 -11   0 279.143 13.1085   2
   2 -11   0 301.878 15.1371   5
   2 -11   0 244.169 14.5589   6
   2 -11   0 271.534 15.0221   1
  -2  11   0 267.418 13.7667   3
  -2  11   0 273.667 16.3307   6
  -2  11   0 285.933 12.7170   2
  -2  11   0 281.378 15.0778   4
  -2  11   0 264.160 14.1590   4
  -2  11   0 278.725 15.7828   1
   1 -11   0 677.977 26.2118   2
   1 -11   0 729.442 28.2752   5
   1 -11   0 677.914 28.0935   1
   1 -11   0 714.197 28.8114   6
  -1  11   0 741.937 29.0496   4
  -1  11   0 741.580 26.3931   2
  -1  11   0 697.580 29.2976   6
  -1  11   0 728.976 29.3333   1
  -1  11   0 683.616 26.8950   3
  -1  11   0 732.996 28.6182   4
   0 -11   0 818.749 27.7421   2
   0 -11   0 732.169 29.0306   5
   0 -11   0 780.906 29.1995   1
   0 -11   0 721.287 29.7139   6
   0  11   0 768.287 27.7617   2
   0  11   0 708.706 27.7103   3
   0  11   0 698.114 29.5222   1
   0  11   0 801.073 30.5696   4
   0  11   0 770.559 30.6898   6
   0  11   0 740.836 29.9792   4
  -1 -11   0 473.977 18.9097   1
  -1 -11   0 480.905 18.7257   2
  -1 -11   0 475.124 20.2245   5
   1  11   0 436.087 19.9625   1
   1  11   0 476.147 21.8932   4
   1  11   0 504.962 21.7764   6
   1  11   0 480.169 19.1137   2
   1  11   0 427.662 18.3648   3
   1  11   0 454.009 20.9358   4
  -2 -11   0 683.715 25.5257   2
  -2 -11   0 686.815 26.6796   5
  -2 -11   0 669.642 23.8849   1
   2  11   0 666.627 27.6953   4
   2  11   0 646.042 27.9892   4
   2  11   0 707.318 27.9219   6
   2  11   0 653.951 24.7612   3
   2  11   0 693.971 26.3331   1
   2  11   0 647.157 25.7088   2
  -3 -11   0 67.6872 7.57501   2
  -3 -11   0 65.9325 7.78811   5
   3  11   0 77.6843 6.56136   1
   3  11   0 76.4884 9.58575   6
   3  11   0 79.8681 10.0137   4
   3  11   0 73.5543 7.51616   2
  -4 -11   0 24.0323 6.31154   5
   4  11   0 15.2534 3.21992   1
   4  11   0 6.93751 5.57655   6
   4  11   0 6.16063 4.66950   2
   4  11   0 15.2584 7.30575   4
  -5 -11   0 4.98885 6.03181   5
   5  11   0 12.6194 7.27428   4
   5  11   0 -3.3273 4.32403   2
   5  11   0 -4.3287 5.61967   6
  -6 -11   0 21.8740 7.99843   5
   6  11   0 36.7286 9.27618   4
   6  11   0 18.9942 6.77948   6
  -7 -11   0 203.476 14.7826   5
   7  11   0 196.732 13.5750   6
   7  11   0 235.932 16.4720   4
  -8 -11   0 254.113 17.6287   5
   8  11   0 277.695 17.4737   4
   8  11   0 263.572 15.3227   6
   8 -12   0 64.0329 9.52955   2
   8 -12   0 84.6041 13.4539   5
   8 -12   0 69.3788 13.5692   1
  -8  12   0 66.5329 13.4257   3
   7 -12   0 196.482 14.9990   2
   7 -12   0 180.637 16.7173   5
   7 -12   0 219.706 18.2590   1
  -7  12   0 207.074 18.3030   3
  -7  12   0 202.160 9.80127   4
  -7  12   0 219.172 18.1519   1
   6 -12   0 536.224 24.7725   2
   6 -12   0 536.555 26.2446   5
   6 -12   0 564.266 28.1310   1
  -6  12   0 550.246 27.7248   6
  -6  12   0 514.707 21.5893   4
  -6  12   0 570.177 28.2136   1
  -6  12   0 542.690 22.1297   4
  -6  12   0 588.574 27.2939   3
   5 -12   0 577.378 25.8761   2
   5 -12   0 624.652 28.0142   5
   5 -12   0 615.224 29.2513   1
  -5  12   0 612.637 24.5458   4
  -5  12   0 612.011 27.3397   3
  -5  12   0 588.151 29.1908   6
  -5  12   0 623.266 25.1585   4
  -5  12   0 638.592 29.7218   1
   4 -12   0 346.521 19.4083   1
   4 -12   0 341.071 16.8935   2
   4 -12   0 355.001 19.1428   5
  -4  12   0 365.876 18.7405   3
  -4  12   0 323.207 19.6121   1
  -4  12   0 350.988 17.4441   4
  -4  12   0 332.212 20.4693   6
  -4  12   0 349.358 16.6933   4
   3 -12   0 32.8082 5.61617   2
   3 -12   0 36.5443 7.77854   5
   3 -12   0 34.3123 7.14186   1
  -3  12   0 25.8982 8.36182   6
  -3  12   0 35.8292 6.36696   4
  -3  12   0 40.0425 7.74371   1
  -3  12   0 46.2684 8.22341   4
  -3  12   0 41.3317 7.54515   3
  -3  12   0 44.8791 5.69598   2
   2 -12   0 0.86921 4.23531   1
   2 -12   0 7.60410 6.07804   5
   2 -12   0 8.11215 4.17380   2
  -2  12   0 6.25666 3.75465   2
  -2  12   0 4.66945 7.17803   6
  -2  12   0 0.92405 4.84107   4
  -2  12   0 10.1449 6.65163   4
  -2  12   0 3.46095 4.44117   1
  -2  12   0 4.62120 5.53437   3
   1 -12   0 -1.5291 5.58091   5
   1 -12   0 4.15815 3.89967   1
   1 -12   0 5.49369 3.85409   2
  -1  12   0 5.60168 4.64549   1
  -1  12   0 6.03874 5.41567   3
  -1  12   0 7.78970 7.25153   6
  -1  12   0 19.5782 6.26004   4
  -1  12   0 3.72762 3.89195   2
  -1  12   0 5.95844 6.94262   4
   0 -12   0 10.0692 5.79987   5
   0 -12   0 1.95750 5.26649   6
   0 -12   0 3.94682 3.56888   1
   0 -12   0 5.11535 3.84352   2
   0  12   0 -0.9575 6.69108   6
   0  12   0 0.95238 4.80134   3
   0  12   0 1.45062 4.19324   1
   0  12   0 5.25110 7.19375   4
   0  12   0 4.10668 3.71200   2
  -1 -12   0 259.091 13.9936   5
  -1 -12   0 246.494 12.1892   2
  -1 -12   0 243.829 11.9547   1
   1  12   0 234.246 13.4358   1
   1  12   0 230.789 12.1326   3
   1  12   0 241.989 15.8669   4
   1  12   0 238.445 15.1196   6
   1  12   0 231.979 12.2369   2
  -2 -12   0 164.205 11.5188   5
  -2 -12   0 158.001 7.77928   1
  -2 -12   0 158.571 10.0685   2
   2  12   0 158.126 10.4604   1
   2  12   0 160.075 10.2391   2
   2  12   0 181.444 14.0967   4
   2  12   0 150.402 9.56587   3
   2  12   0 161.293 12.6284   6
  -3 -12   0 31.5012 6.76507   5
   3  12   0 32.1923 5.41506   2
   3  12   0 47.1139 9.22842   4
   3  12   0 39.0996 7.47964   6
   3  12   0 35.5774 5.40954   3
   3  12   0 32.8357 4.91206   1
  -4 -12   0 14.0465 6.50578   5
   4  12   0 12.4593 7.99745   4
   4  12   0 11.1724 3.30834   1
   4  12   0 3.53676 4.40194   2
   4  12   0 -0.3559 6.05903   6
  -5 -12   0 60.7134 9.20047   5
   5  12   0 78.3874 9.57228   6
   5  12   0 72.6264 11.0604   4
  -6 -12   0 306.540 17.9880   5
   6  12   0 350.184 20.1998   4
   6  12   0 328.498 17.6824   6
  -7 -12   0 115.823 13.2204   5
   7  12   0 89.4534 12.1196   4
   7  12   0 105.714 10.8938   6
  -8 -12   0 2.14933 8.25585   5
   8  12   0 16.5904 8.40615   4
   8  12   0 2.65891 5.65159   6
   7 -13   0 0.52129 6.28284   2
   7 -13   0 -6.8854 9.27932   1
   7 -13   0 7.96125 9.64174   5
  -7  13   0 21.1282 10.1876   1
  -7  13   0 -5.1973 10.0240   3
  -7  13   0 4.05443 3.83161   4
   6 -13   0 -0.4642 6.00367   2
   6 -13   0 -7.5439 7.05232   1
   6 -13   0 9.03983 9.42663   5
  -6  13   0 4.59928 9.49743   3
  -6  13   0 7.90440 5.12003   4
  -6  13   0 -17.074 7.63727   1
  -6  13   0 -4.3278 9.09769   6
  -6  13   0 8.81722 7.30713   4
   5 -13   0 0.16583 5.47231   2
   5 -13   0 3.83940 8.67843   5
   5 -13   0 -6.7370 5.59815   1
  -5  13   0 -1.9463 4.43796   4
  -5  13   0 4.57280 9.01163   6
  -5  13   0 -8.5566 6.37714   1
  -5  13   0 4.95162 8.55653   3
  -5  13   0 -1.1464 5.64803   4
   4 -13   0 3.98535 5.01671   2
   4 -13   0 -3.0889 5.13478   1
   4 -13   0 5.63073 7.79762   5
  -4  13   0 3.58926 8.48555   6
  -4  13   0 3.80300 7.48212   3
  -4  13   0 -1.3946 6.19360   4
  -4  13   0 -1.0893 6.06635   1
   3 -13   0 -6.2743 6.21823   5
   3 -13   0 -2.2895 3.96588   2
   3 -13   0 -1.2397 4.38977   1
  -3  13   0 0.51560 3.67722   2
  -3  13   0 1.69753 6.64005   4
  -3  13   0 18.3303 8.83709   6
  -3  13   0 13.8545 6.11374   1
  -3  13   0 14.2390 6.91002   3
   2 -13   0 -0.7511 6.17580   5
   2 -13   0 6.06910 4.04547   2
  -2  13   0 -0.3113 3.52497   2
  -2  13   0 5.63461 6.85879   4
  -2  13   0 0.06902 4.80638   1
  -2  13   0 2.24852 7.78656   6
  -2  13   0 -0.4648 5.94650   3
   1 -13   0 201.796 12.6988   1
   1 -13   0 193.019 10.7483   2
   1 -13   0 186.627 13.2369   5
  -1  13   0 232.243 14.3977   1
  -1  13   0 209.588 15.1033   4
  -1  13   0 183.494 11.9792   3
  -1  13   0 217.468 16.1043   6
  -1  13   0 192.036 10.6835   2
   0 -13   0 41.9267 6.03675   1
   0 -13   0 41.5863 5.34878   2
   0 -13   0 28.1080 6.98173   5
   0  13   0 37.5314 6.35877   3
   0  13   0 38.6043 8.81436   6
   0  13   0 25.6153 5.90975   1
   0  13   0 34.4875 8.72076   4
   0  13   0 30.7219 4.77028   2
  -1 -13   0 79.8674 6.99984   1
  -1 -13   0 72.7974 7.44651   2
  -1 -13   0 80.4242 9.05687   5
   1  13   0 83.4981 7.91046   3
   1  13   0 74.1612 10.6120   4
   1  13   0 82.1327 10.2923   6
   1  13   0 69.0596 7.36687   2
   1  13   0 73.7436 8.87787   1
  -2 -13   0 35.4849 5.43783   2
  -2 -13   0 41.8647 7.62746   5
  -2 -13   0 43.2364 4.20504   1
   2  13   0 51.9776 9.19541   6
   2  13   0 51.8325 10.0070   4
   2  13   0 42.8229 6.24070   2
   2  13   0 45.4101 6.29474   3
   2  13   0 50.4571 6.54579   1
  -3 -13   0 97.8119 10.4618   5
   3  13   0 80.8622 8.75905   2
   3  13   0 89.6899 8.12408   1
   3  13   0 91.0482 7.93684   3
   3  13   0 101.661 11.5627   6
   3  13   0 118.004 13.6873   4
  -4 -13   0 112.302 11.2918   5
   4  13   0 93.2775 7.56373   1
   4  13   0 94.5004 8.09893   3
   4  13   0 104.007 12.1117   6
   4  13   0 122.725 13.8911   4
   4  13   0 89.8241 9.31416   2
  -5 -13   0 355.552 18.7983   5
   5  13   0 319.114 13.9527   1
   5  13   0 337.747 18.8821   6
   5  13   0 388.599 21.7438   4
  -6 -13   0 195.094 15.1999   5
   6  13   0 187.640 14.0832   6
   6  13   0 200.824 17.5778   4
  -7 -13   0 82.1452 11.5323   5
   7  13   0 70.9677 9.03777   6
   6 -14   0 26.0772 10.6344   5
   6 -14   0 45.0254 8.03442   2
   6 -14   0 47.7150 10.7753   1
  -6  14   0 44.8023 11.2865   3
  -6  14   0 43.9076 6.93122   4
  -6  14   0 37.3794 11.3093   1
  -6  14   0 36.8475 11.1563   6
   5 -14   0 117.392 13.6533   5
   5 -14   0 130.283 11.3642   2
   5 -14   0 128.823 14.7803   1
  -5  14   0 145.657 12.2734   4
  -5  14   0 148.727 16.0898   1
  -5  14   0 153.502 16.9881   6
  -5  14   0 160.445 15.5445   3
   4 -14   0 328.655 20.3866   1
   4 -14   0 337.044 20.1886   5
   4 -14   0 321.757 16.6884   2
  -4  14   0 351.435 20.0323   3
  -4  14   0 342.291 21.6861   6
  -4  14   0 356.937 18.7567   4
  -4  14   0 370.655 21.8181   1
   3 -14   0 152.673 13.9366   5
   3 -14   0 135.296 10.0604   2
   3 -14   0 142.246 12.5892   1
  -3  14   0 119.013 13.9740   1
  -3  14   0 152.374 9.70551   2
  -3  14   0 149.528 13.5791   4
  -3  14   0 171.166 12.9560   3
  -3  14   0 160.242 15.7563   6
   2 -14   0 321.550 14.8853   2
   2 -14   0 300.995 18.0845   5
  -2  14   0 292.989 16.9815   3
  -2  14   0 301.814 19.0941   1
  -2  14   0 343.589 18.9035   4
  -2  14   0 337.192 20.9281   6
  -2  14   0 309.650 14.5307   2
   1 -14   0 745.880 27.1903   2
   1 -14   0 718.793 30.2686   5
   1 -14   0 723.376 29.9932   1
  -1  14   0 746.835 32.4930   6
  -1  14   0 706.511 27.0174   2
  -1  14   0 746.997 31.8178   4
  -1  14   0 656.918 28.2269   3
  -1  14   0 675.507 31.2907   1
   0 -14   0 122.645 11.2927   5
   0 -14   0 123.256 8.83884   2
   0 -14   0 123.649 9.81487   1
   0  14   0 117.091 13.1793   4
   0  14   0 141.952 14.1228   6
   0  14   0 110.377 11.0871   1
   0  14   0 138.514 10.3031   3
   0  14   0 118.800 8.57978   2
  -1 -14   0 9.47656 6.52702   5
  -1 -14   0 12.8585 3.88985   1
  -1 -14   0 20.4916 4.65913   2
   1  14   0 6.45065 8.39911   4
   1  14   0 11.0083 5.60496   3
   1  14   0 22.1557 4.78852   2
   1  14   0 31.6550 9.15091   6
   1  14   0 13.4301 5.23177   1
  -2 -14   0 50.2004 6.31577   2
  -2 -14   0 49.4628 8.53095   5
  -2 -14   0 34.3382 4.04394   1
   2  14   0 58.5839 11.3286   4
   2  14   0 67.4600 10.4646   6
   2  14   0 31.9796 5.52699   2
   2  14   0 46.6617 6.90359   1
   2  14   0 46.1588 6.68319   3
  -3 -14   0 204.699 14.5393   5
   3  14   0 174.539 12.0901   2
   3  14   0 242.597 18.0528   4
   3  14   0 213.194 16.2801   6
   3  14   0 186.239 12.1581   1
   3  14   0 204.166 11.5807   3
  -4 -14   0 1.87008 7.30419   5
   4  14   0 10.9240 4.03773   1
   4  14   0 2.97585 5.06408   3
   4  14   0 2.47797 7.56690   6
   4  14   0 5.34987 9.44666   4
  -5 -14   0 200.483 15.2928   5
   5  14   0 191.098 11.4550   3
   5  14   0 213.182 18.4853   4
   5  14   0 189.730 15.1798   6
   5  14   0 175.924 9.62300   1
  -6 -14   0 0.96486 8.11244   5
   6  14   0 7.98946 9.57976   4
   6  14   0 1.21990 6.59350   6
   5 -15   0 80.8509 12.3936   5
   5 -15   0 84.0488 9.60027   2
  -5  15   0 121.400 15.7470   6
  -5  15   0 110.982 11.5843   4
  -5  15   0 82.8958 13.0161   1
  -5  15   0 101.667 13.2942   3
   4 -15   0 162.919 15.3331   5
   4 -15   0 168.474 15.7280   1
   4 -15   0 161.518 11.3836   2
  -4  15   0 171.382 17.2728   1
  -4  15   0 177.130 14.3670   4
  -4  15   0 195.811 16.0152   3
  -4  15   0 176.336 18.3982   6
   3 -15   0 137.615 14.4035   5
   3 -15   0 157.903 14.2219   1
   3 -15   0 145.004 10.4523   2
  -3  15   0 133.102 9.87077   2
  -3  15   0 166.207 17.4198   6
  -3  15   0 164.530 13.9069   3
  -3  15   0 165.344 15.8214   1
  -3  15   0 174.032 14.8507   4
   2 -15   0 12.1796 5.53346   1
   2 -15   0 -2.2925 7.37822   5
   2 -15   0 -0.5102 4.35594   2
  -2  15   0 5.27910 6.38093   1
  -2  15   0 2.73221 3.98435   2
  -2  15   0 8.08651 9.67162   6
  -2  15   0 5.53239 7.49431   3
  -2  15   0 5.15326 7.98803   4
   1 -15   0 46.3723 7.61445   1
   1 -15   0 63.2835 7.39256   2
   1 -15   0 72.5785 10.0640   5
  -1  15   0 64.0517 9.18615   3
  -1  15   0 59.8725 11.7232   6
  -1  15   0 66.9466 11.5897   4
  -1  15   0 48.7033 5.86648   2
  -1  15   0 53.2532 8.69874   1
   0 -15   0 59.4263 9.76524   5
   0 -15   0 88.5215 9.03572   1
   0 -15   0 83.6622 8.08341   2
   0  15   0 92.8447 10.9260   1
   0  15   0 86.7138 12.1031   4
   0  15   0 92.4789 10.1407   3
   0  15   0 83.2799 7.68989   2
   0  15   0 108.290 13.1623   6
  -1 -15   0 3.63866 3.59814   1
  -1 -15   0 3.60246 3.93874   2
  -1 -15   0 -2.3409 6.28622   5
   1  15   0 -5.3785 5.28995   3
   1  15   0 -3.6902 5.30092   1
   1  15   0 4.16893 8.60620   4
   1  15   0 -0.4732 7.94746   6
   1  15   0 -8.1781 3.43993   2
  -2 -15   0 14.3013 7.86571   5
   2  15   0 3.57497 7.92502   6
   2  15   0 4.58285 5.03343   1
   2  15   0 6.92256 5.39088   3
   2  15   0 14.7592 9.82756   4
   2  15   0 2.33211 4.11942   2
  -3 -15   0 206.910 15.0536   5
   3  15   0 183.811 12.4574   2
   3  15   0 212.916 17.8232   4
   3  15   0 210.577 16.5104   6
   3  15   0 208.222 12.0353   3
   3  15   0 206.349 13.1049   1
  -4 -15   0 116.335 13.1417   5
   4  15   0 115.315 9.72491   1
   4  15   0 115.012 9.29011   3
   4  15   0 115.000 13.4767   6
   4  15   0 132.842 15.6742   4
  -5 -15   0 127.532 13.3065   5
   5  15   0 125.579 15.1956   4
   5  15   0 118.196 9.45965   3
   5  15   0 100.842 7.69282   1
   5  15   0 121.464 13.3247   6
  -6 -15   0 82.0156 11.7903   5
   6  15   0 69.0911 9.53086   6
   6  15   0 66.8083 8.06746   3
   6  15   0 78.4958 13.4073   4
   4 -16   0 131.424 14.7258   5
   4 -16   0 118.300 9.81936   2
  -4  16   0 127.360 13.4690   4
  -4  16   0 147.344 16.9113   6
  -4  16   0 119.894 14.3748   3
   3 -16   0 129.411 14.2485   5
   3 -16   0 120.268 9.19240   2
  -3  16   0 119.980 15.6043   6
  -3  16   0 114.958 13.4920   3
  -3  16   0 99.6842 13.1980   1
  -3  16   0 122.157 13.7315   4
   2 -16   0 103.978 12.3886   5
   2 -16   0 97.4315 8.32204   2
   2 -16   0 97.0547 12.2036   1
  -2  16   0 101.361 11.9062   3
  -2  16   0 88.6130 13.7739   6
  -2  16   0 94.1931 12.1216   4
  -2  16   0 84.0999 12.4795   1
   1 -16   0 102.739 8.53521   2
   1 -16   0 109.485 11.2795   1
   1 -16   0 124.073 13.3064   5
  -1  16   0 134.588 15.7017   6
  -1  16   0 98.7426 11.9940   1
  -1  16   0 119.016 11.7945   3
  -1  16   0 124.179 15.0707   4
   0 -16   0 203.171 15.5131   5
   0 -16   0 201.547 11.3116   2
   0 -16   0 195.470 12.7738   1
   0  16   0 207.621 12.8327   2
   0  16   0 225.666 18.5002   6
   0  16   0 210.796 13.5334   3
   0  16   0 216.100 17.7459   4
   0  16   0 159.909 15.4397   1
  -1 -16   0 2.46212 3.69243   1
  -1 -16   0 10.6223 4.51672   2
  -1 -16   0 3.44989 7.74559   5
   1  16   0 3.76822 8.95544   6
   1  16   0 -0.0657 5.89485   1
   1  16   0 2.25373 5.99155   3
   1  16   0 -0.3364 9.20441   4
  -2 -16   0 65.9363 10.0068   5
   2  16   0 86.8526 10.8388   1
   2  16   0 62.6785 7.73756   3
   2  16   0 81.1015 13.3893   4
   2  16   0 68.0342 11.8345   6
  -3 -16   0 72.1765 11.1572   5
   3  16   0 60.9815 11.1597   6
   3  16   0 52.2008 12.2615   4
   3  16   0 55.9798 8.15869   1
   3  16   0 54.1269 7.30895   3
  -4 -16   0 -5.1787 7.45512   5
   4  16   0 -1.2480 9.43587   4
   4  16   0 9.34317 8.27037   6
   4  16   0 -2.3337 4.92802   3
   3 -17   0 8.31576 4.20280   2
   3 -17   0 29.5844 10.2592   5
  -3  17   0 14.4666 10.5762   6
  -3  17   0 19.9948 9.48309   4
  -3  17   0 9.01497 8.70365   3
   2 -17   0 15.7713 8.91144   5
   2 -17   0 30.5913 4.95010   2
  -2  17   0 18.3663 9.59294   4
  -2  17   0 17.7695 8.16248   3
  -2  17   0 15.3892 10.4535   6
   1 -17   0 10.5568 11.8332   1
   1 -17   0 31.2686 9.98086   5
   1 -17   0 30.3981 5.04002   2
  -1  17   0 19.5535 7.87662   3
  -1  17   0 12.7161 10.0858   4
  -1  17   0 33.0784 10.8791   6
   0 -17   0 79.5837 7.92660   2
   0 -17   0 97.8606 10.7653   1
   0 -17   0 115.711 13.3709   5
   0  17   0 103.285 14.4738   6
   0  17   0 97.0109 13.8119   4
   0  17   0 83.8945 9.92645   3
  -1 -17   0 91.1241 12.7079   5
  -1 -17   0 73.8339 8.02686   1
   1  17   0 80.3308 13.2258   4
   1  17   0 62.8384 12.3735   6
   1  17   0 76.3579 9.37232   3
  -2 -17   0 7.45691 8.53445   5
   2  17   0 8.35420 6.54566   3
   2  17   0 16.0748 10.5027   6
   2  17   0 37.0533 12.0888   4
  -3 -17   0 14.4630 8.99077   5
   3  17   0 3.67347 8.96110   6
   3  17   0 -1.2938 9.79943   4
   3  17   0 3.60108 5.82242   3
   3  17  -1 177.404 12.7492   3
   3  17  -1 182.453 17.8585   6
   3  17  -1 175.786 19.4602   4
  -3 -17   1 172.022 15.0468   5
   2  17  -1 334.214 18.2487   3
   2  17  -1 358.578 24.3246   4
   2  17  -1 388.092 24.1179   6
  -2 -17   1 391.132 21.5646   5
   1  17  -1 85.7739 13.9324   6
   1  17  -1 124.773 15.5881   4
   1  17  -1 97.1883 11.5978   3
  -1 -17   1 123.502 13.6265   5
  -1 -17   1 78.8458 7.31145   1
   0  17  -1 140.182 17.1819   6
   0  17  -1 142.139 13.1510   3
   0  17  -1 121.539 15.6240   4
   0 -17   1 147.774 14.3181   5
   0 -17   1 107.411 10.9828   1
  -1  17  -1 9.32982 9.97877   6
  -1  17  -1 -2.6570 8.81539   4
  -1  17  -1 -2.4161 7.47329   3
   1 -17   1 18.0746 8.59221   5
   1 -17   1 3.67137 3.09848   2
  -2  17  -1 0.94361 8.02789   3
  -2  17  -1 -1.8428 8.24662   4
  -2  17  -1 1.02623 10.2341   6
   2 -17   1 11.6180 8.27768   5
   4  16  -1 12.1334 5.24548   1
   4  16  -1 12.9100 8.71590   6
   4  16  -1 35.8277 11.6413   4
   4  16  -1 16.8364 6.73488   3
  -4 -16   1 37.8148 9.05104   5
   3  16  -1 231.532 20.0786   4
   3  16  -1 213.993 17.7798   6
   3  16  -1 199.239 13.3891   3
   3  16  -1 208.845 13.9149   1
  -3 -16   1 221.868 16.0350   5
   2  16  -1 62.6332 8.40334   3
   2  16  -1 59.6929 8.47828   1
   2  16  -1 59.5015 11.4690   6
   2  16  -1 40.9564 11.8221   4
  -2 -16   1 66.6051 10.2928   5
   1  16  -1 94.8855 10.5676   3
   1  16  -1 119.512 14.6543   4
   1  16  -1 95.8068 13.2666   6
   1  16  -1 79.1303 9.98115   1
  -1 -16   1 67.0253 7.20158   1
  -1 -16   1 71.9736 10.1714   5
   0  16  -1 87.8399 10.7422   2
   0  16  -1 111.807 11.4845   3
   0  16  -1 86.0541 13.1276   6
   0  16  -1 122.501 14.6893   4
   0  16  -1 84.7052 10.9286   1
   0 -16   1 94.4701 9.53282   1
   0 -16   1 99.4642 11.7771   5
   0 -16   1 88.9658 7.04395   2
  -1  16  -1 11.0908 7.69939   3
  -1  16  -1 -4.4793 8.09593   4
  -1  16  -1 4.15038 9.70464   6
  -1  16  -1 -9.3904 6.66867   1
   1 -16   1 4.80521 3.49687   2
   1 -16   1 10.7993 8.18428   5
   1 -16   1 3.60145 5.56100   1
  -2  16  -1 20.3439 8.43409   1
  -2  16  -1 46.3545 11.9565   6
  -2  16  -1 31.3137 9.12103   3
  -2  16  -1 44.0263 10.6247   4
   2 -16   1 30.8133 9.77291   5
   2 -16   1 26.4794 4.40008   2
   2 -16   1 33.3382 7.45614   1
  -3  16  -1 51.1105 10.6157   4
  -3  16  -1 60.2495 12.1275   1
  -3  16  -1 41.3474 10.1766   3
  -3  16  -1 53.1325 12.5216   6
   3 -16   1 44.1979 10.2379   5
   3 -16   1 38.4980 5.00594   2
  -4  16  -1 96.7347 14.4729   6
  -4  16  -1 122.589 14.4500   3
  -4  16  -1 102.905 12.7059   4
   4 -16   1 139.496 15.2344   5
   4 -16   1 99.1017 8.34354   2
   5  15  -1 25.8447 10.8767   4
   5  15  -1 19.6346 6.65583   3
   5  15  -1 38.9335 9.86907   6
  -5 -15   1 20.2869 8.64593   5
   4  15  -1 25.2659 6.91142   3
   4  15  -1 18.6521 8.97584   6
   4  15  -1 34.0498 11.8495   4
   4  15  -1 24.2431 5.11030   1
  -4 -15   1 18.1341 8.60909   5
   3  15  -1 -1.8641 4.64525   2
   3  15  -1 10.1909 9.02256   6
   3  15  -1 -1.4661 5.84854   3
   3  15  -1 -3.3627 9.95965   4
   3  15  -1 10.0562 4.82995   1
  -3 -15   1 6.50317 7.15948   5
   2  15  -1 29.6924 6.37178   1
   2  15  -1 37.9809 10.1824   6
   2  15  -1 23.5368 4.91205   2
   2  15  -1 22.8236 10.5025   4
   2  15  -1 33.5745 7.27155   3
  -2 -15   1 36.4981 7.91932   5
   1  15  -1 19.8392 6.45187   3
   1  15  -1 14.3878 8.86405   6
   1  15  -1 18.2430 6.35697   1
   1  15  -1 17.2125 4.31235   2
   1  15  -1 13.1598 9.74320   4
  -1 -15   1 14.7724 6.91669   5
  -1 -15   1 19.1800 4.19727   1
   0  15  -1 156.691 15.7707   4
   0  15  -1 153.631 15.1154   6
   0  15  -1 148.653 8.76618   2
   0  15  -1 136.403 12.3818   1
   0  15  -1 141.354 11.6884   3
   0 -15   1 143.979 8.70433   2
   0 -15   1 135.519 10.4563   1
   0 -15   1 125.407 12.6768   5
  -1  15  -1 306.542 16.7399   3
  -1  15  -1 296.972 20.1221   6
  -1  15  -1 296.656 18.9235   1
  -1  15  -1 278.076 12.7930   2
  -1  15  -1 305.119 19.6233   4
   1 -15   1 277.334 12.8603   2
   1 -15   1 273.655 16.1798   1
   1 -15   1 277.078 16.9186   5
  -2  15  -1 479.584 25.6696   1
  -2  15  -1 512.917 26.5774   6
  -2  15  -1 466.306 19.0556   2
  -2  15  -1 529.715 23.4121   3
  -2  15  -1 512.063 25.2115   4
   2 -15   1 464.611 23.4452   5
   2 -15   1 470.664 19.0730   2
   2 -15   1 438.645 23.3392   1
  -3  15  -1 120.733 13.2560   3
  -3  15  -1 87.3071 13.4957   6
  -3  15  -1 123.820 13.7102   4
  -3  15  -1 119.724 14.1527   1
   3 -15   1 105.719 12.5088   1
   3 -15   1 96.2112 12.0744   5
   3 -15   1 94.7849 8.11849   2
  -4  15  -1 -0.2056 7.06155   4
  -4  15  -1 5.91518 9.57913   3
  -4  15  -1 5.87663 9.81279   6
  -4  15  -1 -1.5547 8.16712   1
   4 -15   1 -4.8319 6.45330   1
   4 -15   1 5.24537 8.33576   5
   4 -15   1 2.59874 4.39261   2
  -5  15  -1 3.82251 9.26657   1
  -5  15  -1 5.02786 9.70544   3
  -5  15  -1 12.8759 6.92664   4
  -5  15  -1 -3.8969 9.43437   6
   5 -15   1 2.61585 8.82553   5
   5 -15   1 0.76288 4.39231   2
   6  14  -1 322.310 18.9104   6
   6  14  -1 332.270 22.2137   4
  -6 -14   1 300.955 18.9700   5
   5  14  -1 519.055 25.6325   6
   5  14  -1 538.806 27.4901   4
  -5 -14   1 510.948 24.2287   5
   4  14  -1 326.031 15.9141   1
   4  14  -1 394.243 21.0839   6
   4  14  -1 363.549 16.9944   3
   4  14  -1 325.093 17.1737   2
   4  14  -1 396.725 23.1697   4
  -4 -14   1 376.113 19.1686   5
   3  14  -1 285.480 19.6275   4
   3  14  -1 243.613 13.5496   1
   3  14  -1 224.092 13.0161   2
   3  14  -1 246.352 17.6639   6
   3  14  -1 247.372 13.5391   3
  -3 -14   1 242.625 15.4226   5
   2  14  -1 50.2254 7.13419   1
   2  14  -1 52.1629 9.99408   6
   2  14  -1 57.5800 7.68142   3
   2  14  -1 42.2786 5.63524   2
   2  14  -1 46.6069 10.6309   4
  -2 -14   1 50.8986 8.20617   5
   1  14  -1 4.92553 5.88015   3
   1  14  -1 6.38275 4.58538   1
   1  14  -1 9.73131 8.15581   6
   1  14  -1 2.50164 3.40261   2
   1  14  -1 0.04447 8.04549   4
  -1 -14   1 12.4928 3.97452   2
  -1 -14   1 -1.9816 3.02890   1
  -1 -14   1 8.25304 6.25502   5
   0  14  -1 40.6242 5.14093   2
   0  14  -1 40.4098 7.16724   1
   0  14  -1 57.3371 10.4277   6
   0  14  -1 38.3173 9.39560   4
   0  14  -1 30.0618 6.94189   3
   0 -14   1 48.5607 8.43627   5
   0 -14   1 47.2182 6.30611   1
   0 -14   1 43.3216 5.11396   2
  -1  14  -1 63.4068 11.1999   6
  -1  14  -1 47.1739 8.07924   1
  -1  14  -1 75.4126 11.0595   4
  -1  14  -1 56.6529 8.27782   3
  -1  14  -1 58.9079 6.20718   2
   1 -14   1 61.0664 6.40971   2
   1 -14   1 53.4498 7.35409   1
   1 -14   1 58.1830 9.25632   5
  -2  14  -1 35.9319 4.96007   2
  -2  14  -1 33.7512 10.0088   6
  -2  14  -1 42.0645 8.97692   4
  -2  14  -1 36.2918 7.80787   1
  -2  14  -1 51.2526 9.02011   3
   2 -14   1 37.6095 5.16393   2
   2 -14   1 40.0232 6.93346   1
   2 -14   1 34.3184 8.68870   5
  -3  14  -1 32.0492 8.69519   4
  -3  14  -1 49.1074 10.7454   6
  -3  14  -1 37.5834 8.53144   1
  -3  14  -1 44.2907 9.12981   3
   3 -14   1 29.9023 7.20836   1
   3 -14   1 31.6103 8.93774   5
   3 -14   1 25.7111 4.99163   2
  -4  14  -1 265.899 19.2787   6
  -4  14  -1 253.669 18.3628   1
  -4  14  -1 261.043 16.2526   4
  -4  14  -1 245.068 17.3785   3
   4 -14   1 243.210 13.3080   2
   4 -14   1 270.720 17.2227   5
   4 -14   1 252.460 17.4070   1
  -5  14  -1 1.07069 7.48830   1
  -5  14  -1 -5.3423 8.61952   3
  -5  14  -1 7.87076 9.71876   6
  -5  14  -1 -1.5696 6.28012   4
   5 -14   1 -13.890 6.48043   1
   5 -14   1 -1.8748 8.11139   5
   5 -14   1 -3.0386 4.64444   2
  -6  14  -1 1.59275 5.15993   4
  -6  14  -1 19.2688 10.7627   1
  -6  14  -1 -7.8164 9.33075   3
  -6  14  -1 1.82177 9.22970   6
   6 -14   1 -9.2631 8.87805   5
   6 -14   1 1.93540 5.27426   2
   6 -14   1 25.5060 9.28115   1
   7  13  -1 22.0072 7.31671   6
   7  13  -1 32.9776 9.87777   4
  -7 -13   1 40.0265 9.27053   5
   6  13  -1 31.6467 8.09737   6
   6  13  -1 29.8756 9.98517   4
  -6 -13   1 40.6208 8.85062   5
   5  13  -1 55.3514 9.41911   6
   5  13  -1 50.6884 10.6320   4
  -5 -13   1 39.2968 8.30205   5
   4  13  -1 50.1905 6.67322   2
   4  13  -1 53.0381 5.57765   1
   4  13  -1 57.4470 9.61179   6
   4  13  -1 56.4536 11.0949   4
  -4 -13   1 39.7744 7.99327   5
   3  13  -1 -0.4425 4.74418   3
   3  13  -1 -0.4597 3.33724   1
   3  13  -1 -3.8779 3.83777   2
   3  13  -1 5.57666 8.46693   4
   3  13  -1 5.06414 7.00930   6
  -3 -13   1 -6.0040 5.13279   5
   2  13  -1 5.60805 4.07822   1
   2  13  -1 3.55542 4.07175   2
   2  13  -1 -5.6331 7.67924   4
   2  13  -1 -2.2259 4.81287   3
   2  13  -1 -3.2000 6.76846   6
  -2 -13   1 1.23980 1.65397   1
  -2 -13   1 1.02606 5.58741   5
   1  13  -1 31.5689 8.72116   6
   1  13  -1 36.8903 6.61248   3
   1  13  -1 24.4896 5.62157   1
   1  13  -1 15.7473 8.68917   4
   1  13  -1 27.4725 4.70587   2
  -1 -13   1 27.1368 4.50006   2
  -1 -13   1 24.3972 6.71028   5
  -1 -13   1 24.8016 4.28543   1
   0  13  -1 0.54575 7.54848   6
   0  13  -1 5.20624 7.46784   4
   0  13  -1 4.80846 3.44500   2
   0  13  -1 7.35264 4.61031   1
   0  13  -1 -1.5877 5.26043   3
   0 -13   1 2.18718 3.46965   2
   0 -13   1 5.80991 5.70465   5
   0 -13   1 7.37624 3.89445   1
  -1  13  -1 10.0078 5.36609   1
  -1  13  -1 18.1466 6.37544   3
  -1  13  -1 12.9671 7.72849   4
  -1  13  -1 9.96568 3.55894   2
  -1  13  -1 9.35946 7.89199   6
   1 -13   1 8.26675 4.64004   1
   1 -13   1 9.61203 3.63940   2
   1 -13   1 2.22587 5.94803   5
  -2  13  -1 67.8835 9.10978   1
  -2  13  -1 68.0515 10.6229   6
  -2  13  -1 60.7043 6.31156   2
  -2  13  -1 54.0626 8.39784   3
  -2  13  -1 53.0140 8.91347   4
   2 -13   1 70.0055 9.28967   5
   2 -13   1 58.8510 6.41018   2
  -3  13  -1 1.42539 6.38581   4
  -3  13  -1 10.2222 6.08034   1
  -3  13  -1 6.99812 7.18731   3
  -3  13  -1 2.66473 7.95849   6
   3 -13   1 1.34588 6.46952   5
   3 -13   1 6.17383 5.23036   1
   3 -13   1 1.81223 3.81284   2
  -4  13  -1 100.966 11.1675   4
  -4  13  -1 101.567 12.0939   1
  -4  13  -1 114.068 13.3354   6
  -4  13  -1 104.426 11.9457   3
   4 -13   1 93.0672 11.1633   1
   4 -13   1 106.147 12.1017   5
   4 -13   1 94.1559 8.93155   2
  -5  13  -1 312.140 16.1277   4
  -5  13  -1 313.917 20.1857   1
  -5  13  -1 297.052 19.0944   3
  -5  13  -1 297.728 20.2141   6
   5 -13   1 285.441 19.2017   1
   5 -13   1 272.860 18.4673   5
   5 -13   1 289.315 15.6299   2
  -6  13  -1 263.870 14.1655   4
  -6  13  -1 246.207 18.2566   3
  -6  13  -1 253.704 19.4751   6
  -6  13  -1 270.799 20.4296   1
   6 -13   1 262.929 19.5000   1
   6 -13   1 269.656 15.6992   2
   6 -13   1 277.279 19.1741   5
  -7  13  -1 89.2912 14.2976   1
  -7  13  -1 109.533 15.0252   3
  -7  13  -1 79.9369 7.20472   4
   7 -13   1 65.5430 9.08078   2
   7 -13   1 87.1526 13.1993   5
   7 -13   1 68.0732 12.0760   1
   8  12  -1 30.9425 8.73087   4
   8  12  -1 17.7732 6.87923   6
  -8 -12   1 22.5731 9.02640   5
   7  12  -1 6.60832 6.55858   6
   7  12  -1 0.00749 7.89745   4
  -7 -12   1 6.80970 7.96924   5
   6  12  -1 77.2454 11.6471   4
   6  12  -1 51.1038 8.90037   6
  -6 -12   1 69.2792 9.46431   5
   5  12  -1 4.24785 6.76545   6
   5  12  -1 18.2127 8.60639   4
   5  12  -1 8.35976 5.00432   2
  -5 -12   1 1.45358 6.39287   5
   4  12  -1 -0.3924 3.84223   2
   4  12  -1 9.47997 7.80364   4
   4  12  -1 2.32758 2.67677   1
   4  12  -1 -2.5733 6.10488   6
  -4 -12   1 0.78202 5.34090   5
   3  12  -1 -3.2487 6.09675   6
   3  12  -1 6.26401 3.87326   2
   3  12  -1 18.4087 8.22515   4
   3  12  -1 3.83359 3.17821   1
  -3 -12   1 5.84115 5.46947   5
   2  12  -1 339.763 15.2568   2
   2  12  -1 328.781 15.3047   3
   2  12  -1 337.355 17.9619   6
   2  12  -1 349.731 16.1192   1
  -2 -12   1 338.293 16.4698   5
  -2 -12   1 356.948 15.0527   2
  -2 -12   1 339.040 12.9110   1
   1  12  -1 1138.10 42.0693   1
   1  12  -1 1058.17 40.1940   3
   1  12  -1 1100.97 43.0673   6
   1  12  -1 1150.99 39.7546   2
  -1 -12   1 1161.64 40.1984   1
  -1 -12   1 1163.73 41.5347   5
   0  12  -1 634.543 25.0487   3
   0  12  -1 657.111 23.7362   2
   0  12  -1 624.735 26.6633   1
   0  12  -1 632.548 27.9400   6
   0 -12   1 648.389 25.8352   5
   0 -12   1 624.684 25.4690   1
   0 -12   1 636.083 23.5274   2
  -1  12  -1 290.031 14.6903   3
  -1  12  -1 287.495 15.8515   1
  -1  12  -1 281.794 12.3892   2
  -1  12  -1 302.619 17.3443   4
  -1  12  -1 261.531 16.4641   6
   1 -12   1 278.289 14.9416   1
   1 -12   1 263.164 14.8944   5
   1 -12   1 274.622 12.3558   2
  -2  12  -1 4.09924 5.50626   3
  -2  12  -1 1.73405 4.68250   1
  -2  12  -1 7.10751 5.13982   4
  -2  12  -1 -0.1640 6.87939   6
  -2  12  -1 6.57589 3.40638   2
   2 -12   1 5.78632 4.25587   1
   2 -12   1 11.2898 6.03264   5
   2 -12   1 1.78827 3.40023   2
  -3  12  -1 22.6222 4.43473   2
  -3  12  -1 22.7971 6.73656   4
  -3  12  -1 17.4847 6.28498   1
  -3  12  -1 17.0973 5.50719   4
  -3  12  -1 15.1870 6.59958   3
  -3  12  -1 8.77109 7.71597   6
   3 -12   1 29.4096 4.94516   2
   3 -12   1 24.8507 7.07688   5
   3 -12   1 12.6456 5.47668   1
  -4  12  -1 -6.6073 7.43476   6
  -4  12  -1 0.15451 5.55729   1
  -4  12  -1 -1.5056 4.33171   4
  -4  12  -1 -0.1514 6.88503   3
  -4  12  -1 -1.8813 5.48444   4
   4 -12   1 0.66122 4.42574   2
   4 -12   1 0.46455 5.06304   1
   4 -12   1 -2.4422 6.34745   5
  -5  12  -1 12.1604 9.06491   6
  -5  12  -1 2.75379 4.34402   4
  -5  12  -1 7.00165 6.66491   1
  -5  12  -1 13.5693 6.11963   4
  -5  12  -1 9.46229 8.35229   3
   5 -12   1 3.72333 5.29620   2
   5 -12   1 6.57634 7.76017   5
   5 -12   1 23.0389 6.80059   1
  -6  12  -1 57.6623 6.98153   4
  -6  12  -1 33.2071 5.34865   4
  -6  12  -1 45.0896 10.7639   6
  -6  12  -1 43.4158 10.7563   3
  -6  12  -1 42.8366 9.62583   1
   6 -12   1 48.8622 10.5553   5
   6 -12   1 54.6184 10.0228   1
   6 -12   1 51.5877 8.34991   2
  -7  12  -1 4.05942 3.58339   4
  -7  12  -1 12.2011 10.1066   3
  -7  12  -1 7.93529 8.25247   1
   7 -12   1 5.67075 9.31551   5
   7 -12   1 14.5117 8.77260   1
   7 -12   1 3.95945 6.21480   2
  -8  12  -1 8.74715 11.1296   3
   8 -12   1 1.43861 9.90534   5
   8 -12   1 27.6116 10.8401   1
   8 -12   1 8.66563 7.14553   2
   8  11  -1 302.577 16.8035   6
   8  11  -1 284.220 18.0328   4
  -8 -11   1 277.210 18.0985   5
   7  11  -1 759.119 32.3237   4
   7  11  -1 745.836 30.7369   6
  -7 -11   1 714.113 30.6987   5
   6  11  -1 473.085 22.4066   6
   6  11  -1 504.636 24.2029   4
  -6 -11   1 472.991 22.2592   5
   5  11  -1 101.486 12.1519   4
   5  11  -1 92.5589 8.74917   2
   5  11  -1 87.7085 10.5611   6
  -5 -11   1 98.2272 10.1184   5
   4  11  -1 2.56012 2.34561   1
   4  11  -1 -1.9858 5.34348   6
   4  11  -1 -0.6386 6.62879   4
   4  11  -1 -2.3288 3.63959   2
  -4 -11   1 4.37541 5.19387   5
   3  11  -1 210.416 11.5578   2
   3  11  -1 217.699 11.0601   1
   3  11  -1 252.792 14.5729   6
  -3 -11   1 228.708 12.4672   5
   2  11  -1 61.9582 6.59273   2
   2  11  -1 55.0365 6.40811   1
   2  11  -1 61.1348 8.60882   6
   2  11  -1 55.7046 6.64267   3
   2  11  -1 56.7631 7.96626   4
  -2 -11   1 51.3397 4.04856   1
  -2 -11   1 54.0511 6.92533   5
  -2 -11   1 56.6447 6.45958   2
   1  11  -1 213.854 12.2343   1
   1  11  -1 198.236 11.3934   3
   1  11  -1 241.404 13.9540   4
   1  11  -1 218.858 14.4408   6
   1  11  -1 216.397 10.9987   2
  -1 -11   1 235.691 11.0878   1
  -1 -11   1 226.640 10.7187   2
  -1 -11   1 227.438 12.2825   5
   0  11  -1 66.2899 7.18977   3
   0  11  -1 58.3357 8.87639   6
   0  11  -1 55.0506 6.95951   1
   0  11  -1 89.6637 9.13393   4
   0  11  -1 59.1408 5.97369   2
   0 -11   1 71.3869 5.91455   2
   0 -11   1 65.9073 7.52214   5
   0 -11   1 74.9413 7.11293   1
  -1  11  -1 148.681 12.2186   6
  -1  11  -1 165.857 8.34178   2
  -1  11  -1 140.797 10.4053   4
  -1  11  -1 129.967 10.4608   1
  -1  11  -1 130.569 9.86708   3
   1 -11   1 143.365 9.87301   1
   1 -11   1 139.979 10.9213   6
   1 -11   1 147.225 8.15211   2
   1 -11   1 163.506 10.8172   5
  -2  11  -1 13.7839 5.72813   3
  -2  11  -1 8.76470 6.94635   6
  -2  11  -1 14.9302 5.29473   1
  -2  11  -1 17.4570 3.76127   2
  -2  11  -1 28.5228 6.19430   4
   2 -11   1 14.6561 3.87155   2
   2 -11   1 18.4892 5.02879   1
   2 -11   1 11.1558 5.69805   5
   2 -11   1 7.62041 5.36898   6
  -3  11  -1 42.0178 4.98999   2
  -3  11  -1 38.0407 8.67130   6
  -3  11  -1 44.8093 6.61449   4
  -3  11  -1 41.7532 7.33320   3
  -3  11  -1 31.5339 6.71160   1
   3 -11   1 48.1411 7.77517   5
   3 -11   1 45.0589 5.59849   2
   3 -11   1 32.8738 6.31830   1
  -4  11  -1 58.8796 7.41346   4
  -4  11  -1 61.2310 8.41493   1
  -4  11  -1 71.0576 10.1850   6
  -4  11  -1 70.8716 9.30655   3
  -4  11  -1 78.3401 8.99991   4
   4 -11   1 76.6972 9.69292   1
   4 -11   1 59.8317 6.96544   2
   4 -11   1 61.9639 8.82579   5
  -5  11  -1 68.7913 7.24432   4
  -5  11  -1 64.4351 9.86387   3
  -5  11  -1 73.5957 8.37412   4
  -5  11  -1 66.0800 10.4679   6
  -5  11  -1 64.1171 9.68210   1
   5 -11   1 70.0715 8.10066   2
   5 -11   1 65.4555 9.53604   1
   5 -11   1 57.3701 9.22365   5
  -6  11  -1 34.4747 9.52274   6
  -6  11  -1 33.0378 4.90384   4
  -6  11  -1 36.6176 5.45616   4
  -6  11  -1 34.7076 8.33964   1
  -6  11  -1 27.5599 9.39666   3
   6 -11   1 23.8894 7.28734   1
   6 -11   1 37.1299 7.05123   2
   6 -11   1 42.0828 9.44582   5
  -7  11  -1 207.976 16.6756   3
  -7  11  -1 192.774 9.17755   4
  -7  11  -1 205.549 17.5835   1
  -7  11  -1 190.434 9.03165   4
   7 -11   1 221.328 17.0372   5
   7 -11   1 188.613 14.2063   2
   7 -11   1 205.025 17.6572   1
  -8  11  -1 136.496 16.0777   3
   8 -11   1 149.765 15.7553   5
   8 -11   1 130.469 13.3461   2
   8 -11   1 148.470 16.6382   1
   9  10  -1 13.9986 8.70037   2
   9  10  -1 14.7188 7.25999   4
   9  10  -1 9.56275 5.84443   6
  -9 -10   1 14.3344 6.94767   3
   8  10  -1 1.20790 5.62879   6
   8  10  -1 6.48018 6.60582   4
  -8 -10   1 -4.1106 7.14570   5
  -8 -10   1 -0.9957 5.91080   3
   7  10  -1 8.53721 6.15100   6
   7  10  -1 24.0627 7.79273   4
  -7 -10   1 16.3180 6.29633   3
  -7 -10   1 11.7021 7.30263   5
   6  10  -1 3.82952 6.76195   4
   6  10  -1 6.16435 5.71455   6
  -6 -10   1 7.50722 6.02981   5
   5  10  -1 37.6584 7.79789   4
   5  10  -1 30.0664 6.55158   6
   5  10  -1 33.2887 5.92306   2
  -5 -10   1 33.3522 6.63013   5
   4  10  -1 113.176 6.10504   1
   4  10  -1 96.6285 11.0310   4
   4  10  -1 111.191 10.1056   4
   4  10  -1 104.105 8.42172   2
   4  10  -1 102.198 10.1039   6
  -4 -10   1 101.672 8.83475   5
   3  10  -1 211.840 10.2573   1
   3  10  -1 223.476 13.3306   6
   3  10  -1 225.479 13.1609   4
   3  10  -1 214.779 11.1495   2
  -3 -10   1 216.101 11.5767   5
   2  10  -1 73.7579 6.79833   1
   2  10  -1 95.7923 9.30878   4
   2  10  -1 84.0816 9.52828   6
   2  10  -1 76.2266 6.61875   2
  -2 -10   1 105.840 7.07732   2
  -2 -10   1 110.258 7.95486   5
  -2 -10   1 92.8058 4.87722   1
   1  10  -1 235.290 11.0715   2
   1  10  -1 227.634 12.0984   1
   1  10  -1 241.209 13.6329   4
   1  10  -1 247.168 11.5538   3
   1  10  -1 233.921 13.7993   6
  -1 -10   1 247.572 10.8299   2
  -1 -10   1 223.248 11.9621   5
  -1 -10   1 253.067 11.2068   1
   0  10  -1 81.8581 8.41689   4
   0  10  -1 67.1229 8.74121   6
   0  10  -1 94.7352 6.42037   2
   0 -10   1 105.279 7.92736   5
   0 -10   1 88.4586 8.51945   6
   0 -10   1 96.0566 7.33318   1
   0 -10   1 100.773 6.27608   2
  -1  10  -1 251.365 13.3670   4
  -1  10  -1 221.813 13.2173   1
  -1  10  -1 256.001 10.9219   2
  -1  10  -1 263.071 14.6710   6
  -1  10  -1 232.123 12.2631   3
   1 -10   1 257.767 12.8297   5
   1 -10   1 240.663 13.4876   6
   1 -10   1 257.354 10.9831   2
  -2  10  -1 832.497 33.0411   3
  -2  10  -1 952.918 35.5731   1
  -2  10  -1 876.000 33.4761   4
  -2  10  -1 947.299 35.4915   6
  -2  10  -1 897.933 31.7167   2
   2 -10   1 878.655 33.5848   5
   2 -10   1 930.806 32.1526   2
   2 -10   1 891.922 34.5032   6
   2 -10   1 893.473 34.8292   1
  -3  10  -1 1951.95 65.3536   2
  -3  10  -1 1981.41 68.7379   6
  -3  10  -1 1892.99 69.1549   1
  -3  10  -1 1980.62 66.6574   4
  -3  10  -1 1891.60 66.8459   3
   3 -10   1 1982.81 69.1675   1
   3 -10   1 1925.89 67.1362   5
   3 -10   1 1869.56 67.9274   6
  -4  10  -1 512.844 20.7355   4
  -4  10  -1 495.931 21.7058   3
  -4  10  -1 496.564 20.2486   4
  -4  10  -1 474.008 23.1308   1
  -4  10  -1 471.822 22.9681   6
   4 -10   1 492.785 20.5740   2
   4 -10   1 494.558 23.4450   1
   4 -10   1 505.971 21.7655   5
  -5  10  -1 135.852 9.33708   4
  -5  10  -1 129.410 8.50571   4
  -5  10  -1 117.401 11.3768   3
  -5  10  -1 126.986 12.4539   6
  -5  10  -1 118.178 12.0042   1
   5 -10   1 123.110 11.1815   1
   5 -10   1 138.789 11.4199   5
   5 -10   1 134.375 10.3063   2
  -6  10  -1 6.28435 3.78034   4
  -6  10  -1 -0.0289 5.44709   1
  -6  10  -1 3.26961 7.47878   6
  -6  10  -1 9.23197 3.30817   4
  -6  10  -1 4.60291 7.31227   3
   6 -10   1 15.2233 5.98524   1
   6 -10   1 1.84228 5.37350   2
   6 -10   1 16.3226 7.61075   5
  -7  10  -1 172.039 15.6172   1
  -7  10  -1 160.453 15.1572   3
  -7  10  -1 150.230 7.11703   4
  -7  10  -1 168.810 7.46300   4
   7 -10   1 171.115 13.2719   2
   7 -10   1 194.721 15.4535   5
   7 -10   1 169.520 14.4502   1
  -8  10  -1 22.2127 9.61748   1
  -8  10  -1 29.7380 10.7926   3
   8 -10   1 7.93985 9.42828   5
   8 -10   1 16.8133 8.32710   1
   8 -10   1 13.3383 7.70680   2
  -9  10  -1 0.17417 11.0168   3
   9 -10   1 8.63451 10.8428   5
   9 -10   1 -4.6663 6.95348   2
   9   9  -1 192.061 13.4930   6
   9   9  -1 198.996 16.9929   2
   9   9  -1 187.633 13.4759   4
  -9  -9   1 182.747 14.0711   3
   8   9  -1 183.755 13.3898   4
   8   9  -1 184.151 13.0018   6
  -8  -9   1 184.180 14.4204   5
  -8  -9   1 184.157 12.8282   3
   7   9  -1 15.4702 6.73648   4
   7   9  -1 1.39734 5.30603   6
  -7  -9   1 20.1938 7.04625   5
  -7  -9   1 14.7838 5.79126   3
   6   9  -1 107.529 10.1010   6
   6   9  -1 88.6322 9.31059   2
   6   9  -1 99.1219 10.5011   4
   6   9  -1 88.3617 9.25565   4
  -6  -9   1 101.003 9.55849   5
  -6  -9   1 93.2222 8.57652   3
   5   9  -1 87.1215 9.71624   6
   5   9  -1 102.729 10.9736   4
   5   9  -1 100.198 9.23512   2
   5   9  -1 97.0687 9.49679   4
  -5  -9   1 124.825 9.27968   5
   4   9  -1 608.698 25.2138   6
   4   9  -1 633.873 25.6369   4
   4   9  -1 594.730 21.9278   1
   4   9  -1 635.541 24.4918   2
  -4  -9   1 671.993 24.7610   5
   3   9  -1 1186.35 43.0913   2
   3   9  -1 1230.20 44.5816   6
   3   9  -1 1207.22 42.3423   1
   3   9  -1 1297.68 45.0100   4
  -3  -9   1 1276.35 43.5693   5
   2   9  -1 427.860 17.1394   1
   2   9  -1 417.329 18.8422   4
   2   9  -1 419.880 18.7834   6
   2   9  -1 424.452 16.9305   2
  -2  -9   1 473.545 17.1107   2
  -2  -9   1 430.292 15.3097   1
  -2  -9   1 427.582 17.4172   5
   1   9  -1 421.530 18.5737   6
   1   9  -1 435.509 18.3952   4
   1   9  -1 422.599 16.6415   3
   1   9  -1 407.332 17.3280   1
   1   9  -1 393.084 16.2183   2
  -1  -9   1 410.772 17.0334   5
  -1  -9   1 447.116 16.2134   2
  -1  -9   1 441.576 16.5774   1
   0   9  -1 54.4172 5.91374   3
   0   9  -1 64.3102 7.48574   4
   0   9  -1 60.4448 7.78388   6
   0   9  -1 65.6915 5.05734   2
   0   9  -1 59.5592 6.09578   1
   0  -9   1 63.7618 5.82265   1
   0  -9   1 64.6841 4.94934   2
   0  -9   1 55.9915 6.53853   6
   0  -9   1 55.9907 6.18272   5
  -1   9  -1 1016.33 37.3638   6
  -1   9  -1 983.103 35.4993   3
  -1   9  -1 988.765 37.0905   1
  -1   9  -1 1014.86 36.4413   4
  -1   9  -1 958.644 34.2923   2
   1  -9   1 1012.05 36.9010   6
   1  -9   1 974.420 35.8041   5
   1  -9   1 1038.38 34.5060   2
  -2   9  -1 425.069 17.1704   2
  -2   9  -1 431.133 20.1797   6
  -2   9  -1 429.824 20.1660   1
  -2   9  -1 463.172 19.0955   4
  -2   9  -1 438.190 18.7126   3
   2  -9   1 475.731 20.2083   1
   2  -9   1 470.299 19.2502   5
   2  -9   1 491.100 17.9137   2
   2  -9   1 451.867 19.9252   6
  -3   9  -1 102.548 9.86455   1
  -3   9  -1 104.639 10.9812   6
  -3   9  -1 117.154 8.76135   4
  -3   9  -1 123.780 7.62405   2
  -3   9  -1 101.358 9.42285   3
   3  -9   1 145.973 10.1179   5
   3  -9   1 134.457 8.74171   2
   3  -9   1 125.778 10.2101   1
   3  -9   1 123.756 9.80080   6
  -4   9  -1 78.8866 9.18459   3
  -4   9  -1 89.0956 9.04628   1
  -4   9  -1 83.8919 10.4233   6
  -4   9  -1 89.4077 7.47728   4
   4  -9   1 87.5199 8.24725   2
   4  -9   1 100.441 10.0249   1
   4  -9   1 110.953 9.72596   5
   4  -9   1 83.7777 9.16026   6
  -5   9  -1 227.069 15.0967   6
  -5   9  -1 230.340 14.6614   1
  -5   9  -1 229.889 10.9578   4
  -5   9  -1 221.886 13.9517   3
  -5   9  -1 202.689 11.1217   4
   5  -9   1 229.377 13.9277   5
   5  -9   1 224.980 12.7932   2
   5  -9   1 257.897 15.4242   1
  -6   9  -1 15.7141 7.61412   6
  -6   9  -1 13.7456 3.34065   4
  -6   9  -1 8.86495 7.26055   3
  -6   9  -1 18.0950 6.79303   1
  -6   9  -1 15.0109 3.67671   4
   6  -9   1 13.4650 7.05288   5
   6  -9   1 2.67188 5.30692   1
   6  -9   1 18.7904 6.00779   2
  -7   9  -1 200.057 15.4492   1
  -7   9  -1 163.025 14.8718   3
   7  -9   1 187.316 15.1175   1
   7  -9   1 181.141 13.2577   2
   7  -9   1 179.316 14.7493   5
  -8   9  -1 261.293 18.8755   3
  -8   9  -1 262.069 18.6436   1
   8  -9   1 255.320 17.7884   5
   8  -9   1 278.500 17.0805   2
   8  -9   1 237.395 18.8863   1
  -9   9  -1 299.151 21.0543   3
   9  -9   1 269.297 19.9545   5
   9  -9   1 300.313 18.8978   2
   9   8  -1 296.738 16.7150   6
   9   8  -1 310.396 16.2461   4
   9   8  -1 324.693 20.6107   2
  -9  -8   1 305.428 17.6316   3
   8   8  -1 60.1569 8.16367   6
   8   8  -1 81.5331 9.52838   4
   8   8  -1 86.7299 9.95873   4
  -8  -8   1 91.4467 10.0639   3
  -8  -8   1 74.8001 10.0525   5
   7   8  -1 9.09647 4.51344   4
   7   8  -1 7.40196 5.69187   4
   7   8  -1 6.78447 5.42200   6
  -7  -8   1 14.9068 6.62346   5
  -7  -8   1 16.2594 5.56725   3
   6   8  -1 162.630 11.2385   4
   6   8  -1 180.216 11.6946   6
   6   8  -1 177.924 12.0480   4
   6   8  -1 184.598 11.7642   2
  -6  -8   1 169.878 11.1993   5
  -6  -8   1 177.422 10.6925   3
   5   8  -1 419.647 18.6629   4
   5   8  -1 392.977 17.5983   2
   5   8  -1 356.050 17.4005   6
   5   8  -1 399.322 17.7890   4
  -5  -8   1 391.265 17.2349   5
  -5  -8   1 381.761 16.4927   3
   4   8  -1 279.027 14.2107   4
   4   8  -1 290.513 13.3298   2
   4   8  -1 260.687 10.2022   1
   4   8  -1 280.584 14.1217   6
  -4  -8   1 285.859 12.5083   3
  -4  -8   1 254.051 13.0067   5
   3   8  -1 61.2184 7.45037   6
   3   8  -1 61.3269 4.48479   1
   3   8  -1 61.5893 7.77258   4
   3   8  -1 56.4783 5.88382   2
  -3  -8   1 69.1152 6.38498   5
  -2  -8   1 71.4241 5.88491   5
  -2  -8   1 71.6074 5.61658   2
   1   8  -1 96.6995 8.03936   6
   1   8  -1 101.087 6.84149   1
   1   8  -1 108.173 7.96833   4
   1   8  -1 115.335 6.32338   2
  -1  -8   1 122.764 6.40037   1
  -1  -8   1 112.309 6.98980   5
  -1  -8   1 117.081 6.22038   2
   0   8  -1 385.540 16.7988   1
   0   8  -1 394.377 16.9230   4
   0   8  -1 404.600 17.3379   6
   0   8  -1 385.318 15.7470   3
   0   8  -1 422.663 15.2548   2
   0  -8   1 409.470 16.2600   5
   0  -8   1 420.220 16.5538   1
   0  -8   1 414.116 17.0538   6
   0  -8   1 412.544 15.0378   2
  -1   8  -1 861.930 31.3502   6
  -1   8  -1 803.726 31.0633   1
  -1   8  -1 834.344 28.7288   2
  -1   8  -1 818.400 29.7126   3
  -1   8  -1 827.304 30.3740   4
   1  -8   1 827.343 28.8351   2
   1  -8   1 836.460 30.8340   6
   1  -8   1 838.230 30.0502   5
  -2   8  -1 1181.59 43.6879   2
  -2   8  -1 1329.07 46.4448   6
  -2   8  -1 1316.84 45.1344   4
  -2   8  -1 1156.59 46.2443   1
  -2   8  -1 1315.72 45.0488   3
   2  -8   1 1322.85 46.0438   6
   2  -8   1 1359.95 46.7992   1
   2  -8   1 1344.42 44.3949   2
   2  -8   1 1328.25 45.1995   5
  -3   8  -1 1785.47 66.6057   1
  -3   8  -1 1787.98 63.7468   2
  -3   8  -1 1950.12 65.1434   3
  -3   8  -1 1962.17 64.4913   4
  -3   8  -1 2002.43 66.4480   6
   3  -8   1 1941.34 65.9844   6
   3  -8   1 1900.75 66.9362   1
   3  -8   1 1899.84 64.2636   2
   3  -8   1 1900.51 64.9770   5
  -4   8  -1 692.277 29.4747   1
  -4   8  -1 701.891 27.8453   3
  -4   8  -1 733.618 29.0603   6
  -4   8  -1 713.586 26.2680   4
   4  -8   1 712.811 28.3709   6
   4  -8   1 721.813 29.5276   1
   4  -8   1 760.772 27.8948   5
   4  -8   1 716.973 27.0128   2
  -5   8  -1 370.647 19.0932   1
  -5   8  -1 389.344 18.9261   6
  -5   8  -1 384.610 15.0247   4
  -5   8  -1 345.008 14.6174   4
  -5   8  -1 345.989 17.5530   3
   5  -8   1 348.630 17.5381   6
   5  -8   1 369.515 16.7020   2
   5  -8   1 397.653 19.4610   1
   5  -8   1 355.361 17.3873   5
  -6   8  -1 281.714 16.8922   1
  -6   8  -1 266.568 11.1323   4
  -6   8  -1 268.627 15.8209   3
  -6   8  -1 271.754 11.1886   4
   6  -8   1 288.604 15.5984   5
   6  -8   1 275.548 16.8212   1
   6  -8   1 282.929 15.0724   2
  -7   8  -1 89.4991 10.6610   1
  -7   8  -1 84.8182 11.3422   3
   7  -8   1 87.8804 10.7204   5
   7  -8   1 96.5371 11.7681   1
   7  -8   1 108.607 11.1849   2
  -8   8  -1 81.3677 12.3147   3
  -8   8  -1 122.497 13.8001   1
   8  -8   1 111.024 12.3282   2
   8  -8   1 124.728 13.2193   5
   8  -8   1 125.808 13.5763   1
  -9   8  -1 19.2907 10.2467   3
   9  -8   1 16.5255 11.6705   1
   9  -8   1 26.9393 8.79121   2
   9  -8   1 22.7877 9.85933   5
  10   7  -1 32.6398 5.50521   4
 -10  -7   1 35.2022 9.22483   3
   9   7  -1 3.86596 4.17945   4
   9   7  -1 12.3483 5.46145   4
   9   7  -1 10.7137 8.34790   2
  -9  -7   1 17.9996 7.42791   3
   8   7  -1 138.525 10.5858   4
   8   7  -1 134.770 9.69908   4
  -8  -7   1 155.160 11.6204   3
   7   7  -1 6.26559 4.18928   4
   7   7  -1 8.70947 5.26618   4
  -7  -7   1 9.08635 5.66917   3
  -7  -7   1 7.54088 6.15470   5
   6   7  -1 444.738 19.8156   4
   6   7  -1 434.070 19.9810   2
   6   7  -1 481.323 19.6516   4
  -6  -7   1 456.645 19.7289   5
  -6  -7   1 455.969 19.1968   3
   5   7  -1 786.309 29.1079   2
   5   7  -1 744.040 28.7810   4
   5   7  -1 733.177 29.0398   4
  -5  -7   1 758.040 28.0225   3
  -5  -7   1 775.385 28.5618   5
   4   7  -1 163.982 9.86796   6
   4   7  -1 153.890 9.05367   2
   4   7  -1 157.052 9.58184   4
  -4  -7   1 153.235 8.77619   5
  -4  -7   1 152.224 8.44602   3
   3   7  -1 456.113 18.3621   2
   3   7  -1 484.238 17.0866   1
   3   7  -1 507.384 19.4696   6
   3   7  -1 503.153 19.5581   4
  -3  -7   1 461.160 18.4013   5
   2   7  -1 224.584 9.52396   1
   2   7  -1 208.384 11.1276   4
   2   7  -1 235.762 11.3983   6
   2   7  -1 236.349 9.87474   2
  -2  -7   1 226.266 9.96695   5
  -2  -7   1 221.101 9.82621   2
   1   7  -1 12.3826 3.94421   4
  -1  -7   1 10.4327 2.15140   1
   0   7  -1 877.232 29.3475   2
   0   7  -1 820.699 30.6699   1
   0   7  -1 843.001 29.7914   3
   0   7  -1 877.914 30.8944   4
   0  -7   1 835.696 30.0634   5
   0  -7   1 853.716 30.8945   6
   0  -7   1 846.037 29.0956   2
   0  -7   1 892.328 30.6201   1
  -1   7  -1 371.696 14.9534   6
  -1   7  -1 351.459 12.5173   2
  -1   7  -1 321.382 13.3009   3
  -1   7  -1 317.868 13.7855   4
  -1   7  -1 292.693 14.1442   1
   1  -7   1 312.330 12.5161   2
   1  -7   1 295.095 14.8167   1
   1  -7   1 321.589 13.5513   5
   1  -7   1 369.861 14.5750   6
  -2   7  -1 306.096 11.8378   2
  -2   7  -1 274.568 13.6596   1
  -2   7  -1 305.755 12.8438   4
  -2   7  -1 314.699 12.8819   3
   2  -7   1 280.916 13.7611   1
   2  -7   1 289.480 12.1297   2
   2  -7   1 315.109 13.7574   6
   2  -7   1 288.129 12.8109   5
  -3   7  -1 41.5596 6.20730   6
  -3   7  -1 31.1955 3.93094   2
  -3   7  -1 46.1101 5.68316   3
  -3   7  -1 42.0769 5.06483   4
  -3   7  -1 36.9937 5.55179   1
   3  -7   1 44.9172 5.37745   2
   3  -7   1 57.0739 6.33582   6
   3  -7   1 44.3481 5.45982   5
  -4   7  -1 560.543 25.6855   1
  -4   7  -1 640.152 23.0730   4
  -4   7  -1 654.326 25.9095   6
  -4   7  -1 614.727 24.7374   3
   4  -7   1 647.263 26.3868   1
   4  -7   1 629.579 25.2759   6
   4  -7   1 690.429 24.2459   2
   4  -7   1 639.994 24.5893   5
  -5   7  -1 105.633 6.27164   4
  -5   7  -1 116.835 10.1773   3
  -5   7  -1 102.709 9.90339   1
  -5   7  -1 99.2918 6.52433   4
  -5   7  -1 106.940 10.7144   6
   5  -7   1 98.9104 9.03605   2
   5  -7   1 111.265 9.58665   5
   5  -7   1 111.409 9.70019   1
   5  -7   1 103.376 9.43408   6
  -6   7  -1 276.603 16.3706   1
  -6   7  -1 289.125 16.0499   3
  -6   7  -1 259.167 10.3608   4
  -6   7  -1 266.471 10.3939   4
   6  -7   1 273.898 15.0719   2
   6  -7   1 279.372 16.6775   1
   6  -7   1 291.325 15.6092   5
   6  -7   1 270.050 14.9643   6
  -7   7  -1 45.8672 9.26904   3
  -7   7  -1 51.5188 8.24855   1
   7  -7   1 54.2638 8.08802   2
   7  -7   1 51.2745 8.04718   1
   7  -7   1 48.9048 8.72399   5
  -8   7  -1 3.61131 8.14683   3
  -8   7  -1 11.2568 6.09348   1
   8  -7   1 10.3242 5.59394   1
   8  -7   1 0.85129 7.50416   5
   8  -7   1 -2.6183 6.04878   2
  -9   7  -1 7.18551 8.91470   3
   9  -7   1 12.2517 7.77900   2
   9  -7   1 18.4660 9.10109   5
   9  -7   1 9.60071 7.07799   1
 -10   7  -1 42.9046 12.6014   3
  10  -7   1 52.1551 9.81820   2
  10  -7   1 61.7838 12.6390   5
  10   6  -1 25.5900 9.84712   2
  10   6  -1 23.1643 4.09641   4
 -10  -6   1 35.7058 8.96786   3
   9   6  -1 42.0085 6.01980   4
   9   6  -1 54.2425 10.4753   2
   9   6  -1 44.2273 5.52708   4
  -9  -6   1 50.4274 9.14072   3
   8   6  -1 4.10667 4.14046   4
   8   6  -1 11.3979 7.62155   2
   8   6  -1 5.00476 4.75794   4
  -8  -6   1 0.83064 6.02326   3
   7   6  -1 6.61160 4.11718   4
   7   6  -1 5.85106 4.99689   4
  -7  -6   1 3.09110 5.59209   3
  -7  -6   1 4.42434 5.80105   5
   6   6  -1 656.842 26.4745   4
   6   6  -1 683.151 27.6456   2
   6   6  -1 692.566 26.3038   4
  -6  -6   1 698.545 26.8695   5
  -6  -6   1 713.401 26.6132   3
   5   6  -1 141.089 9.49510   4
   5   6  -1 138.384 8.82751   4
   5   6  -1 132.905 9.12588   2
  -5  -6   1 133.016 8.44830   3
  -5  -6   1 115.962 8.39562   5
   4   6  -1 57.2551 6.01761   4
   4   6  -1 64.8188 6.25120   2
  -4  -6   1 54.8428 5.79782   5
  -4  -6   1 61.5849 5.55367   3
   3   6  -1 90.9569 4.16026   1
   3   6  -1 100.216 6.74432   6
   3   6  -1 78.1919 5.77601   2
   3   6  -1 93.5570 6.84976   4
  -3  -6   1 93.3862 5.98648   5
  -3  -6   1 88.7442 5.76418   3
   2   6  -1 575.340 20.7904   6
   2   6  -1 524.586 19.5192   2
   2   6  -1 561.343 20.7260   4
   2   6  -1 517.194 18.9853   1
  -2  -6   1 532.714 19.5996   5
  -2  -6   1 542.261 19.6096   2
   1   6  -1 2114.50 70.1990   4
   1   6  -1 2091.53 69.4855   1
   1   6  -1 2099.47 68.9253   2
   1   6  -1 2095.90 70.2042   6
  -1  -6   1 2012.82 68.7851   2
  -1  -6   1 2130.88 69.3573   5
  -1  -6   1 2116.15 69.0153   1
   0   6  -1 702.800 23.6739   2
   0   6  -1 729.824 25.3706   6
   0   6  -1 689.297 24.8680   1
   0   6  -1 700.641 24.0894   3
   0   6  -1 663.150 24.8111   4
   0  -6   1 639.347 24.7971   6
   0  -6   1 681.290 24.6330   1
   0  -6   1 676.592 23.4150   2
   0  -6   1 697.276 24.3089   5
  -1   6  -1 595.054 21.7985   4
  -1   6  -1 584.374 21.3843   3
  -1   6  -1 579.932 22.4215   1
  -1   6  -1 632.301 22.6496   6
  -1   6  -1 606.225 20.6284   2
   1  -6   1 601.333 22.4016   1
   1  -6   1 605.153 21.5895   5
   1  -6   1 562.720 20.7608   2
   1  -6   1 575.275 22.1434   6
  -2   6  -1 33.4999 4.29867   3
  -2   6  -1 38.6496 4.54132   4
  -2   6  -1 35.9827 3.68820   2
  -2   6  -1 27.4998 4.32117   1
   2  -6   1 32.5811 4.73291   6
   2  -6   1 28.3848 4.11815   5
   2  -6   1 37.9998 4.08605   2
   2  -6   1 35.5908 4.66623   1
  -3   6  -1 99.8020 7.73498   1
  -3   6  -1 103.247 7.84742   6
  -3   6  -1 97.5579 7.00641   3
  -3   6  -1 101.945 6.01769   4
   3  -6   1 91.2285 6.66281   5
   3  -6   1 107.781 7.54226   1
   3  -6   1 98.9224 7.36746   6
   3  -6   1 89.1622 6.22440   2
  -4   6  -1 528.134 21.9501   6
  -4   6  -1 539.946 19.2680   4
  -4   6  -1 539.579 21.2804   3
  -4   6  -1 503.672 22.1605   1
   4  -6   1 532.963 21.4833   6
   4  -6   1 541.710 22.7144   1
   4  -6   1 520.309 20.7795   5
   4  -6   1 549.618 20.6238   2
  -5   6  -1 1767.42 57.7023   4
  -5   6  -1 1607.04 61.8359   1
  -5   6  -1 1714.68 57.6295   4
  -5   6  -1 1761.74 60.7709   3
  -5   6  -1 1806.35 61.4441   6
   5  -6   1 1759.45 60.8600   6
   5  -6   1 1696.22 60.1381   5
   5  -6   1 1800.45 60.2990   2
   5  -6   1 1781.97 62.6367   1
  -6   6  -1 416.487 18.9981   3
  -6   6  -1 390.603 19.4872   1
   6  -6   1 410.997 18.5770   2
   6  -6   1 374.639 19.6980   1
   6  -6   1 382.360 18.2536   6
   6  -6   1 389.245 18.2376   5
  -7   6  -1 517.760 23.6663   3
  -7   6  -1 491.390 23.8458   1
   7  -6   1 503.547 22.8986   5
   7  -6   1 528.995 23.1526   2
   7  -6   1 476.750 22.2623   6
   7  -6   1 529.993 24.7548   1
  -8   6  -1 155.169 13.7318   3
  -8   6  -1 146.767 12.8495   1
   8  -6   1 148.916 13.4495   2
   8  -6   1 155.695 13.3423   1
   8  -6   1 165.861 13.5660   5
  -9   6  -1 34.8823 10.4528   3
   9  -6   1 33.2105 8.36789   1
   9  -6   1 23.1929 8.05608   2
   9  -6   1 19.4735 9.27491   5
 -10   6  -1 8.90455 10.3635   3
  10  -6   1 0.02796 9.62469   5
  10  -6   1 12.1139 8.16752   2
  10   5  -1 0.09332 8.22178   2
 -10  -5   1 5.95192 7.78930   3
   9   5  -1 36.1367 9.39557   2
   9   5  -1 31.9914 4.62741   4
   9   5  -1 35.5074 4.20235   1
   9   5  -1 30.4275 4.44966   4
  -9  -5   1 30.2798 7.86642   3
   8   5  -1 683.789 27.0504   4
   8   5  -1 776.750 31.6178   2
   8   5  -1 707.320 26.9690   4
   8   5  -1 750.317 26.3445   1
  -8  -5   1 747.479 29.6748   3
   7   5  -1 1498.57 48.8123   1
   7   5  -1 1458.49 50.0931   4
   7   5  -1 1364.50 50.0682   4
  -7  -5   1 1471.88 51.5283   3
   6   5  -1 826.314 31.8542   2
   6   5  -1 828.026 30.0570   4
   6   5  -1 834.024 28.2173   1
   6   5  -1 803.962 30.2600   4
  -6  -5   1 845.536 31.1115   5
  -6  -5   1 830.014 30.7433   3
   5   5  -1 224.270 10.9476   4
   5   5  -1 221.751 11.8420   2
  -5  -5   1 240.820 11.2276   5
  -5  -5   1 223.528 11.1681   3
   4   5  -1 48.3417 5.43766   2
   4   5  -1 41.0532 5.00745   4
  -4  -5   1 43.9915 5.04676   5
  -4  -5   1 48.5747 5.01845   3
   3   5  -1 17.1839 3.64583   4
   3   5  -1 16.7513 3.22014   2
  -3  -5   1 17.3804 3.22331   5
  -3  -5   1 16.1570 3.16085   3
   2   5  -1 276.999 11.0812   2
   2   5  -1 277.111 11.8557   4
   2   5  -1 287.294 10.2632   1
   2   5  -1 289.038 11.9722   6
  -2  -5   1 272.827 11.0105   3
  -2  -5   1 282.975 11.0285   5
   1   5  -1 3339.62 108.082   4
   1   5  -1 3301.25 108.106   6
   1   5  -1 3153.73 106.948   2
   1   5  -1 3312.67 107.369   1
  -1  -5   1 3376.36 107.012   1
  -1  -5   1 3252.07 107.276   5
   0   5  -1 917.861 31.5543   6
   0   5  -1 907.411 31.2653   1
   0   5  -1 911.402 31.2860   4
   0   5  -1 890.830 30.1662   2
   0  -5   1 890.130 31.3570   6
   0  -5   1 913.976 30.0330   2
   0  -5   1 900.764 31.0876   1
   0  -5   1 874.468 30.6701   5
  -1   5  -1 686.130 23.1848   2
  -1   5  -1 693.631 24.7613   6
  -1   5  -1 661.506 23.8359   3
  -1   5  -1 682.686 24.1027   4
  -1   5  -1 677.565 24.8222   1
   1  -5   1 658.243 24.6639   1
   1  -5   1 698.834 23.9699   5
   1  -5   1 681.872 23.4007   2
   1  -5   1 692.505 24.5856   6
  -2   5  -1 855.281 31.1086   1
  -2   5  -1 892.987 30.7315   6
  -2   5  -1 868.202 29.5735   4
  -2   5  -1 852.641 29.2269   2
  -2   5  -1 850.509 29.9140   3
   2  -5   1 846.311 29.3058   2
   2  -5   1 845.294 30.4383   6
   2  -5   1 824.104 29.7039   5
   2  -5   1 876.820 31.0789   1
  -3   5  -1 347.395 12.6702   4
  -3   5  -1 337.497 14.3833   6
  -3   5  -1 322.559 14.5913   1
  -3   5  -1 322.896 13.7828   3
   3  -5   1 322.443 13.3401   5
   3  -5   1 340.332 14.9495   1
   3  -5   1 345.140 13.3192   2
   3  -5   1 314.082 13.9794   6
  -4   5  -1 -0.7209 4.16213   6
  -4   5  -1 7.03059 3.54436   1
  -4   5  -1 7.92922 4.28779   3
  -4   5  -1 2.65416 2.11931   4
   4  -5   1 0.41979 2.82998   1
   4  -5   1 1.62465 3.73748   6
   4  -5   1 3.49612 3.54566   2
   4  -5   1 2.15044 3.65667   5
  -5   5  -1 12.6087 2.18610   4
  -5   5  -1 16.0423 5.73321   3
  -5   5  -1 14.6181 5.56691   6
  -5   5  -1 13.3926 2.29977   4
  -5   5  -1 6.42200 4.20634   1
   5  -5   1 9.44658 4.71195   6
   5  -5   1 8.29216 4.60019   2
   5  -5   1 15.5060 5.28433   5
   5  -5   1 9.58134 4.43087   1
  -6   5  -1 74.7491 8.98580   3
  -6   5  -1 80.4838 8.55079   1
   6  -5   1 87.5061 8.89335   5
   6  -5   1 77.4485 9.03614   1
   6  -5   1 78.0704 9.07259   2
   6  -5   1 69.8825 8.27311   6
  -7   5  -1 332.338 17.8649   3
  -7   5  -1 328.180 17.4877   1
   7  -5   1 318.099 17.8988   1
   7  -5   1 337.257 17.3294   5
   7  -5   1 350.779 17.3458   2
   7  -5   1 311.902 16.5829   6
  -8   5  -1 191.133 13.6086   1
  -8   5  -1 157.333 14.0002   3
   8  -5   1 204.375 14.6588   2
   8  -5   1 192.411 14.4030   5
   8  -5   1 197.482 14.4153   1
  -9   5  -1 40.6630 11.0066   1
  -9   5  -1 44.1975 10.6315   3
   9  -5   1 40.7896 9.79713   5
   9  -5   1 49.6601 9.63775   2
   9  -5   1 36.4213 8.27322   1
 -10   5  -1 160.331 17.0578   3
  10  -5   1 173.653 16.3067   5
  10  -5   1 148.746 15.6795   2
  10   4  -1 20.1033 9.55202   2
 -10  -4   1 0.96981 8.28119   3
   9   4  -1 26.5977 8.93130   2
   9   4  -1 8.53859 4.89180   6
   9   4  -1 14.1943 3.96775   1
   9   4  -1 21.6237 3.04261   4
   9   4  -1 19.8674 3.13399   4
  -9  -4   1 17.3190 7.88257   3
   8   4  -1 378.435 15.9304   1
   8   4  -1 372.883 15.3290   4
   8   4  -1 370.163 15.1260   4
   8   4  -1 414.659 20.7799   2
  -8  -4   1 389.406 18.6394   3
   7   4  -1 114.480 7.43285   4
   7   4  -1 120.022 10.7190   2
   7   4  -1 111.146 7.68381   4
   7   4  -1 101.706 10.5726   2
   7   4  -1 110.089 6.89544   1
  -7  -4   1 115.939 10.0253   3
   6   4  -1 431.169 17.1895   4
   6   4  -1 433.996 19.2464   2
   6   4  -1 417.543 16.9367   4
   6   4  -1 459.294 16.3040   1
  -6  -4   1 433.243 18.2720   3
  -6  -4   1 415.555 18.2417   5
   5   4  -1 128.486 7.67992   4
   5   4  -1 158.651 8.34994   4
   5   4  -1 140.732 9.35212   2
   5   4  -1 150.567 6.35946   1
  -5  -4   1 139.058 8.48525   5
  -5  -4   1 141.099 8.62656   3
   4   4  -1 38.0402 4.80407   2
   4   4  -1 43.2434 4.79456   4
   4   4  -1 41.2588 2.52311   1
  -4  -4   1 45.6958 5.02731   5
  -4  -4   1 46.4201 4.86637   3
   3   4  -1 10.4856 2.96892   4
   3   4  -1 8.22472 2.82309   2
  -3  -4   1 14.1579 3.02084   5
  -3  -4   1 11.1805 2.77774   3
   2   4  -1 5697.89 183.641   1
   1   4  -1 210.857 8.00837   1
   1   4  -1 214.828 9.02318   6
   1   4  -1 208.103 8.90649   4
   1   4  -1 204.414 7.93983   2
  -1  -4   1 207.631 7.66711   1
  -1  -4   1 203.479 8.06020   5
  -1  -4   1 204.332 7.96606   2
   0   4  -1 29.5440 3.71634   4
   0   4  -1 29.2473 2.42165   2
   0   4  -1 33.2088 3.84557   6
   0   4  -1 34.2946 3.21090   1
   0  -4   1 28.8035 2.63513   1
   0  -4   1 37.3057 2.36313   2
   0  -4   1 33.4859 2.89109   5
   0  -4   1 31.6185 3.67606   6
  -1   4  -1 2174.34 70.7031   6
  -1   4  -1 2140.32 70.9766   1
  -1   4  -1 2171.70 69.4770   2
  -1   4  -1 2043.35 70.0092   3
  -1   4  -1 2123.68 70.1387   4
   1  -4   1 2151.87 69.9978   5
   1  -4   1 2120.21 70.5687   6
   1  -4   1 2130.58 70.8809   1
  -2   4  -1 4039.42 131.848   4
  -2   4  -1 3955.21 132.308   3
  -2   4  -1 4091.14 133.476   1
   2  -4   1 4086.73 132.746   6
   2  -4   1 4118.12 133.490   1
  -3   4  -1 2815.65 93.2161   6
  -3   4  -1 2705.99 93.8750   1
  -3   4  -1 2761.10 91.5957   4
  -3   4  -1 2854.20 92.9096   3
   3  -4   1 2899.10 92.5375   2
   3  -4   1 2763.46 92.5153   5
   3  -4   1 2914.70 94.2034   1
   3  -4   1 2770.75 93.0375   6
  -4   4  -1 1576.00 55.0693   1
  -4   4  -1 1629.72 54.2822   6
  -4   4  -1 1573.26 51.7452   4
  -4   4  -1 1559.38 53.9357   3
   4  -4   1 1596.94 53.7154   2
   4  -4   1 1544.09 55.0933   1
   4  -4   1 1549.12 53.5169   5
   4  -4   1 1585.20 53.9529   6
  -5   4  -1 977.342 30.9764   4
  -5   4  -1 950.388 30.8251   4
  -5   4  -1 908.761 34.4056   3
  -5   4  -1 927.773 35.4305   1
   5  -4   1 976.063 35.9193   1
   5  -4   1 966.892 34.3634   2
   5  -4   1 902.698 33.9946   5
   5  -4   1 947.697 34.3275   6
  -6   4  -1 26.5804 6.44179   3
  -6   4  -1 30.6046 5.42472   1
   6  -4   1 27.5401 5.55174   6
   6  -4   1 25.7613 5.98794   5
   6  -4   1 22.0027 5.24746   1
   6  -4   1 31.8239 6.22729   2
  -7   4  -1 35.6893 6.38673   1
  -7   4  -1 46.9942 8.52427   3
   7  -4   1 32.9381 7.22909   5
   7  -4   1 43.1384 6.83192   6
   7  -4   1 55.3611 7.74070   1
   7  -4   1 46.3320 8.00219   2
  -8   4  -1 79.3749 9.28710   1
  -8   4  -1 80.6244 10.6533   3
   8  -4   1 91.3686 10.7177   5
   8  -4   1 91.8152 10.5114   2
   8  -4   1 77.2860 8.89142   6
   8  -4   1 79.9140 9.71568   1
  -9   4  -1 321.996 18.4106   1
  -9   4  -1 356.973 20.5918   3
   9  -4   1 354.388 20.0045   5
   9  -4   1 330.667 19.5699   1
   9  -4   1 332.511 19.9751   2
 -10   4  -1 221.678 18.7845   3
  10  -4   1 242.045 18.2761   2
  10  -4   1 206.192 17.7984   5
  11   3  -1 -3.0844 8.60345   2
  10   3  -1 52.0041 11.0891   2
 -10  -3   1 76.9556 11.8491   3
   9   3  -1 4.97660 3.62375   1
   9   3  -1 3.59186 8.01739   2
   9   3  -1 4.59144 4.68258   6
  -9  -3   1 11.8102 7.20830   3
   8   3  -1 60.1662 4.78531   4
   8   3  -1 60.9283 4.63604   4
   8   3  -1 80.9720 6.92752   1
   8   3  -1 88.8532 10.6276   2
  -8  -3   1 93.0684 10.3484   3
   7   3  -1 190.783 8.85248   4
   7   3  -1 202.409 12.5812   2
   7   3  -1 207.194 9.97887   1
   7   3  -1 183.284 9.00379   4
   7   3  -1 199.939 13.1117   2
  -7  -3   1 194.444 12.0327   3
   6   3  -1 806.976 30.1737   2
   6   3  -1 786.676 27.7255   1
   6   3  -1 768.516 27.2590   4
   6   3  -1 764.654 27.3868   4
  -6  -3   1 759.388 29.0877   3
   5   3  -1 614.195 20.5286   1
   5   3  -1 576.173 22.5463   2
   5   3  -1 523.434 20.5133   4
   5   3  -1 579.839 20.8569   4
  -5  -3   1 573.243 21.6239   5
  -5  -3   1 574.098 21.7613   3
   4   3  -1 7245.09 230.464   1
   4   3  -1 7024.49 232.224   2
   3   3  -1 4096.32 130.598   4
   3   3  -1 4198.74 129.297   1
   3   3  -1 3888.64 130.955   2
  -3  -3   1 3842.23 130.459   5
   2   3  -1 684.010 23.8648   4
   2   3  -1 697.835 23.8000   2
  -2  -3   1 687.919 23.4765   5
  -2  -3   1 685.221 23.5891   3
   1   3  -1 62.6770 2.92230   1
   1   3  -1 62.9144 4.03510   4
   1   3  -1 58.6435 3.22295   2
  -1  -3   1 59.6723 3.22013   5
  -1  -3   1 55.4192 3.27110   2
  -1  -3   1 65.3528 2.61578   1
  -1  -3   1 55.9238 3.44262   3
   0  -3   1 4154.97 134.790   1
  -1   3  -1 884.263 31.3759   1
  -1   3  -1 919.804 30.2113   2
  -1   3  -1 930.237 31.1728   6
  -1   3  -1 890.467 30.6408   4
  -1   3  -1 901.645 30.7172   3
   1  -3   1 920.580 31.4107   1
   1  -3   1 914.550 31.0713   6
   1  -3   1 946.435 30.2674   2
   1  -3   1 929.014 30.5794   5
  -2   3  -1 2756.12 89.1845   3
  -2   3  -1 2710.58 90.0542   1
  -2   3  -1 2754.53 88.5276   4
  -2   3  -1 2641.57 89.3701   6
   2  -3   1 2693.05 89.3510   6
   2  -3   1 2764.19 90.1024   1
   2  -3   1 2729.93 88.9378   5
  -3   3  -1 2246.96 74.9179   6
  -3   3  -1 2223.50 73.3314   4
  -3   3  -1 2202.19 75.6238   1
  -3   3  -1 2154.88 74.6308   3
   3  -3   1 2371.62 75.9201   1
   3  -3   1 2314.10 74.8599   6
   3  -3   1 2296.17 74.5905   2
   3  -3   1 2225.12 74.4326   5
  -4   3  -1 1295.01 44.4056   6
  -4   3  -1 1298.50 45.2821   1
  -4   3  -1 1264.86 44.2872   3
  -4   3  -1 1277.66 42.0214   4
   4  -3   1 1278.32 44.2288   6
   4  -3   1 1260.43 44.2194   2
   4  -3   1 1330.04 45.5966   1
  -5   3  -1 97.3938 7.73622   1
  -5   3  -1 112.296 8.19618   3
   5  -3   1 112.266 7.96564   1
   5  -3   1 108.643 7.50040   6
   5  -3   1 119.504 8.17467   2
  -6   3  -1 70.1860 7.41978   1
  -6   3  -1 82.5126 8.57045   3
   6  -3   1 70.0269 7.46429   6
   6  -3   1 65.2503 7.75851   1
   6  -3   1 86.5108 9.19651   2
  -7   3  -1 281.368 15.1861   1
  -7   3  -1 274.066 15.5233   3
   7  -3   1 316.368 16.4182   2
   7  -3   1 285.016 14.5679   6
   7  -3   1 299.480 16.0214   1
  -8   3  -1 265.148 15.1241   1
  -8   3  -1 270.322 16.1203   3
   8  -3   1 253.807 16.4532   2
   8  -3   1 262.621 15.9122   1
   8  -3   1 265.580 14.3237   6
  -9   3  -1 12.3443 4.79262   1
  -9   3  -1 7.22338 8.22728   3
   9  -3   1 4.49318 7.52226   2
   9  -3   1 8.40423 5.76699   1
   9  -3   1 13.6947 8.35264   5
 -10   3  -1 19.6891 10.0829   3
  10  -3   1 2.64576 7.87119   2
  10  -3   1 13.6462 9.42383   5
  11   2  -1 145.760 17.2440   2
 -11  -2   1 167.612 16.1754   3
  10   2  -1 614.802 29.9328   2
 -10  -2   1 581.719 28.2043   3
   9   2  -1 405.530 19.6997   6
   9   2  -1 456.129 23.7555   2
   9   2  -1 464.156 19.8413   1
  -9  -2   1 440.304 21.8375   3
   8   2  -1 183.904 11.6125   6
   8   2  -1 192.247 11.2042   1
   8   2  -1 225.455 14.9436   2
  -8  -2   1 219.443 13.4830   3
   7   2  -1 17.1474 6.48081   2
   7   2  -1 30.6832 6.21953   2
   7   2  -1 16.4833 3.86996   1
   7   2  -1 19.6683 2.64529   4
   7   2  -1 17.4456 2.48886   4
  -7  -2   1 19.6330 5.94894   3
   6   2  -1 245.677 11.2949   1
   6   2  -1 248.520 13.0191   2
   6   2  -1 255.874 13.9335   2
   6   2  -1 244.826 9.88563   4
   6   2  -1 251.319 9.99766   4
  -6  -2   1 247.097 9.16288   1
  -6  -2   1 251.227 12.6988   3
   5   2  -1 135.525 6.71548   1
   5   2  -1 109.722 5.91522   4
   5   2  -1 125.470 6.20041   4
  -5  -2   1 128.337 5.09090   1
  -5  -2   1 115.061 7.74840   3
   4   2  -1 1858.65 58.0624   1
   4   2  -1 1712.59 57.7635   4
  -4  -2   1 1700.88 58.5093   5
  -4  -2   1 1731.27 58.7252   3
   3   2  -1 842.185 28.9996   1
   3   2  -1 816.911 29.3837   4
  -3  -2   1 916.531 30.0560   3
  -3  -2   1 917.660 29.8635   5
   1   2  -1 3136.92 101.115   1
   0   2  -1 26.0419 2.19069   1
   0   2  -1 24.7564 2.56635   6
   0   2  -1 27.1549 2.60550   4
   0  -2   1 24.9051 2.57139   4
   0  -2   1 29.7745 2.60559   6
  -1   2  -1 899.337 29.9305   6
  -1   2  -1 904.441 29.5541   4
  -1   2  -1 891.438 29.7326   3
  -1   2  -1 878.209 30.2782   1
   1  -2   1 872.192 29.3404   2
   1  -2   1 909.724 29.9240   6
   1  -2   1 902.330 30.3094   1
   1  -2   1 898.001 29.5557   4
   1  -2   1 876.283 29.4964   5
  -2   2  -1 550.625 19.9055   1
  -2   2  -1 557.775 19.3684   6
  -2   2  -1 552.189 19.2328   3
  -2   2  -1 546.186 18.4249   4
   2  -2   1 525.953 18.4073   4
   2  -2   1 565.460 19.1272   2
   2  -2   1 534.469 19.8356   1
   2  -2   1 563.489 19.3198   6
  -3   2  -1 1219.05 42.1468   1
  -3   2  -1 1234.16 41.4596   3
  -3   2  -1 1245.66 39.9803   4
  -3   2  -1 1190.65 41.3642   6
   3  -2   1 1276.99 42.3895   1
   3  -2   1 1202.92 39.9142   4
   3  -2   1 1198.62 41.3976   2
   3  -2   1 1222.55 41.3355   6
  -4   2  -1 2705.35 90.3136   3
  -4   2  -1 2657.26 87.9561   4
  -4   2  -1 2734.06 91.0642   1
   4  -2   1 2820.07 90.5851   2
   4  -2   1 2701.10 90.0861   6
   4  -2   1 2748.63 91.3203   1
  -5   2  -1 1348.09 47.9460   1
  -5   2  -1 1396.00 47.5720   3
   5  -2   1 1235.61 46.7073   6
   5  -2   1 1400.90 48.4669   1
   5  -2   1 1458.07 47.9057   2
  -6   2  -1 2430.92 81.9450   1
  -6   2  -1 2370.18 81.5002   3
   6  -2   1 2404.27 82.4836   1
   6  -2   1 2355.01 80.7977   6
   6  -2   1 2449.53 81.9400   2
  -7   2  -1 1617.63 56.4013   3
  -7   2  -1 1586.33 56.2506   1
   7  -2   1 1554.13 55.2139   6
   7  -2   1 1575.11 56.6791   2
   7  -2   1 1580.10 57.1409   1
  -8   2  -1 400.545 18.4862   1
  -8   2  -1 376.385 19.6888   3
   8  -2   1 382.923 17.7400   6
   8  -2   1 426.467 20.6698   2
   8  -2   1 370.142 19.2165   1
  -9   2  -1 25.2351 8.23379   3
   9  -2   1 18.2533 5.48325   6
   9  -2   1 7.84315 5.14646   1
   9  -2   1 17.5185 7.78127   2
 -10   2  -1 18.5263 9.63245   3
  10  -2   1 19.2181 8.76639   2
 -11   2  -1 9.60755 10.4232   3
  11  -2   1 11.1367 10.8816   5
  11  -2   1 7.04367 9.05659   2
  11   1  -1 34.7982 10.5811   2
 -11  -1   1 34.8723 10.8739   3
  10   1  -1 53.3799 11.2561   2
 -10  -1   1 62.8920 11.4015   3
   9   1  -1 8.42026 4.93561   6
   9   1  -1 1.69643 3.91344   1
   9   1  -1 4.29361 7.96418   2
  -9  -1   1 4.25231 7.36214   3
   8   1  -1 128.198 12.2776   2
   8   1  -1 141.995 9.90790   1
   8   1  -1 120.997 9.87220   6
  -8  -1   1 133.404 7.05160   1
  -8  -1   1 152.075 11.4834   3
   7   1  -1 62.4323 8.50970   2
   7   1  -1 60.4241 7.22407   6
   7   1  -1 58.2166 6.34978   1
  -7  -1   1 52.3002 4.73871   1
  -7  -1   1 63.6853 8.05230   3
   6   1  -1 371.665 13.1770   4
   6   1  -1 381.112 16.0040   1
   6   1  -1 360.578 13.1855   4
   6   1  -1 404.287 17.7002   2
  -6  -1   1 387.640 16.7438   3
  -6  -1   1 397.610 14.7737   1
   5   1  -1 127.637 5.58640   4
   5   1  -1 131.823 8.88430   2
   5   1  -1 132.936 5.57070   4
   5   1  -1 131.715 7.27353   1
  -5  -1   1 129.587 7.91664   3
  -5  -1   1 132.036 6.39505   1
   4   1  -1 918.126 31.2390   4
   4   1  -1 990.180 32.4706   1
  -4  -1   1 902.221 32.6824   3
  -4  -1   1 948.799 31.7887   1
   3   1  -1 2635.95 85.7101   1
  -3  -1   1 2681.62 85.3579   1
  -3  -1   1 2550.71 86.0751   3
   2   1  -1 353.001 13.1866   1
   2   1  -1 377.954 13.2780   4
  -2  -1   1 437.384 13.6713   5
  -2  -1   1 379.166 12.9880   1
   1   1  -1 1973.00 62.8783   1
  -1  -1   1 1921.50 63.0637   5
  -1   1  -1 3723.50 118.600   1
   1  -1   1 3582.56 118.533   1
  -2   1  -1 2025.34 64.4892   1
  -2   1  -1 1908.27 63.8589   3
   2  -1   1 1959.41 64.4770   1
   2  -1   1 1904.39 63.7532   6
  -3   1  -1 136.561 6.77921   3
   3  -1   1 153.015 5.25562   4
   3  -1   1 134.976 6.64703   6
  -4   1  -1 1454.66 48.5225   1
  -4   1  -1 1389.89 47.9959   3
   4  -1   1 1399.52 47.6893   6
   4  -1   1 1369.86 45.8098   4
   4  -1   1 1466.27 48.8314   1
  -5   1  -1 68.7770 6.74157   3
   5  -1   1 78.1781 6.05070   6
   5  -1   1 81.6849 7.57166   2
  -6   1  -1 23.2757 4.26229   1
  -6   1  -1 19.9823 5.63424   3
   6  -1   1 25.0384 4.76528   1
   6  -1   1 15.6827 4.36904   6
   6  -1   1 25.7821 6.15263   2
  -7   1  -1 470.653 20.1010   1
  -7   1  -1 481.341 20.9777   3
   7  -1   1 470.573 19.7510   6
   7  -1   1 453.866 21.0328   2
   7  -1   1 478.241 21.2757   1
   7  -1   1 512.224 22.2592   2
  -8   1  -1 73.9573 7.34438   1
  -8   1  -1 86.6797 10.2620   3
   8  -1   1 84.5120 8.66634   1
   8  -1   1 79.0972 10.1450   2
   8  -1   1 67.4946 7.80360   6
  -9   1  -1 5.87808 7.15536   3
  -9   1  -1 -2.3885 3.44251   1
   9  -1   1 3.14282 4.61856   6
   9  -1   1 1.74934 4.27001   1
   9  -1   1 0.74109 7.39216   2
 -10   1  -1 0.51445 7.95268   3
  10  -1   1 1.99755 7.70314   2
 -11   1  -1 78.5976 13.1461   3
  11  -1   1 71.9958 12.3357   2
  11   0  -1 13.0886 9.46502   2
 -11   0   1 21.3891 11.3361   3
  10   0  -1 234.804 18.8043   2
 -10   0   1 262.532 17.8855   3
   9   0  -1 152.754 12.8268   6
   9   0  -1 169.278 11.7613   1
   9   0  -1 163.265 14.6729   2
  -9   0   1 168.095 13.9298   3
  -9   0   1 144.832 8.73679   1
   8   0  -1 81.5877 8.33156   1
   8   0  -1 96.3419 10.7872   2
   8   0  -1 75.6787 8.30619   6
  -8   0   1 100.678 10.3396   3
  -8   0   1 82.1666 6.67460   1
   7   0  -1 814.701 31.8817   2
   7   0  -1 796.886 30.4953   6
   7   0  -1 814.012 30.9139   1
  -7   0   1 786.708 31.1195   3
  -7   0   1 797.823 29.3309   1
   6   0  -1 1250.42 45.7461   6
   6   0  -1 1278.72 46.1089   1
   6   0  -1 1350.72 47.0167   2
  -6   0   1 1348.10 45.2826   1
  -6   0   1 1315.15 46.2671   3
   5   0  -1 921.263 32.9748   1
   5   0  -1 924.428 33.5263   2
  -5   0   1 942.143 32.3564   1
  -5   0   1 897.071 32.8815   3
   4   0  -1 2905.52 94.2563   2
   4   0  -1 2803.43 91.6876   4
   4   0  -1 2987.49 93.9501   1
   4   0  -1 2722.97 91.6732   4
  -4   0   1 2665.38 93.6457   3
  -4   0   1 2958.70 93.5345   1
   3   0  -1 32.2242 3.38003   1
   3   0  -1 35.6609 2.02086   4
   3   0  -1 24.0196 3.57435   2
  -3   0   1 32.1585 3.07910   1
  -3   0   1 35.8532 3.81819   3
   2   0  -1 4903.52 144.525   1
  -2   0   1 4010.45 144.189   1
   1   0  -1 2808.74 87.3147   1
  -1   0   1 2581.05 87.2299   1
  -1   0  -1 983.371 32.6065   5
  -1   0  -1 956.642 32.7192   2
  -1   0  -1 1008.24 32.9042   1
   1   0   1 1019.84 32.7618   2
   1   0   1 1012.15 32.9304   1
  -2   0  -1 4192.97 134.279   1
   2   0   1 4076.95 134.310   1
  -3   0  -1 33.4085 2.32669   4
  -3   0  -1 30.0343 3.44350   3
  -3   0  -1 27.1918 3.28806   1
   3   0   1 30.4252 3.15476   6
   3   0   1 29.1354 2.26508   4
   3   0   1 33.8281 3.43204   1
  -4   0  -1 2665.63 84.6019   1
  -4   0  -1 2485.54 84.2814   3
   4   0   1 2586.75 84.8560   1
   4   0   1 2486.11 83.8891   6
   4   0   1 2536.11 82.7609   4
  -5   0  -1 2352.31 76.7936   3
  -5   0  -1 2304.38 76.7465   1
   5   0   1 2226.43 74.3153   4
   5   0   1 2383.29 77.3970   1
   5   0   1 2199.83 76.0607   6
  -6   0  -1 3514.86 117.602   3
  -6   0  -1 3665.67 117.456   1
   6   0   1 3662.97 118.489   2
   6   0   1 3666.15 118.598   2
   6   0   1 3561.34 118.208   1
   6   0   1 3178.85 116.568   6
  -7   0  -1 1729.16 58.8104   1
  -7   0  -1 1744.31 59.6909   3
   7   0   1 1638.08 60.2092   2
   7   0   1 1658.51 58.4418   6
   7   0   1 1742.61 60.1127   1
   7   0   1 1699.27 60.6469   2
  -8   0  -1 480.895 20.2650   1
  -8   0  -1 525.252 22.4549   3
   8   0   1 522.389 23.8006   2
   8   0   1 498.199 22.0828   1
   8   0   1 471.195 20.5508   6
  -9   0  -1 17.1460 4.07254   1
  -9   0  -1 20.9088 8.04106   3
   9   0   1 24.9719 5.08426   6
   9   0   1 28.1432 5.88526   1
   9   0   1 32.5783 8.73736   2
 -10   0  -1 38.5602 9.71824   3
  10   0   1 38.3153 9.90518   2
 -11   0  -1 130.701 15.5967   3
  11   0   1 148.973 16.6437   2
  11  -1  -1 245.381 19.4550   5
  11  -1  -1 225.215 19.1593   2
 -11   1   1 264.269 20.2903   3
  10  -1  -1 67.0116 11.4015   2
 -10   1   1 62.1390 11.7552   3
   9  -1  -1 77.7638 10.6907   2
   9  -1  -1 81.7466 9.26054   1
  -9   1   1 76.1789 7.42685   1
  -9   1   1 80.6568 11.2524   3
   8  -1  -1 78.7958 8.22945   1
   8  -1  -1 73.8470 9.64491   2
   8  -1  -1 70.1242 8.38734   6
  -8   1   1 72.3683 7.13988   1
  -8   1   1 79.6354 10.0482   3
   7  -1  -1 113.084 9.30533   1
   7  -1  -1 132.329 11.3255   2
   7  -1  -1 123.708 9.36977   6
  -7   1   1 118.805 8.14149   1
  -7   1   1 121.585 10.5502   3
   6  -1  -1 107.841 8.22655   1
   6  -1  -1 90.9067 7.87181   6
   6  -1  -1 106.299 9.38185   2
  -6   1   1 111.150 7.51099   1
  -6   1   1 107.379 8.70391   3
   5  -1  -1 6.47691 2.89876   1
   5  -1  -1 14.7801 4.51354   2
   5  -1  -1 10.0603 3.82458   6
  -5   1   1 10.7900 2.75576   1
  -5   1   1 8.28107 4.01562   3
   4  -1  -1 638.154 23.4417   6
   4  -1  -1 644.657 23.7812   2
   4  -1  -1 666.884 23.8386   1
  -4   1   1 607.210 23.2712   3
  -4   1   1 652.456 23.4732   1
   3  -1  -1 192.634 8.92657   2
   2  -1  -1 2506.31 80.8364   1
  -2   1   1 2417.14 80.4061   3
   0  -1  -1 0.40013 0.65856   2
  -2  -1  -1 843.313 29.3706   1
  -2  -1  -1 954.529 29.6651   5
  -2  -1  -1 881.577 29.2800   3
  -2  -1  -1 886.271 29.2325   4
   2   1   1 866.601 29.5066   1
   2   1   1 835.955 29.2045   4
   2   1   1 900.835 29.8799   2
  -3  -1  -1 1452.17 49.9637   5
  -3  -1  -1 1498.33 49.7610   3
  -3  -1  -1 1548.98 49.7856   1
   3   1   1 1481.35 49.2610   4
   3   1   1 1492.18 49.9699   1
   3   1   1 1524.39 50.4443   2
  -4  -1  -1 227.688 9.59974   1
  -4  -1  -1 255.657 10.4816   5
  -4  -1  -1 242.151 10.1092   3
   4   1   1 227.866 8.86317   4
   4   1   1 227.671 10.7755   2
   4   1   1 218.708 9.93614   1
  -5  -1  -1 1217.66 43.2710   3
  -5  -1  -1 1309.73 42.9853   1
   5   1   1 1217.84 41.6043   4
   5   1   1 1271.57 43.5713   1
   5   1   1 1299.98 44.3156   2
   5   1   1 1221.15 42.6926   6
  -6  -1  -1 224.542 11.6490   3
  -6  -1  -1 233.980 10.5150   1
   6   1   1 226.335 8.73952   4
   6   1   1 228.776 12.5598   2
   6   1   1 229.449 11.3847   1
   6   1   1 223.981 10.6844   6
   6   1   1 220.707 8.64714   4
  -7  -1  -1 125.152 7.48450   1
  -7  -1  -1 130.889 10.0448   3
   7   1   1 114.837 4.62314   4
   7   1   1 123.330 4.69332   4
   7   1   1 133.180 11.1198   2
   7   1   1 124.639 10.0382   2
   7   1   1 117.537 8.30437   6
   7   1   1 124.546 8.77332   1
  -8  -1  -1 15.5934 3.45849   1
  -8  -1  -1 24.8864 7.07270   3
   8   1   1 14.7857 7.51106   2
   8   1   1 17.9742 4.87974   1
   8   1   1 19.8916 5.02445   6
  -9  -1  -1 59.6129 5.66963   1
   9   1   1 55.5333 6.70890   6
   9   1   1 57.1694 7.56165   1
   9   1   1 71.0762 10.8549   2
 -10  -1  -1 53.1261 10.5640   3
  10   1   1 26.3084 9.80731   2
  10   1   1 27.2545 5.76091   6
 -11  -1  -1 78.6072 12.7892   3
  11   1   1 65.1061 12.6534   2
  11  -2  -1 14.4167 9.42862   2
  11  -2  -1 20.7407 10.7514   5
 -11   2   1 24.5341 11.3039   3
  10  -2  -1 86.5770 12.2910   5
  10  -2  -1 101.191 12.6745   2
 -10   2   1 82.2390 12.5917   3
   9  -2  -1 120.412 11.3543   1
   9  -2  -1 124.217 12.5164   5
   9  -2  -1 138.999 14.2267   2
  -9   2   1 108.423 9.44571   1
  -9   2   1 124.061 13.5880   3
   8  -2  -1 202.622 12.9242   6
   8  -2  -1 220.722 14.1091   1
   8  -2  -1 245.153 15.7114   2
  -8   2   1 207.428 12.4243   1
  -8   2   1 225.642 14.9351   3
   7  -2  -1 123.708 9.85409   1
   7  -2  -1 116.091 11.1740   2
   7  -2  -1 123.778 9.66078   6
  -7   2   1 128.075 8.89286   1
  -7   2   1 122.926 10.3620   3
   6  -2  -1 695.032 26.7577   1
   6  -2  -1 693.671 26.6789   2
   6  -2  -1 594.706 25.4156   6
  -6   2   1 642.092 26.0541   3
  -6   2   1 718.379 26.2621   1
   5  -2  -1 292.880 13.6250   1
   5  -2  -1 312.530 14.0447   2
   5  -2  -1 283.805 13.2116   6
  -5   2   1 291.198 13.3067   3
  -5   2   1 278.037 13.1191   1
   4  -2  -1 1217.47 41.4982   1
   4  -2  -1 1112.87 40.6637   6
   4  -2  -1 1213.54 41.0405   2
  -4   2   1 1173.24 40.7309   3
  -4   2   1 1173.31 41.1071   1
   3  -2  -1 5940.66 186.572   1
  -3   2   1 5510.45 185.713   3
  -3   2   1 5700.80 186.364   1
   2  -2  -1 2007.31 65.0512   5
   2  -2  -1 1972.01 65.8474   1
   2  -2  -1 1925.73 65.4301   6
  -2   2   1 1959.02 64.2328   4
  -2   2   1 2048.66 65.2341   3
   1  -2  -1 2560.57 81.2595   1
  -1   2   1 2442.63 81.1890   1
  -1   2   1 2432.60 80.4883   3
  -1  -2  -1 3438.49 111.263   1
  -2  -2  -1 605.067 20.6023   5
  -2  -2  -1 579.873 20.0589   3
  -2  -2  -1 588.282 20.0206   1
  -2  -2  -1 610.198 20.0253   1
  -2  -2  -1 585.863 20.9053   2
   2   2   1 608.886 20.5749   4
   2   2   1 605.683 20.9355   2
   2   2   1 585.978 20.2165   1
  -3  -2  -1 151.090 7.07676   5
  -3  -2  -1 141.860 5.92216   1
  -3  -2  -1 146.888 6.02009   1
   3   2   1 137.951 6.52578   4
   3   2   1 137.991 6.29166   1
   3   2   1 146.527 7.51588   2
  -4  -2  -1 26.8195 2.85333   1
   4   2   1 30.5266 3.56998   1
  -5  -2  -1 4.21981 1.83407   1
  -5  -2  -1 7.90720 3.71866   5
   5   2   1 2.83279 2.25937   1
  -6  -2  -1 247.512 11.5346   3
  -6  -2  -1 217.767 9.36372   1
   6   2   1 206.531 9.03469   4
   6   2   1 206.263 11.9469   2
   6   2   1 209.077 9.12564   4
  -7  -2  -1 184.374 8.54585   1
  -7  -2  -1 217.716 11.4974   3
  -7  -2  -1 196.995 8.73158   1
   7   2   1 186.320 10.5449   1
   7   2   1 187.812 12.1860   2
   7   2   1 192.783 8.14480   4
   7   2   1 185.294 10.0689   6
   7   2   1 178.819 8.09010   4
  -8  -2  -1 745.776 25.6492   1
  -8  -2  -1 748.913 25.6906   1
  -8  -2  -1 733.827 29.4153   3
   8   2   1 701.021 24.3055   4
   8   2   1 759.635 31.4165   2
   8   2   1 759.667 29.0448   1
   8   2   1 719.498 27.6978   6
   8   2   1 715.304 24.2958   4
  -9  -2  -1 812.712 32.7132   3
   9   2   1 811.578 31.8839   1
   9   2   1 736.350 30.1097   6
   9   2   1 859.130 35.2611   2
 -10  -2  -1 338.082 19.5430   3
  10   2   1 341.287 21.8151   2
  10   2   1 305.222 16.4160   6
 -11  -2  -1 42.7208 10.8442   3
  10  -3  -1 168.692 16.0616   2
  10  -3  -1 205.366 16.1523   5
 -10   3   1 163.705 16.1743   3
   9  -3  -1 349.493 19.6661   1
   9  -3  -1 387.727 20.2371   5
   9  -3  -1 345.546 20.3648   2
  -9   3   1 364.793 18.5019   1
  -9   3   1 351.912 20.4300   3
   8  -3  -1 511.184 23.9806   2
   8  -3  -1 519.248 23.8792   1
   8  -3  -1 523.527 23.1906   5
   8  -3  -1 488.082 22.2858   6
  -8   3   1 507.583 22.5550   1
  -8   3   1 506.879 23.8103   3
   7  -3  -1 20.5291 6.77713   2
   7  -3  -1 29.5671 6.45781   5
   7  -3  -1 30.7733 5.62014   1
   7  -3  -1 30.3860 5.94151   6
  -7   3   1 35.2752 5.42370   1
  -7   3   1 23.2174 6.84692   3
   6  -3  -1 41.3348 6.33080   5
   6  -3  -1 43.4566 6.22192   6
   6  -3  -1 41.2031 6.82723   2
   6  -3  -1 34.3968 5.68235   1
  -6   3   1 32.8358 5.23802   1
  -6   3   1 41.6497 6.96447   3
   5  -3  -1 1848.97 62.1685   5
   5  -3  -1 1873.79 62.7754   2
   5  -3  -1 1821.27 62.5200   6
   5  -3  -1 1899.20 63.6436   1
  -5   3   1 1748.09 62.9465   1
  -5   3   1 1768.94 62.4217   3
   4  -3  -1 554.275 19.5046   2
   4  -3  -1 482.058 19.2056   6
   4  -3  -1 490.033 18.7332   5
   4  -3  -1 474.444 19.7446   1
  -4   3   1 472.129 18.9228   3
  -4   3   1 486.275 19.5965   1
   3  -3  -1 4.68819 2.87158   5
   3  -3  -1 6.34953 3.15055   2
   3  -3  -1 4.79249 2.92561   1
  -3   3   1 8.91886 1.52048   4
  -3   3   1 4.63163 2.75619   1
  -3   3   1 4.75369 2.94397   2
   2  -3  -1 210.179 8.51445   5
   2  -3  -1 208.516 8.83217   2
   2  -3  -1 212.584 9.28783   1
   2  -3  -1 209.717 9.05212   6
  -2   3   1 205.154 9.18671   6
  -2   3   1 221.157 7.86909   4
  -2   3   1 206.270 8.74569   2
  -2   3   1 193.892 8.44419   3
  -2   3   1 186.824 9.05931   1
   1  -3  -1 9.49303 2.29726   2
   1  -3  -1 4.99799 2.13295   5
   1  -3  -1 4.27941 1.94417   1
   1  -3  -1 4.27851 2.31371   6
  -1   3   1 1.86419 2.38753   6
  -1   3   1 5.64081 1.97286   1
  -1   3   1 6.21691 2.09385   2
  -1   3   1 5.81662 1.79250   3
  -1   3   1 7.03162 1.95704   4
   0   3   1 2933.11 94.6160   1
   0   3   1 2859.47 93.6371   3
  -2  -3  -1 5564.00 175.678   1
  -2  -3  -1 5328.86 175.656   1
  -3  -3  -1 4007.93 126.182   1
  -3  -3  -1 3817.06 127.545   5
  -3  -3  -1 3858.83 126.955   3
  -3  -3  -1 4031.72 126.198   1
   3   3   1 3880.45 127.967   2
   3   3   1 4013.95 126.933   1
   3   3   1 3739.70 127.389   4
  -4  -3  -1 3081.80 97.4592   1
  -4  -3  -1 3055.28 97.4744   1
  -4  -3  -1 3029.03 98.7483   3
  -4  -3  -1 2829.55 99.1636   5
   4   3   1 2874.16 98.7172   4
   4   3   1 3148.39 98.6708   1
   4   3   1 3042.11 99.8592   2
  -5  -3  -1 311.451 11.0560   1
  -5  -3  -1 312.984 13.0638   3
  -5  -3  -1 313.477 11.0328   1
  -5  -3  -1 299.380 13.5807   5
   5   3   1 310.077 14.2050   2
   5   3   1 309.571 12.6587   4
   5   3   1 324.780 12.6937   1
  -6  -3  -1 95.9966 8.43222   5
  -6  -3  -1 86.4804 7.29066   3
   6   3   1 85.1528 6.31327   1
   6   3   1 81.3438 5.81829   4
   6   3   1 78.3025 6.18238   4
   6   3   1 90.5518 8.46780   2
  -7  -3  -1 234.218 12.3321   3
   7   3   1 216.008 11.1143   1
   7   3   1 231.924 13.6955   2
   7   3   1 215.593 9.78670   4
   7   3   1 213.508 9.95945   4
  -8  -3  -1 101.135 9.92763   3
   8   3   1 92.4863 5.80932   4
   8   3   1 80.3914 7.66406   1
   8   3   1 89.3231 7.83497   6
   8   3   1 89.3706 5.85698   4
  -9  -3  -1 65.4685 9.32104   3
   9   3   1 68.8766 11.0619   2
   9   3   1 56.9533 6.65851   6
   9   3   1 71.9036 7.85858   1
 -10  -3  -1 44.2216 9.99348   3
  10   3   1 56.3917 11.3769   2
 -11  -3  -1 7.94489 8.75476   3
  11   3   1 -3.0603 8.73647   2
  10  -4  -1 117.857 14.0078   5
  10  -4  -1 116.764 14.1579   2
 -10   4   1 93.5455 13.9033   3
   9  -4  -1 28.1851 9.31424   2
   9  -4  -1 19.7124 6.46562   1
   9  -4  -1 20.1008 9.20811   5
  -9   4   1 29.9056 9.78293   3
  -9   4   1 15.0208 5.90678   1
   8  -4  -1 -0.4649 4.63668   1
   8  -4  -1 -0.9986 6.60880   2
   8  -4  -1 2.96281 7.05178   5
  -8   4   1 7.79201 7.63508   3
  -8   4   1 6.87800 4.63593   1
   7  -4  -1 7.30055 5.92275   5
   7  -4  -1 20.8200 6.80900   2
   7  -4  -1 13.3206 5.42024   6
   7  -4  -1 12.8874 5.00354   1
  -7   4   1 13.1013 4.65231   1
  -7   4   1 8.05866 6.75790   3
   6  -4  -1 5.74216 4.25142   1
   6  -4  -1 3.80156 4.57835   6
   6  -4  -1 5.63315 5.45592   2
   6  -4  -1 0.65503 4.80384   5
  -6   4   1 5.64388 3.85643   1
  -6   4   1 2.31469 5.57425   3
   5  -4  -1 748.778 29.1342   1
   5  -4  -1 728.427 28.0740   6
   5  -4  -1 744.975 28.2058   2
   5  -4  -1 763.759 27.8000   5
  -5   4   1 757.182 28.1726   3
  -5   4   1 705.176 28.5517   1
   4  -4  -1 1600.19 53.9909   1
   4  -4  -1 1431.82 52.6136   6
   4  -4  -1 1457.85 52.0978   5
  -4   4   1 1558.70 53.7032   1
  -4   4   1 1602.39 52.7284   3
  -4   4   1 1547.47 50.0702   4
  -4   4   1 1544.47 50.0421   4
   3  -4  -1 4353.04 148.360   6
   3  -4  -1 4755.49 149.502   1
  -3   4   1 4568.20 148.660   6
  -3   4   1 4532.39 146.698   4
  -3   4   1 4447.25 149.159   1
  -3   4   1 4525.50 147.995   3
   2  -4  -1 4853.92 148.343   1
  -2   4   1 4126.22 147.873   1
  -2   4   1 4564.84 146.904   3
   1  -4  -1 5174.99 169.784   1
  -1   4   1 5314.51 169.923   1
  -1   4   1 5138.60 168.617   3
   0  -4  -1 1207.73 39.4696   5
   0  -4  -1 1143.32 39.4658   6
   0  -4  -1 1171.43 39.3643   2
   0   4   1 1168.32 39.7729   1
   0   4   1 1217.57 39.6447   6
   0   4   1 1186.53 39.6429   4
   0   4   1 1174.71 38.6862   3
   0   4   1 1140.95 39.3913   2
   1   4   1 6381.23 206.583   1
  -2  -4  -1 1082.89 34.0772   1
  -2  -4  -1 1024.29 34.2191   3
  -2  -4  -1 941.497 33.9735   1
  -2  -4  -1 1003.23 35.0798   5
  -2  -4  -1 1043.54 35.4050   2
   2   4   1 1046.71 34.8378   6
   2   4   1 1024.58 35.4682   4
   2   4   1 1089.20 35.4131   2
   2   4   1 1055.78 34.6245   1
  -3  -4  -1 167.950 6.93623   3
  -3  -4  -1 159.926 7.86717   5
  -3  -4  -1 155.858 8.33406   2
   3   4   1 158.574 8.13439   2
   3   4   1 166.405 8.11918   4
  -4  -4  -1 38.7428 4.71520   5
  -4  -4  -1 35.2929 3.93044   3
   4   4   1 32.3583 4.72694   2
   4   4   1 35.6131 3.28808   1
   4   4   1 40.1573 4.88750   4
  -5  -4  -1 486.760 18.9123   3
  -5  -4  -1 483.170 19.6580   5
   5   4   1 499.829 19.1691   4
   5   4   1 511.420 18.4040   1
   5   4   1 511.671 20.5872   2
  -6  -4  -1 980.429 34.3163   3
  -6  -4  -1 939.814 34.9423   5
   6   4   1 994.171 33.5974   1
   6   4   1 978.725 35.9077   2
   6   4   1 897.826 33.3321   4
   6   4   1 915.034 33.6117   4
  -7  -4  -1 19.8555 6.76791   5
   7   4   1 23.1987 4.21188   4
   7   4   1 19.8431 3.89254   1
   7   4   1 26.3895 4.67665   4
  -8  -4  -1 64.9497 8.42306   3
   8   4   1 50.2202 6.54163   6
   8   4   1 57.3326 6.25265   1
   8   4   1 59.7714 5.83143   4
   8   4   1 47.4176 5.86795   4
  -9  -4  -1 30.5102 7.85153   3
   9   4   1 21.1932 3.70809   4
   9   4   1 28.1688 5.21031   6
   9   4   1 29.8840 4.90939   1
   9   4   1 30.7979 9.19723   2
   9   4   1 29.7942 3.64962   4
 -10  -4  -1 113.092 12.6927   3
  10   4   1 127.136 15.1291   2
  10  -5  -1 264.760 19.4115   2
  10  -5  -1 289.478 20.2174   5
 -10   5   1 233.450 19.1467   3
   9  -5  -1 328.622 20.3513   1
   9  -5  -1 348.965 20.4556   5
   9  -5  -1 360.596 21.0118   2
  -9   5   1 345.883 20.6232   3
   8  -5  -1 367.554 19.3670   5
   8  -5  -1 358.778 20.0939   1
   8  -5  -1 369.061 19.7907   2
  -8   5   1 352.480 19.6350   3
  -8   5   1 347.120 19.0171   1
   7  -5  -1 205.712 13.1876   5
   7  -5  -1 184.927 12.5924   6
   7  -5  -1 214.099 14.2940   2
   7  -5  -1 192.304 13.5458   1
  -7   5   1 200.732 13.3446   1
  -7   5   1 205.880 13.8309   3
   6  -5  -1 50.1403 7.45803   1
   6  -5  -1 40.0795 7.16481   2
   6  -5  -1 42.6324 7.07592   5
   6  -5  -1 37.6649 6.81200   6
  -6   5   1 37.5099 6.29593   1
  -6   5   1 44.6989 7.71705   3
   5  -5  -1 -1.9898 4.11485   6
   5  -5  -1 1.53927 4.72022   2
   5  -5  -1 3.45289 3.87836   1
   5  -5  -1 5.71170 4.62860   5
  -5   5   1 7.73883 4.99929   3
  -5   5   1 0.88300 1.11928   4
  -5   5   1 3.49682 3.57916   1
  -5   5   1 6.14133 1.52060   4
   4  -5  -1 540.997 21.4684   5
   4  -5  -1 529.341 22.0262   6
   4  -5  -1 586.123 23.2975   1
   4  -5  -1 547.349 21.8360   2
  -4   5   1 586.239 23.1869   1
  -4   5   1 583.870 19.6261   4
  -4   5   1 556.389 21.8131   3
  -4   5   1 580.995 21.7610   2
  -4   5   1 587.154 19.6684   4
   3  -5  -1 95.0679 6.96093   6
   3  -5  -1 87.1453 6.46826   2
   3  -5  -1 87.8288 6.79156   1
   3  -5  -1 86.5799 6.25574   5
  -3   5   1 99.3601 6.49097   3
  -3   5   1 106.155 7.36441   1
  -3   5   1 98.3689 5.32654   4
  -3   5   1 93.1634 7.54640   6
  -3   5   1 96.3372 6.41253   2
  -3   5   1 91.2620 5.11384   4
   2  -5  -1 1765.10 59.1567   6
   2  -5  -1 1826.48 59.9466   1
   2  -5  -1 1771.01 58.6453   2
   2  -5  -1 1697.83 58.5009   5
  -2   5   1 1747.00 58.4652   2
  -2   5   1 1638.90 58.2130   3
  -2   5   1 1720.08 58.0984   4
  -2   5   1 1837.21 59.4750   6
   1  -5  -1 1864.70 65.1934   6
   1  -5  -1 2041.82 65.8640   1
   1  -5  -1 1928.39 64.9632   2
   1  -5  -1 1947.74 64.9893   5
  -1   5   1 2026.72 65.9497   1
  -1   5   1 1927.33 64.7281   2
  -1   5   1 1995.13 65.5041   6
  -1   5   1 1913.33 64.8648   4
  -1   5   1 1953.67 64.3975   3
   0   5   1 3451.96 112.011   6
   0   5   1 3252.56 110.854   3
   0   5   1 3438.91 111.691   2
   0   5   1 3513.02 112.305   1
   0   5   1 3427.23 111.995   4
  -1  -5  -1 1022.24 35.1513   2
  -1  -5  -1 994.416 35.1584   6
  -1  -5  -1 1029.05 35.2744   5
  -1  -5  -1 1059.47 35.0056   1
   1   5   1 1027.43 35.3242   6
   1   5   1 1029.88 35.7996   4
   1   5   1 1034.19 35.2091   2
   1   5   1 1076.61 35.3836   1
  -2  -5  -1 222.032 9.93012   5
  -2  -5  -1 247.085 8.73416   1
  -2  -5  -1 226.700 10.2328   2
   2   5   1 245.974 9.44259   1
   2   5   1 228.560 9.83657   6
   2   5   1 239.131 10.9186   4
   2   5   1 224.925 10.0692   2
  -3  -5  -1 7.17586 3.35819   2
  -3  -5  -1 11.1602 2.34348   3
  -3  -5  -1 16.4939 3.38973   5
   3   5   1 10.5164 3.14679   2
   3   5   1 10.2580 2.75073   6
   3   5   1 6.44755 3.53953   4
   3   5   1 10.3572 1.90027   1
  -4  -5  -1 220.180 9.47193   3
  -4  -5  -1 207.327 10.4441   5
   4   5   1 214.936 10.9894   2
   4   5   1 249.552 11.1130   4
  -5  -5  -1 104.443 6.89149   3
  -5  -5  -1 116.712 8.31757   5
   5   5   1 96.1946 8.31434   2
   5   5   1 91.7307 7.75259   4
  -6  -5  -1 470.162 19.4023   3
  -6  -5  -1 497.713 20.6942   5
   6   5   1 496.787 19.6986   4
   6   5   1 473.948 21.1495   2
   6   5   1 502.034 19.3973   4
  -7  -5  -1 1669.64 58.6936   3
  -7  -5  -1 1727.58 60.0558   5
   7   5   1 1679.62 57.9833   4
   7   5   1 1707.31 57.6626   1
   7   5   1 1694.64 58.2027   4
  -8  -5  -1 466.553 20.3506   3
   8   5   1 461.665 18.4096   1
   8   5   1 446.024 18.2478   4
   8   5   1 430.989 18.3502   4
  -9  -5  -1 108.730 10.6488   3
   9   5   1 90.3786 7.17445   4
   9   5   1 98.9416 7.04377   4
   9   5   1 81.0312 7.76842   6
   9   5   1 82.8996 11.5238   2
 -10  -5  -1 -5.5856 6.36825   3
  10   5   1 9.95397 8.64308   2
  10   5   1 0.99003 2.60912   4
  10  -6  -1 36.1532 11.1510   5
  10  -6  -1 35.9148 9.67156   2
 -10   6   1 30.8896 11.3191   3
   9  -6  -1 2.26474 8.34917   5
   9  -6  -1 2.28103 7.50689   2
   9  -6  -1 -7.1383 5.86706   1
  -9   6   1 11.8068 9.39681   3
   8  -6  -1 103.335 11.5937   5
   8  -6  -1 115.130 11.9258   1
   8  -6  -1 108.475 12.2977   2
  -8   6   1 83.7373 10.6312   1
  -8   6   1 108.770 12.5010   3
   7  -6  -1 700.975 28.8788   2
   7  -6  -1 680.673 28.4847   5
   7  -6  -1 695.887 30.2543   1
  -7   6   1 647.304 29.3022   1
  -7   6   1 691.480 29.0409   3
   6  -6  -1 376.677 19.3565   1
   6  -6  -1 333.219 17.7792   6
   6  -6  -1 418.505 18.6423   2
   6  -6  -1 369.684 17.7695   5
  -6   6   1 370.033 18.7390   1
  -6   6   1 356.612 18.0360   3
   5  -6  -1 449.030 19.4917   6
   5  -6  -1 440.089 20.4725   1
   5  -6  -1 449.589 19.1951   2
   5  -6  -1 420.291 18.5986   5
  -5   6   1 444.585 15.4457   4
  -5   6   1 436.830 19.2856   3
  -5   6   1 398.840 19.6685   1
  -5   6   1 426.810 15.3368   4
   4  -6  -1 68.5430 7.33751   1
   4  -6  -1 63.5280 7.08600   2
   4  -6  -1 62.0741 6.54593   5
   4  -6  -1 68.1890 7.39301   6
  -4   6   1 60.2648 6.64857   3
  -4   6   1 69.2107 7.78623   6
  -4   6   1 65.5926 4.61521   4
  -4   6   1 46.8692 5.93985   2
  -4   6   1 46.0898 6.09343   1
  -4   6   1 60.9794 4.77242   4
   3  -6  -1 53.1720 5.67032   5
   3  -6  -1 49.3807 5.75578   6
   3  -6  -1 50.7103 5.77777   2
   3  -6  -1 46.0634 5.63935   1
  -3   6   1 52.5916 4.62948   4
  -3   6   1 57.1418 5.79402   3
  -3   6   1 50.8625 5.65099   1
  -3   6   1 53.0120 6.54197   6
  -3   6   1 51.4206 5.22006   2
  -3   6   1 52.7129 4.50275   4
   2  -6  -1 5.61553 3.23865   6
   2  -6  -1 7.95528 3.45025   5
   2  -6  -1 7.54032 3.18599   1
  -2   6   1 1.56282 2.59287   1
   1  -6  -1 4617.70 154.858   6
   1  -6  -1 4843.19 155.468   1
  -1   6   1 4753.09 153.849   3
  -1   6   1 4682.61 154.501   4
  -1   6   1 4686.67 155.476   1
  -1   6   1 4806.59 155.121   6
   0   6   1 5435.84 177.763   2
   0   6   1 5560.93 178.546   1
   0   6   1 5530.48 176.983   3
   0   6   1 5327.67 178.158   4
  -2  -6  -1 3472.93 115.352   2
  -2  -6  -1 3547.24 114.170   1
  -2  -6  -1 3357.12 115.252   5
   2   6   1 3514.35 114.995   1
   2   6   1 3565.04 116.061   4
   2   6   1 3638.01 115.383   6
   2   6   1 3494.25 115.346   2
  -3  -6  -1 93.0779 6.64786   2
  -3  -6  -1 74.4835 5.78911   5
  -3  -6  -1 69.3496 4.46090   3
   3   6   1 75.7243 4.58384   1
   3   6   1 69.5517 6.02889   2
   3   6   1 76.9251 6.92033   4
   3   6   1 77.1691 5.64393   6
  -4  -6  -1 68.4641 6.74109   5
  -4  -6  -1 82.5737 5.51357   3
   4   6   1 97.5464 6.42707   6
   4   6   1 90.0417 7.24745   2
   4   6   1 106.578 7.92694   4
  -5  -6  -1 337.211 13.6647   3
   5   6   1 346.778 15.6855   2
   5   6   1 322.088 15.1009   4
   5   6   1 304.792 13.8049   6
  -6  -6  -1 111.460 10.0754   5
  -6  -6  -1 135.430 8.86902   3
   6   6   1 160.831 9.43357   4
   6   6   1 136.176 10.8071   2
   6   6   1 129.456 9.66842   4
  -7  -6  -1 2.23809 4.73843   3
  -7  -6  -1 -0.7648 6.17048   5
   7   6   1 7.93215 5.35729   4
   7   6   1 6.97463 4.48863   4
  -8  -6  -1 8.75909 5.74171   3
  -8  -6  -1 4.53188 6.96977   5
   8   6   1 10.5119 5.04909   4
   8   6   1 5.41744 4.09817   4
  -9  -6  -1 34.6538 7.52457   3
   9   6   1 39.7498 5.63404   4
   9   6   1 37.2639 5.48527   6
   9   6   1 40.1623 5.87806   4
 -10  -6  -1 200.551 14.5878   3
  10   6   1 205.095 18.4647   2
  10   6   1 203.442 10.5113   4
  10   6   1 202.072 11.7406   6
  10  -7  -1 17.1031 10.5589   5
  10  -7  -1 37.2762 10.0719   2
 -10   7   1 26.0551 11.4240   3
   9  -7  -1 9.62100 7.38120   2
   9  -7  -1 1.14383 6.69469   1
   9  -7  -1 3.47334 8.54126   5
  -9   7   1 -0.8889 8.93459   3
   8  -7  -1 10.3654 8.11726   5
   8  -7  -1 2.19084 6.68528   2
   8  -7  -1 18.5383 6.90629   1
  -8   7   1 11.6473 6.26434   1
  -8   7   1 -0.8159 7.95682   3
   7  -7  -1 439.002 21.1193   2
   7  -7  -1 430.237 21.4785   5
   7  -7  -1 432.976 22.6575   1
  -7   7   1 439.553 21.9708   3
  -7   7   1 442.667 22.3554   1
   6  -7  -1 1559.90 56.0625   5
   6  -7  -1 1640.83 58.8107   1
   6  -7  -1 1646.86 56.3777   2
   6  -7  -1 1501.06 56.4986   6
  -6   7   1 1602.83 51.3042   4
  -6   7   1 1502.45 56.2701   3
  -6   7   1 1621.55 58.1239   1
  -6   7   1 1496.36 51.4370   4
   5  -7  -1 816.594 31.6244   2
   5  -7  -1 846.909 31.8552   5
   5  -7  -1 888.637 33.9476   1
   5  -7  -1 791.478 32.1700   6
  -5   7   1 806.787 28.6636   4
  -5   7   1 840.956 33.6384   1
  -5   7   1 828.421 28.7741   4
  -5   7   1 863.105 32.2487   3
   4  -7  -1 1321.95 48.6304   1
   4  -7  -1 1317.70 46.7519   5
   4  -7  -1 1339.39 46.7364   2
   4  -7  -1 1381.98 47.7281   6
  -4   7   1 1424.05 48.2602   6
  -4   7   1 1237.53 48.1486   1
  -4   7   1 1390.32 45.1800   4
  -4   7   1 1163.59 46.0422   2
  -4   7   1 1378.15 45.1024   4
  -4   7   1 1319.80 46.7329   3
   3  -7  -1 212.263 11.7082   1
   3  -7  -1 201.335 10.9955   6
   3  -7  -1 215.791 10.5874   2
   3  -7  -1 191.450 10.3261   5
  -3   7   1 196.618 9.47426   4
  -3   7   1 209.249 11.6900   6
  -3   7   1 176.672 9.78996   2
  -3   7   1 213.650 10.4040   3
  -3   7   1 202.000 9.76455   4
   2  -7  -1 199.245 9.94732   5
   2  -7  -1 192.114 10.3782   1
   2  -7  -1 189.695 10.2153   6
   2  -7  -1 208.020 10.0130   2
  -2   7   1 185.465 10.8865   6
  -2   7   1 194.696 9.25126   2
  -2   7   1 191.148 9.62049   4
  -2   7   1 198.510 9.39543   3
  -2   7   1 175.691 10.2768   1
   1  -7  -1 385.954 15.5312   5
   1  -7  -1 387.917 15.9441   6
   1  -7  -1 383.229 15.2764   2
   1  -7  -1 397.949 16.1853   1
  -1   7   1 363.615 16.1440   6
  -1   7   1 363.462 14.8447   2
  -1   7   1 386.079 16.3387   1
  -1   7   1 367.266 15.6706   4
  -1   7   1 402.592 14.7370   3
   0  -7  -1 92.8545 6.12697   2
   0  -7  -1 94.8061 6.01684   1
   0  -7  -1 88.9540 6.60735   6
   0  -7  -1 95.5343 6.47031   5
   0   7   1 113.432 7.42848   4
   0   7   1 106.919 7.55887   6
   0   7   1 90.7324 6.62968   1
   0   7   1 91.9957 5.30881   3
   0   7   1 86.4649 6.11229   2
  -1  -7  -1 79.3797 6.06157   6
  -1  -7  -1 55.4202 4.86421   1
  -1  -7  -1 67.3021 5.63035   5
  -1  -7  -1 72.8309 5.50988   2
   1   7   1 81.5424 5.72314   2
   1   7   1 60.0790 4.26534   3
   1   7   1 81.4350 7.25351   4
   1   7   1 77.0493 6.70088   6
  -2  -7  -1 209.047 8.61028   1
  -2  -7  -1 208.249 10.0109   2
  -2  -7  -1 208.272 10.0668   5
   2   7   1 206.497 9.47669   1
   2   7   1 222.256 10.0527   2
   2   7   1 218.691 10.4134   6
   2   7   1 221.410 11.3141   4
  -3  -7  -1 564.508 21.5074   2
  -3  -7  -1 562.645 21.3811   5
   3   7   1 561.440 21.1268   6
   3   7   1 558.829 20.2867   1
   3   7   1 567.669 22.3487   4
   3   7   1 546.952 21.3803   2
  -4  -7  -1 869.984 30.2583   3
  -4  -7  -1 901.848 31.8558   5
   4   7   1 900.124 30.1083   1
   4   7   1 770.325 31.6219   2
   4   7   1 879.688 32.5843   4
   4   7   1 904.445 31.3455   6
  -5  -7  -1 262.126 11.6837   3
  -5  -7  -1 254.917 13.4914   5
   5   7   1 282.929 14.0984   4
   5   7   1 261.787 13.6062   2
   5   7   1 263.081 12.3268   6
  -6  -7  -1 57.0252 7.53104   5
  -6  -7  -1 74.1666 6.77386   3
   6   7   1 53.0728 7.15505   4
   6   7   1 72.5103 7.56095   4
   6   7   1 56.0521 7.48252   2
   6   7   1 53.0386 6.97796   6
  -7  -7  -1 9.46781 6.32327   5
  -7  -7  -1 17.1623 5.22796   3
   7   7   1 12.2476 4.73881   4
   7   7   1 2.99487 4.31755   6
   7   7   1 6.51425 5.53954   4
  -8  -7  -1 31.6838 8.19799   5
  -8  -7  -1 18.7999 5.89513   3
   8   7   1 17.9061 5.84872   4
   8   7   1 31.1649 5.56529   4
   8   7   1 21.3026 5.39369   6
  -9  -7  -1 110.317 10.8672   3
   9   7   1 102.602 9.34078   4
   9   7   1 99.7906 8.93870   6
   9   7   1 114.634 9.03428   4
 -10  -7  -1 255.340 15.9023   3
  10   7   1 219.855 12.3915   4
  10   7   1 234.895 12.8335   6
  10   7   1 258.994 19.6631   2
   9  -8  -1 22.3337 8.45802   2
   9  -8  -1 24.5411 9.82915   5
  -9   8   1 18.5395 10.3045   3
   8  -8  -1 7.65643 8.24007   5
   8  -8  -1 7.79119 6.99532   2
   8  -8  -1 5.77058 6.12262   1
  -8   8   1 -1.4399 5.92025   1
  -8   8   1 10.8759 9.06383   3
   7  -8  -1 -5.5521 5.06832   1
   7  -8  -1 9.85097 7.17804   5
   7  -8  -1 4.36573 6.45036   2
  -7   8   1 0.47345 7.85601   3
  -7   8   1 2.92311 5.43175   1
   6  -8  -1 20.1853 7.42832   5
   6  -8  -1 25.4953 6.68892   1
   6  -8  -1 19.1686 6.63454   2
  -6   8   1 19.8979 3.11378   4
  -6   8   1 18.0092 2.77979   4
  -6   8   1 31.1373 8.15120   3
  -6   8   1 11.7708 5.91145   1
   5  -8  -1 269.432 14.6777   5
   5  -8  -1 238.589 14.4369   6
   5  -8  -1 289.710 14.5524   2
   5  -8  -1 264.274 15.9690   1
  -5   8   1 252.110 11.2614   4
  -5   8   1 262.627 11.4853   4
  -5   8   1 285.685 16.1139   1
  -5   8   1 263.741 15.6600   6
  -5   8   1 258.427 14.5286   3
   4  -8  -1 406.234 18.5015   6
   4  -8  -1 440.210 18.1251   2
   4  -8  -1 418.818 18.1415   5
   4  -8  -1 407.516 19.6349   1
  -4   8   1 391.298 17.8793   3
  -4   8   1 389.700 19.1071   6
  -4   8   1 404.759 16.2879   4
  -4   8   1 360.177 18.7539   1
  -4   8   1 398.153 17.2113   2
  -4   8   1 401.550 16.1174   4
   3  -8  -1 1123.46 39.1869   2
   3  -8  -1 1103.89 41.0240   1
   3  -8  -1 1123.20 39.4498   5
   3  -8  -1 1093.40 39.9458   6
  -3   8   1 1113.08 39.0325   3
  -3   8   1 1076.42 38.3290   4
  -3   8   1 1046.22 40.7591   1
  -3   8   1 1050.23 38.5113   2
  -3   8   1 1102.97 38.5492   4
  -3   8   1 1112.87 40.5430   6
   2  -8  -1 1148.65 40.1537   5
   2  -8  -1 1169.98 41.3966   1
   2  -8  -1 1149.25 39.8443   2
   2  -8  -1 1120.85 40.5669   6
  -2   8   1 1070.63 39.1723   2
  -2   8   1 1152.22 40.9974   6
  -2   8   1 1074.26 39.1536   3
  -2   8   1 1201.04 39.8919   4
  -2   8   1 1059.29 41.1130   1
  -2   8   1 1130.77 39.5776   4
   1  -8  -1 513.893 20.1566   6
   1  -8  -1 491.242 20.1456   1
   1  -8  -1 531.406 19.3417   2
   1  -8  -1 474.233 19.5080   5
  -1   8   1 477.785 18.5099   3
  -1   8   1 486.696 18.8252   2
  -1   8   1 486.962 20.4132   6
  -1   8   1 494.671 19.7486   4
  -1   8   1 508.413 20.6155   1
   0  -8  -1 594.306 21.6718   2
   0  -8  -1 607.893 22.6750   6
   0  -8  -1 617.422 22.5616   1
   0  -8  -1 548.753 22.0579   5
   0   8   1 551.567 21.6487   2
   0   8   1 604.442 22.9485   6
   0   8   1 598.411 22.9998   4
   0   8   1 589.887 22.9001   1
   0   8   1 554.113 20.8732   3
  -1  -8  -1 502.515 20.3463   5
  -1  -8  -1 542.819 20.1048   2
  -1  -8  -1 538.650 20.0540   1
  -1  -8  -1 516.756 20.6348   6
   1   8   1 519.875 20.6312   1
   1   8   1 531.814 21.4421   4
   1   8   1 509.455 19.0295   3
   1   8   1 613.582 21.5753   6
  -2  -8  -1 162.596 7.31182   1
  -2  -8  -1 165.509 8.94779   2
  -2  -8  -1 156.551 8.89761   5
   2   8   1 169.928 10.6543   4
   2   8   1 160.547 8.36832   1
   2   8   1 149.496 8.64260   2
  -3  -8  -1 703.969 25.9160   2
  -3  -8  -1 668.328 25.7704   5
   3   8   1 707.802 24.8153   1
   3   8   1 653.286 25.5545   2
   3   8   1 688.654 26.9057   4
  -4  -8  -1 1898.64 64.9788   5
   4   8   1 1912.46 65.2004   2
   4   8   1 2013.38 64.6744   6
   4   8   1 1749.40 63.0810   1
   4   8   1 1906.22 65.9355   4
  -5  -8  -1 756.397 28.7330   5
  -5  -8  -1 737.536 26.6955   3
   5   8   1 776.166 29.5378   4
   5   8   1 752.220 29.0851   2
   5   8   1 695.380 27.5342   6
   5   8   1 720.427 28.5614   4
  -6  -8  -1 165.606 9.29865   3
  -6  -8  -1 171.790 11.3603   5
   6   8   1 150.990 10.5729   4
   6   8   1 139.148 10.9163   2
   6   8   1 139.602 11.2993   4
   6   8   1 157.875 9.89351   6
  -7  -8  -1 71.3938 7.72348   3
  -7  -8  -1 79.2465 9.79513   5
   7   8   1 72.6516 7.82011   6
   7   8   1 64.1058 8.03446   4
   7   8   1 86.6873 9.39164   4
  -8  -8  -1 194.069 11.8843   3
  -8  -8  -1 201.134 14.6512   5
   8   8   1 192.454 12.9489   4
   8   8   1 187.040 11.5640   6
   8   8   1 181.146 13.4961   4
  -9  -8  -1 88.9891 10.4835   3
   9   8   1 90.8353 9.62051   4
   9   8   1 76.1457 8.68299   6
 -10  -8  -1 7.51601 7.22215   3
  10   8   1 8.73940 5.28735   4
  10   8   1 3.67015 8.51353   2
   9  -9  -1 191.804 17.8056   5
   9  -9  -1 214.127 16.8056   2
  -9   9   1 233.603 19.1817   3
   8  -9  -1 107.214 13.0155   2
   8  -9  -1 79.8406 11.1903   1
   8  -9  -1 83.9671 12.0115   5
  -8   9   1 114.493 13.2935   1
  -8   9   1 112.049 13.8865   3
   7  -9  -1 122.110 12.8026   5
   7  -9  -1 111.589 12.6908   1
   7  -9  -1 114.081 12.1699   2
  -7   9   1 113.031 12.3545   1
  -7   9   1 122.642 13.6519   3
   6  -9  -1 226.754 15.7220   1
   6  -9  -1 222.522 15.1281   5
   6  -9  -1 227.372 14.2653   2
  -6   9   1 236.002 14.9853   3
  -6   9   1 221.982 9.75630   4
  -6   9   1 224.640 15.3736   1
  -6   9   1 223.118 9.93875   4
   5  -9  -1 193.452 12.3279   2
   5  -9  -1 179.019 12.3979   5
   5  -9  -1 166.298 12.6022   1
  -5   9   1 159.717 9.28712   4
  -5   9   1 172.578 9.11451   4
  -5   9   1 145.657 13.2511   6
  -5   9   1 177.180 13.2205   1
  -5   9   1 148.904 12.2478   3
   4  -9  -1 92.9545 9.48255   5
   4  -9  -1 111.369 10.2587   1
   4  -9  -1 91.7204 9.41667   6
   4  -9  -1 115.681 9.79832   2
  -4   9   1 79.2972 9.67734   1
  -4   9   1 96.4328 8.03869   4
  -4   9   1 85.3044 10.7366   6
  -4   9   1 85.0796 8.96972   3
  -4   9   1 93.0052 8.34659   2
  -4   9   1 91.5753 7.37816   4
   3  -9  -1 874.643 33.7270   1
   3  -9  -1 806.221 32.3689   6
   3  -9  -1 880.475 32.1548   5
   3  -9  -1 885.364 31.7693   2
  -3   9   1 829.937 33.5981   1
  -3   9   1 852.549 33.2982   6
  -3   9   1 813.147 31.2534   3
  -3   9   1 822.185 30.9631   4
  -3   9   1 835.414 31.1915   4
  -3   9   1 856.276 31.0482   2
   2  -9  -1 1253.31 43.0529   5
   2  -9  -1 1223.04 44.1291   1
   2  -9  -1 1142.08 43.1916   6
  -2   9   1 1247.03 44.0221   6
  -2   9   1 1249.10 42.8200   4
  -2   9   1 1181.56 41.8547   2
  -2   9   1 1144.19 41.8052   3
  -2   9   1 1141.23 43.9954   1
  -2   9   1 1201.48 42.4499   4
   1  -9  -1 691.262 26.6291   5
   1  -9  -1 722.793 29.2307   1
   1  -9  -1 753.412 26.1513   2
   1  -9  -1 676.434 26.9089   6
  -1   9   1 674.598 25.5905   2
  -1   9   1 704.987 27.0399   4
  -1   9   1 679.972 27.4836   1
  -1   9   1 696.736 27.4896   6
  -1   9   1 693.702 25.4429   3
   0  -9  -1 28.4615 5.16202   6
   0  -9  -1 23.7592 4.06401   1
   0  -9  -1 27.8849 4.27336   2
   0  -9  -1 26.6654 4.92453   5
   0   9   1 24.7109 4.05626   2
   0   9   1 21.2294 4.26952   1
   0   9   1 18.0140 3.68876   3
   0   9   1 17.4934 5.45091   6
   0   9   1 7.66867 5.36276   4
  -1  -9  -1 51.1373 6.25488   5
  -1  -9  -1 61.4430 6.25086   6
  -1  -9  -1 51.2389 5.93076   2
  -1  -9  -1 55.8683 5.21186   1
  -2  -9  -1 947.283 32.7793   5
  -2  -9  -1 934.168 31.0122   1
  -2  -9  -1 931.576 32.3358   2
   2   9   1 874.402 33.6828   4
   2   9   1 868.429 32.2495   2
   2   9   1 814.397 32.5905   6
   2   9   1 869.306 32.1741   1
  -3  -9  -1 479.413 19.3995   2
  -3  -9  -1 487.932 19.5185   5
   3   9   1 425.945 19.1863   6
   3   9   1 500.427 21.0034   4
   3   9   1 455.259 19.2528   2
   3   9   1 459.639 18.2031   1
  -4  -9  -1 302.790 14.7633   5
   4   9   1 312.656 14.8377   2
   4   9   1 302.487 12.6474   1
   4   9   1 321.782 16.7469   4
   4   9   1 284.044 14.1768   6
  -5  -9  -1 25.7252 6.56906   5
   5   9   1 23.9116 5.70989   2
   5   9   1 25.9656 5.48682   6
   5   9   1 28.3301 7.14936   4
   5   9   1 29.0872 5.95334   4
  -6  -9  -1 144.246 8.71920   3
  -6  -9  -1 120.188 10.7815   5
   6   9   1 132.508 11.8735   4
   6   9   1 125.223 10.0963   4
   6   9   1 146.798 9.88082   6
  -7  -9  -1 0.81598 4.34806   3
  -7  -9  -1 4.54869 6.74611   5
   7   9   1 9.00990 6.30964   4
   7   9   1 7.17470 4.81883   6
  -8  -9  -1 126.497 13.0909   5
  -8  -9  -1 155.415 10.7041   3
   8   9   1 148.105 12.5395   4
   8   9   1 142.990 10.3019   6
  -9  -9  -1 159.396 11.9354   3
  -9  -9  -1 169.889 15.3664   5
   9   9   1 162.408 11.0436   6
   9   9   1 190.959 13.0820   4
   9 -10  -1 69.1199 11.1446   2
   9 -10  -1 90.2698 14.3041   5
  -9  10   1 118.307 15.9083   3
   8 -10  -1 70.4157 11.6289   1
   8 -10  -1 116.136 12.7184   2
   8 -10  -1 85.8739 12.4439   5
  -8  10   1 106.700 17.5811   1
  -8  10   1 99.5145 14.0232   3
   7 -10  -1 305.122 18.9974   5
   7 -10  -1 274.702 17.5934   2
   7 -10  -1 299.215 19.6064   1
  -7  10   1 310.911 19.3620   1
  -7  10   1 296.721 18.9556   3
   6 -10  -1 210.096 15.2571   1
   6 -10  -1 187.128 14.7631   5
   6 -10  -1 181.326 13.5561   2
  -6  10   1 173.402 9.04639   4
  -6  10   1 181.431 14.6875   1
  -6  10   1 187.998 14.2607   3
  -6  10   1 178.466 9.45380   4
   5 -10  -1 54.8248 8.59684   1
   5 -10  -1 53.7732 8.66609   5
   5 -10  -1 62.9415 8.24079   2
  -5  10   1 50.0157 7.59171   1
  -5  10   1 48.3999 5.89727   4
  -5  10   1 53.1394 9.67927   6
  -5  10   1 53.3880 6.36174   4
  -5  10   1 49.0421 8.77093   3
   4 -10  -1 79.5953 9.45131   1
   4 -10  -1 62.9864 8.62049   5
   4 -10  -1 61.4712 7.56636   2
  -4  10   1 54.7994 9.13682   6
  -4  10   1 65.0225 7.59041   2
  -4  10   1 64.4441 8.36485   3
  -4  10   1 63.7888 7.06686   4
  -4  10   1 76.2553 8.07905   4
  -4  10   1 90.4519 10.0061   1
   3 -10  -1 193.783 11.9647   2
   3 -10  -1 210.769 13.0394   5
   3 -10  -1 207.987 12.8942   1
   3 -10  -1 186.268 12.2310   6
  -3  10   1 209.884 12.1292   4
  -3  10   1 206.383 13.5711   1
  -3  10   1 213.401 13.9630   6
  -3  10   1 204.947 11.5412   4
  -3  10   1 209.239 12.0142   3
  -3  10   1 218.049 11.1952   2
   2 -10  -1 657.716 25.4393   2
   2 -10  -1 678.618 26.2623   5
   2 -10  -1 635.400 26.9265   1
   2 -10  -1 633.224 26.4789   6
  -2  10   1 668.132 25.9638   4
  -2  10   1 683.205 26.2938   4
  -2  10   1 671.194 27.6032   1
  -2  10   1 642.723 25.1405   3
  -2  10   1 691.261 27.6449   6
  -2  10   1 620.488 24.8036   2
   1 -10  -1 378.420 17.9567   6
   1 -10  -1 410.201 17.7283   5
   1 -10  -1 428.829 16.8104   2
  -1  10   1 389.553 17.6615   4
  -1  10   1 370.270 16.1686   2
  -1  10   1 385.033 16.1796   3
  -1  10   1 413.589 18.1932   4
  -1  10   1 378.407 18.1684   1
  -1  10   1 393.608 18.8401   6
   0 -10  -1 697.245 25.7386   1
   0 -10  -1 579.114 24.2350   2
   0 -10  -1 672.920 25.6208   5
   0 -10  -1 651.062 25.9171   6
   0  10   1 710.838 26.7521   4
   0  10   1 641.215 26.0856   1
   0  10   1 621.257 24.4718   2
   0  10   1 677.544 26.7429   6
   0  10   1 631.563 23.8046   3
  -1 -10  -1 1153.13 40.4410   1
  -1 -10  -1 1081.14 41.1240   6
  -1 -10  -1 1158.57 40.3284   2
  -1 -10  -1 1175.92 41.3278   5
   1  10   1 1201.94 42.4470   4
   1  10   1 1130.41 40.6197   2
   1  10   1 1156.87 41.9141   6
   1  10   1 1100.13 39.2662   3
   1  10   1 1161.48 41.5719   1
  -2 -10  -1 271.888 12.7259   2
  -2 -10  -1 273.823 11.0842   1
  -2 -10  -1 261.961 13.1329   5
   2  10   1 272.851 15.3362   4
   2  10   1 240.087 13.6339   6
   2  10   1 245.963 12.4156   1
   2  10   1 248.939 10.9879   3
   2  10   1 254.071 12.6866   2
  -3 -10  -1 280.715 13.8418   5
  -3 -10  -1 297.662 13.6001   2
   3  10   1 253.630 13.1496   2
   3  10   1 238.929 13.4992   6
   3  10   1 266.873 15.5801   4
   3  10   1 261.104 12.2351   1
  -4 -10  -1 419.875 18.5943   5
   4  10   1 417.313 16.4103   1
   4  10   1 402.817 18.2217   2
   4  10   1 405.522 19.0640   4
   4  10   1 406.981 19.9437   4
   4  10   1 387.550 17.9610   6
  -5 -10  -1 100.771 10.2396   5
   5  10   1 93.1999 8.95491   6
   5  10   1 89.1890 11.2844   4
   5  10   1 91.0324 9.11995   2
  -6 -10  -1 17.3066 7.36707   5
   6  10   1 11.4167 7.60105   4
   6  10   1 8.90921 5.31065   6
  -7 -10  -1 42.3867 9.03516   5
   7  10   1 42.4471 8.82629   4
   7  10   1 45.2650 6.85575   6
  -8 -10  -1 108.306 9.57360   3
  -8 -10  -1 90.9951 11.7686   5
   8  10   1 123.338 10.0720   6
   8  10   1 138.474 12.7804   4
  -9 -10  -1 133.095 14.6309   5
  -9 -10  -1 141.385 10.7736   3
   9  10   1 120.202 9.80393   6
   9  10   1 116.220 12.2616   4
   8 -11  -1 109.912 13.8161   1
   8 -11  -1 86.0322 13.3696   5
   8 -11  -1 76.9098 10.7648   2
  -8  11   1 100.446 14.0319   3
   7 -11  -1 216.797 17.6672   5
   7 -11  -1 255.602 19.0807   1
   7 -11  -1 230.233 16.0502   2
  -7  11   1 225.024 17.3771   3
  -7  11   1 214.945 9.09543   4
  -7  11   1 232.700 17.7670   1
  -7  11   1 214.314 9.31244   4
   6 -11  -1 291.749 18.2358   5
   6 -11  -1 257.203 16.3719   2
   6 -11  -1 289.584 18.7372   1
  -6  11   1 263.696 12.8188   4
  -6  11   1 294.664 18.0188   3
  -6  11   1 278.436 18.2888   1
  -6  11   1 259.023 12.3831   4
   5 -11  -1 770.389 31.8967   5
   5 -11  -1 740.399 30.9324   2
   5 -11  -1 813.804 34.1526   1
  -5  11   1 786.436 33.7525   6
  -5  11   1 743.865 29.0687   4
  -5  11   1 750.018 28.8886   4
  -5  11   1 787.072 34.1637   1
  -5  11   1 762.648 31.8125   3
   4 -11  -1 175.524 13.1147   5
   4 -11  -1 202.894 14.0381   1
   4 -11  -1 194.271 12.4464   2
  -4  11   1 183.797 11.6939   4
  -4  11   1 188.975 12.6464   3
  -4  11   1 182.949 14.2881   6
  -4  11   1 164.747 13.5160   1
  -4  11   1 169.347 10.8812   2
  -4  11   1 176.024 10.8652   4
   3 -11  -1 25.1466 6.18915   1
   3 -11  -1 26.9515 5.78578   2
   3 -11  -1 34.7344 7.28934   5
  -3  11   1 38.5883 8.42962   6
  -3  11   1 26.4064 6.65325   3
  -3  11   1 38.7620 7.13670   4
  -3  11   1 31.0547 6.19465   4
  -3  11   1 38.1225 5.59866   2
   2 -11  -1 81.4526 8.52714   1
   2 -11  -1 65.2474 7.62797   2
   2 -11  -1 59.5441 7.99137   6
   2 -11  -1 60.1599 8.05571   5
  -2  11   1 73.9659 8.44893   4
  -2  11   1 63.9460 8.27763   1
  -2  11   1 54.8745 7.19912   3
  -2  11   1 59.2282 8.14725   4
  -2  11   1 69.5918 9.39669   6
  -2  11   1 73.2748 7.12177   2
   1 -11  -1 11.6054 5.32223   6
   1 -11  -1 1.66156 5.50246   5
   1 -11  -1 5.85152 4.17092   2
  -1  11   1 15.2443 5.11747   1
  -1  11   1 3.94429 6.17918   4
  -1  11   1 9.05305 4.18529   2
  -1  11   1 2.81579 4.57698   3
  -1  11   1 7.33407 5.29771   4
  -1  11   1 4.50395 6.64694   6
   0 -11  -1 299.822 15.6124   6
   0 -11  -1 333.941 15.8292   5
   0 -11  -1 297.669 14.3272   2
   0 -11  -1 331.697 15.2961   1
   0  11   1 331.831 17.2368   4
   0  11   1 329.149 17.1905   6
   0  11   1 332.775 16.0859   4
   0  11   1 304.598 14.4379   2
   0  11   1 300.146 15.8619   1
   0  11   1 298.605 13.6790   3
  -1 -11  -1 487.583 19.6164   2
  -1 -11  -1 480.591 19.6021   1
  -1 -11  -1 466.911 20.7285   5
   1  11   1 509.496 22.5765   4
   1  11   1 444.614 20.5712   1
   1  11   1 471.624 19.9492   2
   1  11   1 483.043 18.6296   3
   1  11   1 486.617 21.6236   4
   1  11   1 498.901 21.7657   6
  -2 -11  -1 243.643 13.3763   5
  -2 -11  -1 251.219 10.9276   1
  -2 -11  -1 252.668 12.7891   2
   2  11   1 227.483 11.0174   3
   2  11   1 235.969 12.8872   2
   2  11   1 256.539 14.5111   4
   2  11   1 246.376 14.4804   6
   2  11   1 261.299 15.3111   4
   2  11   1 248.007 12.8580   1
  -3 -11  -1 123.233 9.22390   2
  -3 -11  -1 114.483 9.88122   5
   3  11   1 134.848 11.5795   4
   3  11   1 121.445 8.21852   1
   3  11   1 115.111 9.23918   2
   3  11   1 115.341 7.12051   3
   3  11   1 107.572 10.1585   6
  -4 -11  -1 -4.4091 5.21977   5
   4  11   1 2.52491 2.73506   1
   4  11   1 0.00732 6.71788   4
   4  11   1 1.04117 4.21651   2
   4  11   1 4.34226 5.25021   6
  -5 -11  -1 175.691 12.3604   5
   5  11   1 181.716 12.0070   6
   5  11   1 165.251 13.8716   4
  -6 -11  -1 367.807 19.5278   5
   6  11   1 365.398 17.9358   6
   6  11   1 404.916 21.3486   4
  -7 -11  -1 143.112 13.5702   5
   7  11   1 133.324 10.7413   6
   7  11   1 135.946 13.8357   4
  -8 -11  -1 42.3554 10.5921   5
   8  11   1 69.0005 10.6950   4
   8  11   1 47.2017 7.09473   6
   8 -12  -1 16.4452 10.0494   5
   8 -12  -1 -7.3898 6.63127   2
   8 -12  -1 -15.099 9.72614   1
  -8  12   1 1.42894 10.4787   3
   7 -12  -1 1.90856 7.72023   1
   7 -12  -1 -2.5718 6.96503   2
   7 -12  -1 1.55677 9.36659   5
  -7  12   1 0.33905 9.53710   3
  -7  12   1 -2.2830 8.02297   1
  -7  12   1 6.32488 3.18192   4
   6 -12  -1 79.6600 12.0774   5
   6 -12  -1 82.5063 11.5409   1
   6 -12  -1 81.5285 10.1161   2
  -6  12   1 81.1716 7.47600   4
  -6  12   1 103.707 12.8751   1
  -6  12   1 79.6472 8.33869   4
  -6  12   1 91.3483 12.5047   3
   5 -12  -1 393.070 20.5419   2
   5 -12  -1 412.361 21.9889   5
   5 -12  -1 426.304 23.2871   1
  -5  12   1 417.216 19.1332   4
  -5  12   1 396.364 18.3660   4
  -5  12   1 433.856 24.1451   6
  -5  12   1 421.235 22.8122   1
  -5  12   1 435.666 21.8933   3
   4 -12  -1 403.448 20.9916   1
   4 -12  -1 370.488 19.7224   5
   4 -12  -1 399.427 18.7458   2
  -4  12   1 401.632 18.5644   4
  -4  12   1 358.181 19.1266   3
  -4  12   1 371.959 17.6462   4
  -4  12   1 362.198 21.1244   6
  -4  12   1 379.217 20.5404   1
  -4  12   1 351.072 17.1565   2
   3 -12  -1 91.6328 9.00480   2
   3 -12  -1 106.274 11.1859   5
   3 -12  -1 90.6228 9.80346   1
  -3  12   1 102.727 10.3314   4
  -3  12   1 87.2808 9.47146   3
  -3  12   1 91.8079 7.85303   2
  -3  12   1 101.780 9.40670   4
  -3  12   1 83.6029 10.1262   1
  -3  12   1 109.405 12.7157   6
   2 -12  -1 9.88001 4.69962   1
   2 -12  -1 6.40143 6.18124   5
   2 -12  -1 5.94489 4.45840   2
  -2  12   1 9.71151 5.57033   1
  -2  12   1 2.69823 5.36754   4
  -2  12   1 4.66658 3.65998   2
  -2  12   1 4.80640 5.45729   3
  -2  12   1 7.39140 6.81905   4
  -2  12   1 9.46363 7.37884   6
   1 -12  -1 1320.95 49.1602   1
   1 -12  -1 1403.38 47.4311   2
   1 -12  -1 1332.56 48.9022   5
  -1  12   1 1419.64 49.7980   4
  -1  12   1 1305.10 49.0075   4
  -1  12   1 1259.26 46.9431   3
  -1  12   1 1375.33 47.2377   2
  -1  12   1 1381.63 50.4008   6
  -1  12   1 1274.64 50.0336   1
   0 -12  -1 735.143 29.4689   5
   0 -12  -1 689.733 29.5818   6
   0 -12  -1 756.594 28.0847   2
   0 -12  -1 701.110 28.9433   1
   0  12   1 755.729 28.1491   2
   0  12   1 747.687 30.4312   1
   0  12   1 766.562 31.0367   4
   0  12   1 751.396 27.5915   3
   0  12   1 747.434 30.7487   6
  -1 -12  -1 861.090 31.5925   2
  -1 -12  -1 876.004 31.7303   1
  -1 -12  -1 827.753 32.8116   5
   1  12   1 794.243 33.4997   6
   1  12   1 889.978 33.4898   1
   1  12   1 864.698 30.6872   3
   1  12   1 819.034 31.7900   2
   1  12   1 855.122 34.6057   4
  -2 -12  -1 605.650 23.9280   2
  -2 -12  -1 612.103 22.1431   1
  -2 -12  -1 626.140 25.3659   5
   2  12   1 542.387 25.1399   6
   2  12   1 601.968 24.6860   1
   2  12   1 591.946 24.1914   2
   2  12   1 567.865 22.2697   3
   2  12   1 629.349 27.1752   4
  -3 -12  -1 39.4734 6.27661   2
  -3 -12  -1 45.6417 7.78924   5
   3  12   1 37.5297 7.40387   6
   3  12   1 29.6781 5.78337   2
   3  12   1 60.3339 9.80006   4
   3  12   1 50.1060 6.26774   1
   3  12   1 38.3728 4.85855   3
  -4 -12  -1 43.8511 8.03152   5
   4  12   1 37.9730 9.31411   4
   4  12   1 45.3275 6.95843   2
   4  12   1 46.6584 5.78153   1
   4  12   1 42.8341 7.64481   6
  -5 -12  -1 175.050 13.5692   5
   5  12   1 165.196 9.30808   1
   5  12   1 225.303 15.9512   4
   5  12   1 195.723 12.9648   6
  -6 -12  -1 292.436 18.1977   5
   6  12   1 295.801 16.3932   6
   6  12   1 347.649 20.1201   4
  -7 -12  -1 91.6358 11.7903   5
   7  12   1 97.1371 12.1020   4
   7  12   1 107.914 9.99339   6
  -8 -12  -1 70.1448 11.0816   5
   8  12   1 96.5270 11.9936   4
   8  12   1 58.8202 7.65127   6
   7 -13  -1 211.763 19.8056   1
   7 -13  -1 235.410 19.2562   5
   7 -13  -1 234.969 16.5680   2
  -7  13   1 214.868 10.8797   4
  -7  13   1 246.139 19.5809   3
  -7  13   1 266.205 23.5700   1
   6 -13  -1 274.671 19.9342   5
   6 -13  -1 308.764 20.8190   1
   6 -13  -1 281.241 17.5048   2
  -6  13   1 294.942 19.1819   4
  -6  13   1 308.593 19.9908   3
  -6  13   1 285.498 19.6132   1
  -6  13   1 291.511 14.6739   4
   5 -13  -1 296.081 19.4862   5
   5 -13  -1 317.390 17.9061   2
   5 -13  -1 313.408 20.4913   1
  -5  13   1 317.896 20.7705   1
  -5  13   1 348.594 21.8810   6
  -5  13   1 332.255 16.7862   4
  -5  13   1 302.548 15.7862   4
  -5  13   1 314.690 18.7931   3
   4 -13  -1 397.594 19.4990   2
   4 -13  -1 420.246 21.8121   5
   4 -13  -1 400.262 22.0508   1
  -4  13   1 389.536 22.3946   1
  -4  13   1 383.443 18.3345   2
  -4  13   1 425.661 20.1854   4
  -4  13   1 461.280 23.7313   6
  -4  13   1 382.439 20.4297   3
   3 -13  -1 5.59170 7.06703   5
   3 -13  -1 14.3876 5.97432   1
   3 -13  -1 16.4382 5.41600   2
  -3  13   1 7.05516 4.38185   2
  -3  13   1 9.52424 6.96910   4
  -3  13   1 15.8439 8.75029   6
  -3  13   1 17.2933 6.78257   1
  -3  13   1 20.7707 7.28016   3
   2 -13  -1 119.809 11.5811   5
   2 -13  -1 130.478 9.70255   2
   2 -13  -1 116.764 10.9349   1
  -2  13   1 153.457 14.2833   6
  -2  13   1 133.577 10.4828   3
  -2  13   1 107.701 11.4589   1
  -2  13   1 119.096 12.3032   4
  -2  13   1 126.522 8.94386   2
   1 -13  -1 121.742 11.5247   5
   1 -13  -1 120.134 9.23727   2
   1 -13  -1 112.985 10.2301   1
  -1  13   1 113.355 9.57566   3
  -1  13   1 127.648 11.8200   1
  -1  13   1 116.427 12.9146   4
  -1  13   1 114.770 8.79226   2
  -1  13   1 117.427 12.7618   6
   0 -13  -1 17.4927 5.02638   2
   0 -13  -1 6.96738 6.16304   5
   0 -13  -1 13.9972 4.30925   1
   0  13   1 4.52990 7.41611   4
   0  13   1 8.79047 4.76975   1
   0  13   1 12.3016 7.47064   6
   0  13   1 11.7167 4.37240   2
   0  13   1 6.17389 5.09372   3
  -1 -13  -1 66.1759 7.64437   2
  -1 -13  -1 58.9527 6.50031   1
  -1 -13  -1 67.8394 8.73141   5
   1  13   1 61.5476 7.74773   1
   1  13   1 61.3320 10.1940   4
   1  13   1 48.9839 6.11098   2
   1  13   1 60.7256 6.71833   3
   1  13   1 42.8378 8.55444   6
  -2 -13  -1 4.61225 6.00153   5
  -2 -13  -1 -0.8898 4.55780   2
  -2 -13  -1 2.00442 2.38502   1
   2  13   1 0.28699 4.12526   3
   2  13   1 -0.2246 3.67030   1
   2  13   1 2.12904 6.62121   6
   2  13   1 -1.3557 4.08932   2
   2  13   1 1.60305 8.13654   4
  -3 -13  -1 38.1668 7.92434   5
  -3 -13  -1 29.0908 6.30441   2
   3  13   1 18.3705 4.58143   3
   3  13   1 30.6761 5.41320   1
   3  13   1 29.7057 6.33025   2
   3  13   1 35.7137 8.13396   6
   3  13   1 28.2382 9.21542   4
  -4 -13  -1 3.41253 6.77065   5
   4  13   1 1.08678 3.90924   3
   4  13   1 1.88623 6.78002   6
   4  13   1 0.95122 3.19936   1
   4  13   1 -0.9977 8.10282   4
  -5 -13  -1 25.8618 8.53916   5
   5  13   1 22.7519 4.16704   1
   5  13   1 32.7755 7.83868   6
   5  13   1 54.3938 10.9521   4
  -6 -13  -1 150.035 14.0367   5
   6  13   1 158.858 16.3233   4
   6  13   1 157.466 12.6785   6
  -7 -13  -1 27.9861 9.61527   5
   7  13   1 21.4278 9.61385   4
   7  13   1 18.3079 6.41564   6
   6 -14  -1 -15.344 8.29004   1
   6 -14  -1 1.78431 6.26179   2
   6 -14  -1 -4.3276 8.87226   5
  -6  14   1 0.83214 4.92428   4
  -6  14   1 0.26491 9.67484   3
  -6  14   1 9.95445 9.25220   1
   5 -14  -1 162.124 15.7697   5
   5 -14  -1 124.408 14.6111   1
   5 -14  -1 136.519 12.1690   2
  -5  14   1 141.108 16.1599   6
  -5  14   1 148.050 12.2508   4
  -5  14   1 145.513 15.4706   3
  -5  14   1 177.936 16.5585   1
   4 -14  -1 3.36959 5.48969   2
   4 -14  -1 2.75008 6.34400   1
   4 -14  -1 -1.6450 8.17997   5
  -4  14   1 11.6553 10.0422   6
  -4  14   1 9.25085 8.45069   3
  -4  14   1 3.09634 7.12873   4
  -4  14   1 6.77900 7.21466   1
   3 -14  -1 107.678 12.3166   5
   3 -14  -1 108.649 11.7299   1
   3 -14  -1 93.4402 9.79498   2
  -3  14   1 115.367 14.6201   6
  -3  14   1 108.389 12.5460   4
  -3  14   1 94.4180 11.8657   1
  -3  14   1 109.831 11.7179   3
  -3  14   1 102.161 9.06904   2
   2 -14  -1 15.7466 5.34986   2
   2 -14  -1 14.0617 8.11065   5
  -2  14   1 17.3012 7.04772   1
  -2  14   1 29.0189 8.55971   4
  -2  14   1 15.9057 6.99113   3
  -2  14   1 17.2230 4.66128   2
  -2  14   1 29.6032 9.77259   6
   1 -14  -1 71.1129 8.42288   2
   1 -14  -1 87.9022 10.7185   5
   1 -14  -1 65.4540 8.30268   1
  -1  14   1 91.5018 11.7386   4
  -1  14   1 52.1072 10.6544   6
  -1  14   1 56.6416 8.66009   1
  -1  14   1 63.7655 7.79904   2
  -1  14   1 79.7791 8.97252   3
   0 -14  -1 4.99674 3.94994   1
   0 -14  -1 2.35753 4.16482   2
   0 -14  -1 0.54787 6.25538   5
   0  14   1 1.30786 4.78106   1
   0  14   1 -3.9760 7.43370   4
   0  14   1 1.87864 3.82593   2
   0  14   1 -0.4202 7.51720   6
   0  14   1 -3.4677 4.63230   3
  -1 -14  -1 18.2463 5.12789   2
  -1 -14  -1 14.5511 4.11707   1
  -1 -14  -1 24.7713 7.51983   5
   1  14   1 15.6772 5.16659   3
   1  14   1 13.1137 4.64664   2
   1  14   1 5.53795 5.05251   1
   1  14   1 19.0068 8.87945   4
   1  14   1 7.94156 7.77092   6
  -2 -14  -1 323.143 17.8992   5
  -2 -14  -1 326.273 15.8643   2
  -2 -14  -1 296.834 13.0629   1
   2  14   1 307.355 15.8066   2
   2  14   1 349.747 19.4342   6
   2  14   1 308.352 16.6590   1
   2  14   1 314.946 14.3974   3
   2  14   1 348.849 20.4706   4
  -3 -14  -1 639.865 26.3187   2
  -3 -14  -1 662.081 28.2519   5
   3  14   1 585.436 26.3292   2
   3  14   1 674.755 29.1199   6
   3  14   1 682.678 30.7105   4
   3  14   1 646.801 24.3309   3
   3  14   1 620.045 26.5654   1
  -4 -14  -1 417.341 21.0994   5
   4  14   1 415.260 21.4435   6
   4  14   1 413.560 17.1159   3
   4  14   1 444.723 23.9486   4
   4  14   1 411.957 18.7413   1
  -5 -14  -1 164.801 14.7057   5
   5  14   1 130.883 9.12685   1
   5  14   1 159.246 13.5124   6
   5  14   1 147.261 16.4726   4
   5  14   1 158.350 9.31581   3
  -6 -14  -1 273.787 18.2136   5
   6  14   1 281.463 13.1179   3
   6  14   1 322.252 21.4104   4
   6  14   1 286.382 17.0855   6
   5 -15  -1 34.6422 13.6291   1
   5 -15  -1 26.0669 10.4469   5
   5 -15  -1 11.5430 5.92922   2
  -5  15   1 9.61541 9.52088   1
  -5  15   1 12.6348 10.5919   6
  -5  15   1 17.3438 6.61285   4
  -5  15   1 20.4770 10.2392   3
   4 -15  -1 194.329 12.8200   2
   4 -15  -1 197.122 16.7136   5
   4 -15  -1 179.969 16.5217   1
  -4  15   1 205.686 18.2923   6
  -4  15   1 180.254 17.3612   1
  -4  15   1 177.732 15.5341   3
  -4  15   1 198.955 14.8290   4
   3 -15  -1 435.718 19.9159   2
   3 -15  -1 404.507 23.1126   1
   3 -15  -1 483.955 24.2292   5
  -3  15   1 446.224 23.1612   4
  -3  15   1 413.036 19.5936   2
  -3  15   1 412.669 24.3833   1
  -3  15   1 472.900 25.9609   6
  -3  15   1 464.647 21.9614   3
   2 -15  -1 525.927 21.6754   2
   2 -15  -1 445.891 23.5688   1
   2 -15  -1 497.360 24.5399   5
  -2  15   1 542.896 27.4670   6
  -2  15   1 519.293 25.1609   4
  -2  15   1 511.006 26.2370   1
  -2  15   1 516.218 22.9040   3
  -2  15   1 457.718 20.8077   2
   1 -15  -1 288.158 17.7925   5
   1 -15  -1 293.457 16.6739   1
   1 -15  -1 286.016 14.6548   2
  -1  15   1 337.914 20.5999   6
  -1  15   1 282.193 18.4749   1
  -1  15   1 280.336 19.0947   4
  -1  15   1 279.454 14.3187   2
  -1  15   1 274.226 15.4871   3
   0 -15  -1 95.8507 9.17214   1
   0 -15  -1 82.7598 10.4798   5
   0 -15  -1 75.6841 8.46318   2
   0  15   1 89.3238 8.15837   2
   0  15   1 93.3722 11.2638   1
   0  15   1 82.5552 9.11948   3
   0  15   1 83.4923 11.7903   4
   0  15   1 80.2380 11.7936   6
  -1 -15  -1 16.6268 4.94941   2
  -1 -15  -1 -4.5533 6.48017   5
  -1 -15  -1 1.25257 3.48822   1
   1  15   1 10.7575 5.36814   3
   1  15   1 7.70172 4.47215   2
   1  15   1 -1.4334 5.14203   1
   1  15   1 6.25452 8.06335   6
   1  15   1 -0.0784 8.58838   4
  -2 -15  -1 23.7941 3.37666   1
  -2 -15  -1 29.9424 5.68552   2
  -2 -15  -1 24.5313 7.94147   5
   2  15   1 19.6644 5.54294   3
   2  15   1 35.0005 6.04718   2
   2  15   1 17.6140 10.1656   4
   2  15   1 34.6120 9.32113   6
   2  15   1 19.1286 6.02676   1
  -3 -15  -1 42.7753 9.29041   5
   3  15   1 50.2301 10.1354   6
   3  15   1 35.2215 5.95054   3
   3  15   1 16.6484 10.6300   4
   3  15   1 35.9551 6.58252   1
  -4 -15  -1 9.50633 7.85172   5
   4  15   1 14.0069 7.94453   6
   4  15   1 9.83562 4.75086   3
   4  15   1 21.5187 10.8851   4
   4  15   1 11.2365 4.91676   1
  -5 -15  -1 89.4166 12.1259   5
   5  15   1 83.6168 7.10238   3
   5  15   1 77.4687 10.4688   6
   5  15   1 81.9891 13.3407   4
   5  15   1 62.9503 7.88015   1
  -6 -15  -1 39.5218 10.2267   5
   6  15   1 38.2561 8.32095   6
   6  15   1 61.0735 12.7809   4
   4 -16  -1 -6.8668 8.72186   5
   4 -16  -1 -4.7583 4.58258   2
  -4  16   1 -8.6006 8.09009   3
  -4  16   1 10.7521 10.8187   6
  -4  16   1 0.41753 7.37519   4
   3 -16  -1 6.06151 8.50765   5
   3 -16  -1 10.0583 7.51778   1
   3 -16  -1 2.88509 4.81545   2
  -3  16   1 -8.9398 7.93497   1
  -3  16   1 -5.4249 7.45469   4
  -3  16   1 -0.9954 9.53290   6
  -3  16   1 9.00668 7.94236   3
   2 -16  -1 -1.4210 5.61913   1
   2 -16  -1 -6.9497 7.99813   5
   2 -16  -1 2.76248 4.51668   2
  -2  16   1 13.3378 9.95208   6
  -2  16   1 -2.6701 7.69723   1
  -2  16   1 -6.0343 7.49883   4
  -2  16   1 1.57891 7.13309   3
   1 -16  -1 64.1343 8.73484   1
   1 -16  -1 77.3940 8.30911   2
   1 -16  -1 46.7851 9.99192   5
  -1  16   1 50.8324 12.0339   6
  -1  16   1 57.9941 8.59654   3
  -1  16   1 96.5668 11.7521   2
  -1  16   1 59.8606 10.0007   1
  -1  16   1 75.9909 11.9030   4
   0 -16  -1 5.95459 7.79649   5
   0 -16  -1 6.46577 4.78851   2
   0 -16  -1 0.31321 4.69206   1
   0  16   1 0.59055 6.46537   1
   0  16   1 13.2533 9.66436   4
   0  16   1 10.1042 9.39236   6
   0  16   1 4.44382 5.93245   3
   0  16   1 9.68809 4.59200   2
  -1 -16  -1 34.1002 5.93799   2
  -1 -16  -1 40.1574 5.62360   1
  -1 -16  -1 37.0005 9.53516   5
   1  16   1 27.2282 7.50764   1
   1  16   1 54.8303 11.5813   4
   1  16   1 53.0626 11.3670   6
   1  16   1 45.3405 6.95036   3
   1  16   1 34.8495 6.82846   2
  -2 -16  -1 3.16584 7.48920   5
  -2 -16  -1 1.15327 4.66571   2
   2  16   1 0.58390 5.37424   1
   2  16   1 -9.6851 8.95682   4
   2  16   1 -0.3499 5.01420   3
   2  16   1 3.53324 8.37353   6
  -3 -16  -1 26.6778 8.97255   5
   3  16   1 25.9083 5.55790   3
   3  16   1 15.5812 8.60395   6
   3  16   1 18.0248 6.39658   1
   3  16   1 25.1831 11.8235   4
  -4 -16  -1 6.29402 8.53721   5
   4  16   1 12.5164 10.2317   4
   4  16   1 -4.2356 5.02236   1
   4  16   1 2.15734 4.16440   3
   4  16   1 -7.7423 7.08843   6
   3 -17  -1 0.36496 4.33700   2
   3 -17  -1 16.1898 9.87479   5
  -3  17   1 6.72782 10.3236   6
  -3  17   1 6.06032 8.32619   3
  -3  17   1 8.95376 8.60912   4
   2 -17  -1 24.9862 5.29021   2
   2 -17  -1 12.9453 9.05340   5
  -2  17   1 19.9608 10.4215   6
  -2  17   1 28.3349 9.24127   4
  -2  17   1 6.35585 7.69194   3
   1 -17  -1 7.75912 4.66892   2
   1 -17  -1 30.7191 9.72177   5
  -1  17   1 9.58517 7.29154   3
  -1  17   1 25.3779 11.0081   6
  -1  17   1 5.92384 8.92597   4
   0 -17  -1 178.313 13.2964   1
   0 -17  -1 202.104 16.5538   5
   0 -17  -1 175.493 11.5787   2
   0  17   1 200.592 17.9625   6
   0  17   1 173.527 18.1194   4
   0  17   1 191.274 12.9391   3
  -1 -17  -1 119.576 9.98712   2
  -1 -17  -1 114.870 9.80528   1
  -1 -17  -1 158.758 15.5972   5
   1  17   1 141.277 10.7674   3
   1  17   1 163.614 17.9083   4
   1  17   1 133.639 15.5441   6
  -2 -17  -1 121.583 13.6196   5
   2  17   1 105.078 9.45252   3
   2  17   1 90.3634 14.5833   4
   2  17   1 117.766 14.3475   6
  -3 -17  -1 193.311 16.6451   5
   3  17   1 208.567 17.5758   6
   3  17   1 213.159 20.2239   4
   3  17   1 176.543 10.7860   3
   2  17  -2 128.645 12.8892   3
   2  17  -2 131.367 17.0631   6
   2  17  -2 164.384 18.8545   4
  -2 -17   2 143.112 14.1177   5
   1  17  -2 119.341 15.5241   4
   1  17  -2 119.460 12.9813   3
   1  17  -2 135.128 17.1734   6
  -1 -17   2 115.550 12.9180   5
   0  17  -2 230.245 19.9682   4
   0  17  -2 222.678 16.1770   3
   0  17  -2 235.210 19.8715   6
   0 -17   2 223.891 16.7102   5
   0 -17   2 230.522 14.1556   1
  -1  17  -2 26.2362 11.6066   6
  -1  17  -2 42.0551 10.2076   3
   1 -17   2 44.5256 9.65775   5
  -2  17  -2 5.95005 9.19982   3
  -2  17  -2 -0.1456 8.64179   4
  -2  17  -2 -0.7050 9.89062   6
   2 -17   2 -2.6842 7.79646   5
   4  16  -2 5.09996 10.3133   4
   4  16  -2 -0.1362 4.72159   1
   4  16  -2 1.72731 8.90445   6
   4  16  -2 7.12776 6.78710   3
  -4 -16   2 -5.4679 6.97355   5
   3  16  -2 2.46971 7.11464   3
   3  16  -2 -6.2890 5.31429   1
   3  16  -2 -3.1200 9.91754   4
   3  16  -2 3.45954 9.51841   6
  -3 -16   2 0.04104 7.06583   5
   2  16  -2 45.1781 8.44281   3
   2  16  -2 63.0571 12.8073   4
   2  16  -2 52.3432 11.2910   6
   2  16  -2 34.4772 7.42320   1
  -2 -16   2 58.1087 9.64460   5
   1  16  -2 0.40001 9.11018   4
   1  16  -2 -1.2794 8.78655   6
   1  16  -2 1.43710 6.98810   3
   1  16  -2 5.41367 6.21853   1
  -1 -16   2 6.06103 7.27636   5
  -1 -16   2 -2.2412 3.10168   1
   0  16  -2 29.2918 7.86152   1
   0  16  -2 47.3773 9.32642   3
   0  16  -2 37.3961 10.8212   4
   0  16  -2 33.1965 11.0454   6
   0  16  -2 34.0536 4.32414   2
   0 -16   2 39.8717 6.21658   1
   0 -16   2 44.1596 8.62432   5
  -1  16  -2 188.305 14.7894   3
  -1  16  -2 172.273 15.8036   1
  -1  16  -2 154.443 16.5011   4
  -1  16  -2 196.367 18.7248   6
   1 -16   2 187.383 14.9622   5
   1 -16   2 193.578 13.7497   1
  -2  16  -2 172.109 17.9897   6
  -2  16  -2 140.440 15.5427   4
  -2  16  -2 157.728 16.4983   1
  -2  16  -2 147.164 14.9451   3
   2 -16   2 182.514 15.0951   5
   2 -16   2 152.005 7.12856   2
   2 -16   2 127.295 13.8559   1
  -3  16  -2 79.5810 11.2572   4
  -3  16  -2 86.2752 14.2312   6
  -3  16  -2 85.5549 12.6923   3
   3 -16   2 70.9169 11.1060   5
   3 -16   2 61.9236 5.34110   2
  -4  16  -2 87.5581 11.6996   4
  -4  16  -2 54.9225 12.6966   6
  -4  16  -2 64.3837 12.2309   3
   4 -16   2 73.3860 11.8246   5
   5  15  -2 220.550 19.3990   4
   5  15  -2 178.282 13.1879   3
   5  15  -2 211.190 16.5306   6
  -5 -15   2 188.769 14.6719   5
   4  15  -2 302.749 20.9280   4
   4  15  -2 253.145 13.4499   1
   4  15  -2 251.097 15.5295   3
   4  15  -2 298.527 19.6345   6
  -4 -15   2 276.215 16.9367   5
   3  15  -2 591.081 25.1663   3
   3  15  -2 532.557 23.2222   2
   3  15  -2 619.017 30.2411   4
   3  15  -2 606.743 29.1157   6
   3  15  -2 578.080 24.8377   1
  -3 -15   2 594.369 26.0480   5
   2  15  -2 50.6032 7.38228   1
   2  15  -2 47.4686 5.44151   2
   2  15  -2 64.2134 8.80726   3
   2  15  -2 55.3025 10.7511   6
   2  15  -2 57.5038 11.5388   4
  -2 -15   2 68.9324 9.31740   5
   1  15  -2 2.76260 5.06959   1
   1  15  -2 7.18320 8.54109   6
   1  15  -2 -0.3353 6.56604   3
   1  15  -2 0.08861 2.93231   2
   1  15  -2 -0.1090 8.88024   4
  -1 -15   2 1.11906 3.10661   1
  -1 -15   2 2.90253 6.27772   5
   0  15  -2 17.5065 6.31610   1
   0  15  -2 13.1422 3.13914   2
   0  15  -2 14.6081 9.41163   4
   0  15  -2 26.6297 10.2480   6
   0  15  -2 21.6443 7.29516   3
   0 -15   2 23.9786 7.19453   5
   0 -15   2 12.2709 4.44579   1
  -1  15  -2 63.2052 9.24306   1
  -1  15  -2 72.6973 11.5027   4
  -1  15  -2 63.7783 12.1613   6
  -1  15  -2 76.4725 10.4194   3
   1 -15   2 63.6303 9.88890   5
   1 -15   2 64.7076 5.26475   2
   1 -15   2 57.8368 7.95424   1
  -2  15  -2 189.137 16.0301   1
  -2  15  -2 224.135 15.6498   3
  -2  15  -2 237.342 19.0955   6
  -2  15  -2 247.279 17.7322   4
   2 -15   2 204.216 14.8471   1
   2 -15   2 194.638 9.46503   2
   2 -15   2 191.899 15.2006   5
  -3  15  -2 112.411 13.0529   4
  -3  15  -2 90.5606 13.7838   6
  -3  15  -2 108.778 13.2014   3
  -3  15  -2 98.3452 12.2360   1
   3 -15   2 105.184 12.1922   5
   3 -15   2 112.995 7.20616   2
  -4  15  -2 70.1447 13.0529   6
  -4  15  -2 73.0571 11.7344   3
  -4  15  -2 51.0488 10.9827   1
  -4  15  -2 52.8856 9.62591   4
   4 -15   2 54.1953 10.4143   5
   4 -15   2 41.2308 9.69575   1
   4 -15   2 60.0552 6.60509   2
  -5  15  -2 67.7444 12.7327   1
  -5  15  -2 61.4224 12.7735   6
  -5  15  -2 75.3279 13.0805   3
  -5  15  -2 77.9982 10.3506   4
   5 -15   2 63.4946 7.27815   2
   5 -15   2 58.2190 11.3538   5
   6  14  -2 42.9761 11.1821   4
   6  14  -2 47.0364 9.93968   6
  -6 -14   2 52.3938 9.25429   5
   5  14  -2 14.8038 8.55244   6
   5  14  -2 39.2791 11.6292   4
  -5 -14   2 29.7506 8.03376   5
   4  14  -2 145.231 9.60754   1
   4  14  -2 166.171 12.0385   3
   4  14  -2 182.875 16.5699   4
   4  14  -2 144.955 10.8575   2
   4  14  -2 161.263 14.8667   6
  -4 -14   2 163.289 12.8063   5
   3  14  -2 409.403 18.4731   1
   3  14  -2 417.649 22.7572   6
   3  14  -2 382.529 17.6527   2
   3  14  -2 417.436 19.2236   3
   3  14  -2 395.576 23.2609   4
  -3 -14   2 406.144 19.6045   5
   2  14  -2 13.7101 8.72746   6
   2  14  -2 12.9888 4.14366   2
   2  14  -2 8.20243 4.73632   1
   2  14  -2 11.8824 9.14488   4
   2  14  -2 10.6587 6.74194   3
  -2 -14   2 6.65776 5.90107   5
   1  14  -2 6.73699 6.44942   3
   1  14  -2 8.54549 5.01781   1
   1  14  -2 -1.3278 8.12225   6
  -1 -14   2 6.80743 5.84243   5
   0  14  -2 24.9573 6.43682   1
   0  14  -2 21.9164 3.52780   2
   0  14  -2 16.9255 8.97270   6
   0  14  -2 21.7806 7.09679   3
   0 -14   2 21.0545 4.83075   1
   0 -14   2 22.4929 3.64398   2
   0 -14   2 19.5730 6.97066   5
  -1  14  -2 196.763 13.7715   3
  -1  14  -2 208.915 9.46266   2
  -1  14  -2 197.920 15.0643   1
  -1  14  -2 232.530 17.5567   6
   1 -14   2 214.562 13.7758   5
   1 -14   2 203.268 9.42388   2
   1 -14   2 195.456 13.1601   1
  -2  14  -2 204.167 15.6750   4
  -2  14  -2 198.153 13.9940   3
  -2  14  -2 166.347 14.6122   1
  -2  14  -2 206.140 17.0315   6
   2 -14   2 199.626 13.9736   1
   2 -14   2 220.797 14.8435   5
   2 -14   2 201.989 9.56002   2
  -3  14  -2 58.3997 9.80297   1
  -3  14  -2 75.2562 10.6349   4
  -3  14  -2 78.0572 12.3309   6
  -3  14  -2 86.5757 11.3213   3
   3 -14   2 71.0522 6.51110   2
   3 -14   2 73.6540 10.3738   5
   3 -14   2 65.0597 9.20047   1
  -4  14  -2 41.3588 10.5417   3
  -4  14  -2 40.8868 8.51033   4
  -4  14  -2 26.9774 8.86666   1
  -4  14  -2 41.0374 11.0091   6
   4 -14   2 30.3085 8.91261   5
   4 -14   2 38.0797 5.33549   2
   4 -14   2 57.5312 9.30458   1
  -5  14  -2 150.257 13.1733   4
  -5  14  -2 168.808 16.2563   3
  -5  14  -2 173.397 17.6605   6
   5 -14   2 161.698 10.7010   2
   5 -14   2 196.336 16.1341   1
   5 -14   2 152.854 14.7659   5
  -6  14  -2 29.1064 11.1146   3
  -6  14  -2 38.4757 11.3326   1
  -6  14  -2 34.1881 6.91989   4
  -6  14  -2 30.0842 10.6457   6
   6 -14   2 27.2690 5.94286   2
   6 -14   2 23.3747 11.2533   1
   6 -14   2 26.9965 10.6483   5
   7  13  -2 45.0089 8.83568   6
   7  13  -2 49.1072 11.2846   4
  -7 -13   2 26.8166 8.34743   5
   6  13  -2 -3.4547 8.91490   4
   6  13  -2 14.3087 8.37140   6
  -6 -13   2 4.52483 7.16424   5
   5  13  -2 90.1371 10.9716   2
   5  13  -2 130.468 13.0869   6
   5  13  -2 145.078 15.3965   4
  -5 -13   2 122.553 11.1825   5
   4  13  -2 90.5672 11.3390   6
   4  13  -2 77.8660 8.27776   2
   4  13  -2 96.3493 7.04558   1
   4  13  -2 114.600 13.6489   4
  -4 -13   2 89.3189 9.96015   5
   3  13  -2 423.483 18.8895   1
   3  13  -2 477.429 23.3235   6
   3  13  -2 443.692 19.5955   3
   3  13  -2 439.947 18.8037   2
  -3 -13   2 443.381 19.9939   5
   2  13  -2 191.080 14.7816   6
   2  13  -2 204.285 12.3550   3
   2  13  -2 207.525 10.7208   2
   2  13  -2 197.326 12.1279   1
  -2 -13   2 210.582 12.7352   5
   1  13  -2 522.070 22.9132   3
   1  13  -2 573.899 20.8036   2
   1  13  -2 586.494 26.2069   6
   1  13  -2 540.809 23.9743   1
  -1 -13   2 537.727 23.0834   5
  -1 -13   2 538.466 21.4979   1
   0  13  -2 307.103 15.9623   3
   0  13  -2 330.846 12.9986   2
   0  13  -2 310.929 18.6874   6
   0  13  -2 301.621 16.8682   1
   0 -13   2 334.158 15.6889   1
   0 -13   2 305.242 16.2508   5
   0 -13   2 306.996 12.8186   2
  -1  13  -2 146.972 7.53037   2
  -1  13  -2 140.898 11.2803   3
  -1  13  -2 174.062 14.9096   6
  -1  13  -2 113.363 11.7117   1
   1 -13   2 157.186 11.7585   5
   1 -13   2 135.422 7.51362   2
   1 -13   2 128.734 10.5641   1
  -2  13  -2 70.3678 9.11687   3
  -2  13  -2 82.2264 10.3583   1
  -2  13  -2 73.4210 11.0686   6
   2 -13   2 96.0129 10.2115   5
   2 -13   2 82.6566 6.23820   2
  -3  13  -2 46.7197 9.07876   1
  -3  13  -2 51.3142 9.10480   3
  -3  13  -2 62.9557 11.0086   6
   3 -13   2 62.4836 8.45209   1
   3 -13   2 57.2052 6.18397   2
   3 -13   2 57.6262 9.19835   5
  -4  13  -2 16.9440 7.43542   4
  -4  13  -2 40.1448 10.1271   6
  -4  13  -2 16.8510 8.38714   3
   4 -13   2 10.5894 7.56625   5
   4 -13   2 24.7701 7.01766   1
   4 -13   2 16.9482 4.59452   2
  -5  13  -2 73.1550 11.7251   3
  -5  13  -2 92.8152 10.7322   4
  -5  13  -2 93.6638 13.1213   6
  -5  13  -2 107.700 13.2172   1
   5 -13   2 70.2142 10.4696   1
   5 -13   2 70.6720 8.83401   2
   5 -13   2 71.5288 11.1627   5
  -6  13  -2 61.3412 11.9846   3
  -6  13  -2 79.7785 12.8507   1
  -6  13  -2 80.2940 9.08772   4
  -6  13  -2 63.6972 12.1225   6
   6 -13   2 60.7512 10.3858   1
   6 -13   2 82.1027 12.4987   5
   6 -13   2 50.7162 7.40574   2
  -7  13  -2 113.791 8.33705   4
  -7  13  -2 93.6821 14.4267   1
  -7  13  -2 108.787 14.7847   3
   7 -13   2 112.572 14.6480   5
   7 -13   2 117.412 14.3246   1
   7 -13   2 94.0042 10.9569   2
   8  12  -2 109.939 12.4416   2
   8  12  -2 102.159 11.7498   6
   8  12  -2 122.914 13.7411   4
  -8 -12   2 84.7534 11.3586   5
   7  12  -2 128.272 14.2751   4
   7  12  -2 148.270 13.2787   6
  -7 -12   2 151.146 13.3165   5
   6  12  -2 532.111 25.0111   6
   6  12  -2 534.473 26.3568   4
  -6 -12   2 485.746 23.0547   5
   5  12  -2 105.643 11.6887   6
   5  12  -2 91.0997 8.79579   2
   5  12  -2 112.364 12.7315   4
  -5 -12   2 92.8920 10.1887   5
   4  12  -2 3.97648 6.52552   6
   4  12  -2 14.2654 8.20532   4
   4  12  -2 4.86475 3.95468   2
   4  12  -2 13.3383 3.13401   1
  -4 -12   2 1.57591 5.22359   5
   3  12  -2 20.7887 4.43478   2
   3  12  -2 20.0822 4.08259   1
   3  12  -2 10.1412 7.18227   6
  -3 -12   2 21.0617 5.91769   5
   2  12  -2 3.91994 3.63831   2
   2  12  -2 -2.3495 3.47402   1
   2  12  -2 -0.3176 6.73426   6
   2  12  -2 1.48840 5.04385   3
  -2 -12   2 -6.7349 4.70238   5
   1  12  -2 149.342 13.6157   6
   1  12  -2 113.474 7.77186   2
   1  12  -2 127.509 10.0851   1
   1  12  -2 142.962 10.4519   3
  -1 -12   2 130.314 8.22032   1
  -1 -12   2 132.183 10.2204   5
   0  12  -2 67.2078 7.98134   1
   0  12  -2 67.4760 5.62334   2
   0  12  -2 77.5464 8.96313   3
   0  12  -2 70.2725 10.0036   6
   0 -12   2 75.6053 5.78268   2
   0 -12   2 62.7987 7.47520   1
   0 -12   2 80.9718 8.95318   5
  -1  12  -2 512.895 18.9564   2
  -1  12  -2 505.394 21.9371   3
  -1  12  -2 486.002 23.2408   1
  -1  12  -2 545.987 24.8178   6
   1 -12   2 519.369 18.9608   2
   1 -12   2 529.100 22.0399   5
   1 -12   2 504.150 22.4219   1
  -2  12  -2 96.8620 9.48085   3
  -2  12  -2 105.365 10.1000   4
  -2  12  -2 93.7196 6.30264   2
  -2  12  -2 102.394 10.4465   1
  -2  12  -2 87.5371 11.4524   6
   2 -12   2 96.0162 6.50416   2
   2 -12   2 92.7770 9.60942   5
  -3  12  -2 17.9961 6.91783   3
  -3  12  -2 16.5587 7.99312   6
  -3  12  -2 15.4129 6.22891   1
  -3  12  -2 23.9394 6.10903   4
   3 -12   2 14.1000 3.89534   2
   3 -12   2 20.7007 6.67526   5
   3 -12   2 19.8421 5.78014   1
  -4  12  -2 175.224 11.6263   4
  -4  12  -2 194.580 14.8173   1
  -4  12  -2 197.728 13.8960   3
  -4  12  -2 185.576 15.2461   6
  -4  12  -2 174.451 12.7137   4
   4 -12   2 188.427 10.8968   2
   4 -12   2 199.781 13.5290   5
   4 -12   2 167.157 13.9168   1
  -5  12  -2 460.925 24.8270   1
  -5  12  -2 440.820 19.7704   4
  -5  12  -2 487.655 24.8115   6
  -5  12  -2 462.309 23.2074   3
  -5  12  -2 440.685 20.6005   4
   5 -12   2 466.515 20.1964   2
   5 -12   2 457.060 22.4292   5
   5 -12   2 447.825 24.0873   1
  -6  12  -2 245.560 18.4144   6
  -6  12  -2 247.910 13.2913   4
  -6  12  -2 242.918 18.2207   3
  -6  12  -2 219.924 18.4961   1
  -6  12  -2 232.709 12.4434   4
   6 -12   2 245.289 14.5477   2
   6 -12   2 267.929 17.8004   5
   6 -12   2 232.479 18.0197   1
  -7  12  -2 46.7884 5.48712   4
  -7  12  -2 33.6615 10.9764   3
  -7  12  -2 41.6314 10.3155   1
   7 -12   2 43.5661 9.41783   1
   7 -12   2 56.5620 11.6661   5
   7 -12   2 43.2561 8.00395   2
  -8  12  -2 26.7719 11.4787   3
   8 -12   2 14.4626 10.5901   1
   8 -12   2 22.1476 10.9564   5
   8 -12   2 17.9779 7.26843   2
   8  11  -2 1.32982 6.82575   2
   8  11  -2 2.18032 6.82279   4
   8  11  -2 7.77976 6.58926   6
  -8 -11   2 -7.9928 7.56521   5
   7  11  -2 22.6133 7.79598   6
   7  11  -2 31.4458 9.20494   4
  -7 -11   2 9.70105 7.55164   5
   6  11  -2 25.4541 8.62202   4
   6  11  -2 24.1960 7.64436   6
  -6 -11   2 27.1550 7.44530   5
   5  11  -2 70.4271 7.74010   2
   5  11  -2 61.2449 9.05695   6
   5  11  -2 74.5311 10.3935   4
  -5 -11   2 84.8406 8.94411   5
   4  11  -2 -3.7556 5.54649   6
   4  11  -2 1.65784 2.23883   1
   4  11  -2 2.62868 3.85459   2
  -4 -11   2 -1.9063 4.89386   5
   3  11  -2 374.589 16.0278   2
   3  11  -2 355.954 18.8883   6
   3  11  -2 386.890 15.8157   1
  -3 -11   2 381.621 16.8411   5
   2  11  -2 945.438 40.6584   4
   2  11  -2 912.561 32.9168   2
   2  11  -2 956.443 36.3043   6
   2  11  -2 903.766 34.0204   1
  -2 -11   2 936.119 33.9733   5
  -2 -11   2 897.053 31.0255   1
   1  11  -2 1423.82 52.4528   4
   1  11  -2 1426.85 52.7724   6
   1  11  -2 1422.84 49.0982   2
   1  11  -2 1464.20 51.6861   1
   1  11  -2 1379.13 50.4371   3
  -1 -11   2 1488.03 50.0275   1
  -1 -11   2 1500.61 49.0014   2
  -1 -11   2 1477.33 50.8055   5
   0  11  -2 358.756 17.2428   1
   0  11  -2 367.415 17.7339   4
   0  11  -2 340.808 16.1288   3
   0  11  -2 353.865 18.6963   6
   0  11  -2 354.472 13.9352   2
   0 -11   2 361.898 16.3067   5
   0 -11   2 375.371 16.3222   1
   0 -11   2 356.498 13.8956   2
  -1  11  -2 182.208 11.8067   3
  -1  11  -2 229.318 13.1447   4
  -1  11  -2 226.659 9.31099   2
  -1  11  -2 185.070 12.2614   1
  -1  11  -2 216.205 14.3296   6
   1 -11   2 202.889 9.12162   2
   1 -11   2 181.894 12.2314   6
   1 -11   2 199.246 12.0666   5
   1 -11   2 208.939 12.0856   1
  -2  11  -2 149.450 13.0894   6
  -2  11  -2 159.091 10.9196   3
  -2  11  -2 164.533 11.9411   1
  -2  11  -2 170.720 11.1680   4
  -2  11  -2 175.664 8.37215   2
   2 -11   2 171.866 11.2881   5
   2 -11   2 165.728 8.43337   2
   2 -11   2 159.055 11.2766   1
  -3  11  -2 5.20923 6.41215   3
  -3  11  -2 3.63106 4.26780   1
  -3  11  -2 3.89273 6.81645   6
  -3  11  -2 9.70732 5.16877   4
   3 -11   2 1.30285 5.67748   5
   3 -11   2 3.47958 4.34316   1
   3 -11   2 2.36557 3.44624   2
  -4  11  -2 166.943 13.1139   3
  -4  11  -2 152.794 13.0251   1
  -4  11  -2 154.047 14.2720   6
  -4  11  -2 177.837 10.8598   4
   4 -11   2 181.922 10.5603   2
   4 -11   2 148.706 12.7651   1
   4 -11   2 168.415 12.3311   5
  -5  11  -2 15.9432 4.71124   4
  -5  11  -2 12.1373 5.83275   1
  -5  11  -2 12.4582 8.01325   3
  -5  11  -2 6.92775 5.26107   4
  -5  11  -2 -0.0590 7.59739   6
   5 -11   2 15.4168 6.44670   1
   5 -11   2 7.25840 4.89367   2
   5 -11   2 24.6869 7.55199   5
  -6  11  -2 -0.0093 4.48610   4
  -6  11  -2 8.10422 8.31446   3
  -6  11  -2 4.77376 7.70686   6
  -6  11  -2 6.92294 3.66977   4
  -6  11  -2 9.10704 6.96061   1
   6 -11   2 6.87408 7.69212   5
   6 -11   2 -1.6540 4.90716   2
   6 -11   2 -7.9593 5.63938   1
  -7  11  -2 -2.5735 3.01521   4
  -7  11  -2 8.88429 9.02909   3
  -7  11  -2 -2.2021 2.72408   4
  -7  11  -2 3.89701 7.23005   1
   7 -11   2 2.77647 8.53947   5
   7 -11   2 10.0500 7.31827   1
   7 -11   2 4.82785 6.44216   2
  -8  11  -2 8.23199 10.2841   3
   8 -11   2 9.29320 8.38954   1
   8 -11   2 -4.3926 6.42281   2
   8 -11   2 10.4216 9.89421   5
   9  10  -2 217.962 15.1122   6
   9  10  -2 235.378 15.2023   4
   9  10  -2 219.168 17.1931   2
  -9 -10   2 233.740 15.7081   3
   8  10  -2 191.809 14.4193   6
   8  10  -2 235.178 15.7753   2
   8  10  -2 196.196 14.6691   4
  -8 -10   2 180.244 14.2215   5
  -8 -10   2 217.324 14.1672   3
   7  10  -2 504.758 23.9764   4
   7  10  -2 514.323 23.4643   6
  -7 -10   2 470.155 21.9515   3
  -7 -10   2 507.293 22.7891   5
   6  10  -2 244.827 15.7222   4
   6  10  -2 229.092 15.0085   6
  -6 -10   2 222.059 13.6436   5
   5  10  -2 59.6863 9.01310   4
   5  10  -2 49.6845 8.17440   6
   5  10  -2 59.2340 6.93101   2
  -5 -10   2 60.1375 7.70934   5
   4  10  -2 260.811 14.8482   4
   4  10  -2 282.434 15.2162   6
   4  10  -2 269.736 10.6952   1
   4  10  -2 252.793 12.8196   2
  -4 -10   2 251.463 13.0185   5
   3  10  -2 331.819 13.8976   1
   3  10  -2 347.392 14.5833   2
   3  10  -2 353.383 17.4553   6
   3  10  -2 328.805 16.7957   4
  -3 -10   2 313.928 14.7451   5
   2  10  -2 239.776 11.2897   2
   2  10  -2 250.065 13.8971   4
   2  10  -2 268.226 14.5054   6
   2  10  -2 248.104 12.0505   1
  -2 -10   2 259.664 12.3763   5
  -2 -10   2 248.625 9.46245   1
   1  10  -2 601.529 24.4725   1
   1  10  -2 651.190 25.7217   4
   1  10  -2 605.029 22.6792   2
   1  10  -2 679.375 26.5455   6
   1  10  -2 603.385 23.8689   3
  -1 -10   2 633.459 23.3770   1
  -1 -10   2 633.417 22.5143   2
  -1 -10   2 628.800 23.9549   5
   0  10  -2 172.672 11.2552   4
   0  10  -2 155.434 9.88579   3
   0  10  -2 173.555 8.00581   2
   0  10  -2 196.166 12.7167   6
   0  10  -2 158.515 10.2360   1
   0 -10   2 175.009 10.0044   5
   0 -10   2 176.926 9.86550   1
   0 -10   2 184.542 8.02701   2
  -1  10  -2 33.0282 6.06444   3
  -1  10  -2 27.0555 5.17027   1
  -1  10  -2 29.5400 7.09822   6
  -2  10  -2 0.87640 6.20345   6
  -2  10  -2 4.22066 5.15430   3
  -2  10  -2 6.66065 4.33014   1
  -2  10  -2 13.3150 4.79042   4
   2 -10   2 17.8097 5.41721   6
  -3  10  -2 135.070 10.3224   3
  -3  10  -2 129.998 9.73027   4
  -3  10  -2 148.609 11.6037   1
   3 -10   2 117.809 8.32905   2
   3 -10   2 130.645 10.6891   6
   3 -10   2 152.235 10.9751   5
   3 -10   2 145.108 11.2210   1
  -4  10  -2 15.7613 7.69784   6
  -4  10  -2 27.5545 7.42739   3
  -4  10  -2 21.5112 6.32996   1
  -4  10  -2 30.0412 5.58874   4
   4 -10   2 38.1482 5.59785   2
   4 -10   2 32.0085 6.87348   1
   4 -10   2 22.3959 6.77608   5
  -5  10  -2 60.1418 9.32711   3
  -5  10  -2 51.7343 7.82693   1
  -5  10  -2 74.7924 10.5491   6
  -5  10  -2 58.0506 6.69037   4
   5 -10   2 73.7016 9.58636   5
   5 -10   2 65.7507 9.36140   1
   5 -10   2 59.4898 6.94083   2
  -6  10  -2 24.4693 8.64753   3
  -6  10  -2 40.4542 8.15915   1
  -6  10  -2 29.1078 8.50887   6
  -6  10  -2 36.4755 5.31687   4
  -6  10  -2 36.2381 4.83745   4
   6 -10   2 35.3934 8.13705   5
   6 -10   2 34.8471 6.56372   2
   6 -10   2 43.3886 8.06963   1
  -7  10  -2 118.881 13.8592   3
  -7  10  -2 105.387 6.22831   4
  -7  10  -2 111.912 13.4977   1
  -7  10  -2 111.076 6.55078   4
   7 -10   2 127.165 11.4671   2
   7 -10   2 137.274 14.4051   1
   7 -10   2 128.618 13.5988   5
  -8  10  -2 258.330 19.8288   3
  -8  10  -2 255.460 22.3250   1
   8 -10   2 255.680 18.4351   1
   8 -10   2 265.756 16.6028   2
   8 -10   2 256.613 18.9129   5
  -9  10  -2 422.366 25.7315   3
   9 -10   2 425.388 22.7464   2
   9 -10   2 427.891 25.7161   5
   9   9  -2 351.003 20.6291   2
   9   9  -2 306.570 17.3901   4
   9   9  -2 306.778 18.0119   6
  -9  -9   2 331.266 18.4451   3
   8   9  -2 158.853 13.2462   6
   8   9  -2 196.124 15.0252   2
   8   9  -2 189.189 13.3689   4
  -8  -9   2 183.232 13.5117   3
  -8  -9   2 175.394 13.8651   5
   7   9  -2 122.461 11.7301   4
   7   9  -2 138.668 11.8836   6
  -7  -9   2 111.909 10.5924   3
  -7  -9   2 119.983 11.3277   5
   6   9  -2 110.405 11.0177   4
   6   9  -2 111.196 10.7629   6
   6   9  -2 110.095 9.59700   2
   6   9  -2 111.848 12.4454   4
  -6  -9   2 96.6024 9.27687   3
  -6  -9   2 126.874 9.90848   5
   5   9  -2 505.452 21.5581   4
   5   9  -2 461.482 21.4340   6
   5   9  -2 508.619 20.8610   2
  -5  -9   2 466.554 20.3124   5
   4   9  -2 35.0941 7.10010   6
   4   9  -2 38.2256 6.84442   4
   4   9  -2 31.6770 5.33692   2
   4   9  -2 34.1802 3.24808   1
  -4  -9   2 33.7057 5.71109   5
   2   9  -2 8.70493 5.37765   6
  -1  -9   2 86.3703 6.53747   5
  -1  -9   2 71.6569 5.15894   2
  -1  -9   2 83.6782 5.69608   1
   0   9  -2 4.42868 2.26138   2
   0   9  -2 1.15067 4.45390   4
   0   9  -2 12.1213 3.65278   1
   0   9  -2 9.96321 4.27155   3
   0   9  -2 4.64113 5.20957   6
   0  -9   2 10.2141 2.40517   2
   0  -9   2 9.55490 3.72053   5
   0  -9   2 13.7763 3.43800   1
  -1   9  -2 558.796 21.8635   3
  -1   9  -2 534.083 22.8871   1
  -1   9  -2 578.498 19.8666   2
  -1   9  -2 573.324 22.5518   4
  -1   9  -2 587.896 23.7014   6
   1  -9   2 571.733 19.8652   2
   1  -9   2 550.213 22.8859   6
   1  -9   2 518.994 21.4664   5
  -2   9  -2 1153.51 39.9301   2
  -2   9  -2 1173.42 43.3694   6
  -2   9  -2 1145.15 43.5643   1
  -2   9  -2 1206.13 42.1801   4
  -2   9  -2 1109.40 41.8024   3
   2  -9   2 1177.83 41.8692   5
   2  -9   2 1224.41 40.3676   2
   2  -9   2 1220.59 43.1417   6
   2  -9   2 1199.89 43.4126   1
  -3   9  -2 961.431 37.7049   1
  -3   9  -2 1005.38 36.0245   3
  -3   9  -2 943.448 37.0363   6
  -3   9  -2 982.580 35.2376   4
   3  -9   2 967.471 35.5758   5
   3  -9   2 978.610 36.7389   6
   3  -9   2 938.512 37.2363   1
   3  -9   2 972.058 34.3208   2
  -4   9  -2 675.441 25.6402   4
  -4   9  -2 668.180 27.1759   3
  -4   9  -2 672.846 28.9913   1
  -4   9  -2 695.603 28.4681   6
   4  -9   2 684.174 28.8697   1
   4  -9   2 662.790 26.7630   5
   4  -9   2 666.516 25.5745   2
   4  -9   2 681.107 27.6723   6
  -5   9  -2 70.2760 6.47960   4
  -5   9  -2 67.0252 9.57890   6
  -5   9  -2 72.2598 9.04093   1
  -5   9  -2 69.9724 9.12607   3
   5  -9   2 77.2842 8.14352   2
   5  -9   2 90.0614 9.61406   5
   5  -9   2 78.7090 9.81845   1
  -6   9  -2 8.48927 3.70492   4
  -6   9  -2 3.25183 7.16846   3
  -6   9  -2 2.74581 5.24570   1
  -6   9  -2 7.81805 6.99677   6
  -6   9  -2 7.47894 3.25227   4
   6  -9   2 8.85667 5.60633   2
   6  -9   2 7.41754 5.13564   1
   6  -9   2 18.0433 7.25088   5
  -7   9  -2 7.00471 2.07016   4
  -7   9  -2 9.74794 2.42005   4
  -7   9  -2 16.7763 8.58543   3
  -7   9  -2 5.48126 5.90341   1
   7  -9   2 24.8674 6.69109   2
   7  -9   2 6.48815 7.54746   5
   7  -9   2 14.0525 6.53215   1
  -8   9  -2 7.93224 9.35907   3
  -8   9  -2 13.1475 7.66134   1
   8  -9   2 -5.7519 6.81589   1
   8  -9   2 -0.7676 6.01212   2
   8  -9   2 15.9541 9.08047   5
  -9   9  -2 11.8038 10.9879   3
   9  -9   2 7.29954 7.02103   2
   9  -9   2 33.1456 11.2157   5
   9   8  -2 50.0069 7.89036   4
   9   8  -2 47.7914 10.2862   2
   9   8  -2 27.9891 7.69114   6
  -9  -8   2 44.6377 9.92515   3
   8   8  -2 32.8198 8.59966   2
   8   8  -2 26.5245 6.47149   4
  -8  -8   2 35.1454 8.10526   3
   7   8  -2 5.34800 4.78925   4
   7   8  -2 11.7264 6.25726   4
  -7  -8   2 8.14114 6.06513   3
  -7  -8   2 6.25534 5.96438   5
   6   8  -2 126.241 9.82681   2
   6   8  -2 142.816 10.1448   4
   6   8  -2 115.896 10.3035   6
   6   8  -2 132.785 10.8982   4
  -6  -8   2 147.486 10.4625   3
  -6  -8   2 125.237 9.92203   5
   5   8  -2 609.577 25.4902   6
   5   8  -2 626.463 25.3781   4
   5   8  -2 628.868 24.9103   2
  -5  -8   2 618.800 24.5044   5
  -5  -8   2 658.705 24.6817   3
   4   8  -2 1397.43 48.9242   4
   4   8  -2 1409.38 47.8356   2
   4   8  -2 1332.13 48.8292   6
  -4  -8   2 1357.35 47.5653   3
  -4  -8   2 1357.51 47.4835   5
   3   8  -2 1517.97 49.4757   1
   3   8  -2 1535.66 52.1489   4
   3   8  -2 1423.77 51.8643   6
   3   8  -2 1385.15 50.2234   2
  -3  -8   2 1525.27 50.5657   5
   2   8  -2 284.317 12.4592   2
   2   8  -2 324.161 15.1100   6
   2   8  -2 328.231 12.9862   1
   2   8  -2 323.475 14.8097   4
  -2  -8   2 322.942 13.1482   5
   1   8  -2 206.369 9.97665   1
   1   8  -2 207.402 8.88059   2
   1   8  -2 214.094 11.3893   4
   1   8  -2 199.840 11.3771   6
  -1  -8   2 216.289 8.77869   2
  -1  -8   2 204.143 9.25482   1
  -1  -8   2 205.924 9.62824   5
   0   8  -2 65.2692 6.84805   4
   0   8  -2 67.5745 4.28404   2
   0   8  -2 59.7111 6.03796   1
   0   8  -2 62.7659 7.56370   6
   0   8  -2 61.1035 5.56130   3
   0  -8   2 78.2950 5.81559   1
   0  -8   2 71.8341 4.20347   2
   0  -8   2 71.3583 5.70360   5
  -1   8  -2 24.6451 5.54730   6
  -1   8  -2 18.0168 2.46924   2
  -1   8  -2 16.9493 3.85564   1
  -1   8  -2 24.4724 4.56948   3
  -1   8  -2 19.3455 4.61557   4
   1  -8   2 20.8119 4.14742   5
   1  -8   2 22.0409 2.69678   2
   1  -8   2 23.6922 4.75650   6
  -2   8  -2 67.5090 8.39684   6
   2  -8   2 60.6948 6.64147   1
   2  -8   2 68.9729 7.41660   6
   2  -8   2 80.2635 5.47658   2
   2  -8   2 75.7847 6.70564   5
  -3   8  -2 140.653 8.63504   4
  -3   8  -2 125.945 9.19730   3
  -3   8  -2 126.492 9.93601   1
  -3   8  -2 133.792 10.8426   6
   3  -8   2 158.882 8.28798   2
   3  -8   2 147.796 9.37230   5
   3  -8   2 125.642 9.66533   6
   3  -8   2 148.730 10.2429   1
   4  -8   2 125.939 8.29929   2
   4  -8   2 111.014 9.59827   6
   4  -8   2 106.435 9.84689   1
  -5   8  -2 8.85189 5.12693   1
  -5   8  -2 19.1995 6.79299   6
  -5   8  -2 17.5479 6.65489   3
   5  -8   2 40.0374 6.78170   5
   5  -8   2 39.8062 7.01736   1
   5  -8   2 29.0522 5.25328   2
  -6   8  -2 68.2851 9.52890   6
  -6   8  -2 58.2387 5.72788   4
  -6   8  -2 57.2566 5.27569   4
  -6   8  -2 79.5756 10.0915   3
  -6   8  -2 41.2162 7.33754   1
   6  -8   2 76.8437 9.48875   5
   6  -8   2 64.4405 9.21792   1
   6  -8   2 76.9119 9.01146   2
  -7   8  -2 63.1213 10.4189   3
  -7   8  -2 76.4957 10.0220   1
   7  -8   2 59.5808 9.47908   5
   7  -8   2 63.0702 8.57699   2
   7  -8   2 51.6532 9.01349   1
  -8   8  -2 33.8718 10.0426   3
  -8   8  -2 33.8926 7.98901   1
   8  -8   2 24.9194 7.16233   1
   8  -8   2 26.1671 9.30527   5
   8  -8   2 33.4417 8.02906   2
  -9   8  -2 172.276 16.9677   3
   9  -8   2 137.694 13.9645   2
   9  -8   2 123.401 15.3908   1
   9  -8   2 159.460 16.3809   5
  10   7  -2 160.594 10.1641   4
  10   7  -2 187.476 17.7988   2
 -10  -7   2 161.007 14.9019   3
   9   7  -2 474.898 22.0943   4
   9   7  -2 488.403 21.3089   4
   9   7  -2 513.022 26.2601   2
  -9  -7   2 527.274 23.9947   3
   8   7  -2 117.300 13.0881   2
   8   7  -2 110.258 9.75234   4
   8   7  -2 100.325 8.67598   4
  -8  -7   2 114.244 11.1354   3
   7   7  -2 50.6038 7.41682   4
   7   7  -2 35.0870 5.70871   4
  -7  -7   2 50.1470 7.51046   5
  -7  -7   2 59.4632 8.22144   3
   6   7  -2 159.026 11.2103   2
   6   7  -2 159.539 11.1226   4
   6   7  -2 168.002 10.6274   4
  -6  -7   2 168.413 10.9704   5
  -6  -7   2 177.874 11.2561   3
   5   7  -2 4.73642 4.27914   4
   5   7  -2 0.86851 4.13274   2
  -5  -7   2 6.18692 4.74775   3
  -5  -7   2 -3.2053 4.08657   5
   4   7  -2 16.7159 3.80573   2
   4   7  -2 13.8603 4.41913   4
  -4  -7   2 14.1142 4.12944   3
  -4  -7   2 14.1411 3.95343   5
   3   7  -2 8.30608 2.85259   2
   3   7  -2 9.69362 4.43270   6
   3   7  -2 10.6967 4.15682   4
  -3  -7   2 3.95596 3.03389   5
   2   7  -2 731.996 25.2862   2
   2   7  -2 725.336 27.1103   6
   2   7  -2 741.147 25.3189   1
   2   7  -2 688.328 26.7292   4
  -2  -7   2 707.131 25.4502   5
   1   7  -2 833.714 28.8016   2
   1   7  -2 865.488 30.8337   4
   1   7  -2 843.938 30.9167   6
   1   7  -2 810.578 29.8410   1
  -1  -7   2 837.610 29.4055   5
  -1  -7   2 901.879 29.3944   1
  -1  -7   2 822.905 28.6466   2
   0   7  -2 257.999 9.78146   2
   0   7  -2 259.267 11.6623   1
   0   7  -2 255.411 11.1865   3
   0   7  -2 263.930 11.9496   4
   0   7  -2 257.124 12.4011   6
   0  -7   2 260.754 9.63511   2
   0  -7   2 261.346 11.3784   1
   0  -7   2 256.072 10.9518   5
   0  -7   2 254.584 11.8967   6
  -1   7  -2 1.56881 2.79790   1
  -1   7  -2 1.26172 1.60950   2
  -1   7  -2 3.13417 4.08915   6
  -1   7  -2 3.83995 3.28027   4
  -1   7  -2 2.67660 3.28619   3
   1  -7   2 4.27910 1.81019   2
   1  -7   2 4.79608 3.60440   6
   1  -7   2 1.90806 2.82781   5
  -2   7  -2 3.16637 1.93581   2
  -2   7  -2 6.65140 3.31494   4
  -2   7  -2 7.91347 3.50447   1
  -2   7  -2 11.8011 3.92211   3
   2  -7   2 17.8775 3.65204   1
   2  -7   2 9.58019 3.79144   6
   2  -7   2 7.96467 2.51477   2
  -3   7  -2 15.1323 3.58887   4
  -3   7  -2 22.1725 5.42971   6
  -3   7  -2 28.6162 5.14575   3
   3  -7   2 25.0597 4.91795   6
   3  -7   2 16.0929 4.19267   1
   3  -7   2 13.3371 4.05415   5
  -4   7  -2 168.880 11.4494   6
  -4   7  -2 170.732 8.60706   4
  -4   7  -2 152.138 11.0361   1
  -4   7  -2 161.552 10.3855   3
   4  -7   2 171.948 10.4005   6
   4  -7   2 161.415 9.72850   5
   4  -7   2 158.116 11.0343   1
   4  -7   2 162.115 9.21101   2
  -5   7  -2 525.775 23.1203   6
  -5   7  -2 550.937 22.8946   3
  -5   7  -2 521.025 23.6753   1
  -5   7  -2 533.305 19.6849   4
   5  -7   2 548.098 21.5974   2
   5  -7   2 523.885 22.4952   6
   5  -7   2 515.335 21.9149   5
   5  -7   2 542.729 23.9199   1
  -6   7  -2 2003.41 66.2872   4
  -6   7  -2 1973.14 66.3398   4
  -6   7  -2 2039.01 70.9435   6
  -6   7  -2 1984.13 70.5626   3
  -6   7  -2 2077.07 72.5730   1
   6  -7   2 2050.67 70.0319   5
   6  -7   2 2063.51 69.5590   2
   6  -7   2 1971.60 72.5088   1
   6  -7   2 1921.34 70.0620   6
  -7   7  -2 388.327 20.9722   1
  -7   7  -2 392.540 20.7442   3
   7  -7   2 399.170 20.1942   5
   7  -7   2 398.894 21.6769   1
   7  -7   2 422.671 19.4812   2
  -8   7  -2 62.9250 9.50499   1
  -8   7  -2 58.7925 10.7934   3
   8  -7   2 53.7334 8.57689   1
   8  -7   2 53.9713 9.90019   5
   8  -7   2 50.1241 8.43094   2
  -9   7  -2 21.3110 9.92127   3
   9  -7   2 5.68443 8.95591   5
   9  -7   2 11.3615 7.53465   1
   9  -7   2 17.1078 7.91224   2
 -10   7  -2 28.3846 11.5920   3
  10  -7   2 17.6261 10.4902   5
  10  -7   2 13.6907 8.22675   2
  10   6  -2 11.7346 3.79479   4
  10   6  -2 20.6690 9.12166   2
 -10  -6   2 12.8239 8.60594   3
   9   6  -2 9.22402 8.21045   2
   9   6  -2 3.07891 3.79255   4
   9   6  -2 11.1299 4.68683   4
  -9  -6   2 4.48626 7.44581   3
   8   6  -2 239.368 12.4619   4
   8   6  -2 240.928 13.0298   4
   8   6  -2 269.617 17.0275   2
  -8  -6   2 257.059 15.0114   3
   7   6  -2 210.198 14.4359   2
   7   6  -2 214.352 12.4334   4
   7   6  -2 218.235 11.7720   4
  -7  -6   2 241.344 13.6569   3
   6   6  -2 132.254 9.65839   4
   6   6  -2 137.887 9.33562   4
   6   6  -2 133.446 9.93556   2
  -6  -6   2 131.356 10.0802   3
  -6  -6   2 126.238 9.50095   5
   5   6  -2 291.227 13.5989   4
   5   6  -2 297.968 14.2202   2
  -5  -6   2 301.854 13.6939   3
  -5  -6   2 288.962 13.4486   5
   4   6  -2 9.55528 3.64553   2
   4   6  -2 11.3791 3.98447   4
  -4  -6   2 17.6388 4.28303   3
  -4  -6   2 12.4763 3.63849   5
   3   6  -2 392.111 13.5090   1
   3   6  -2 392.147 16.1872   4
   3   6  -2 373.028 15.1511   2
  -3  -6   2 396.245 15.0638   5
  -3  -6   2 394.298 15.4528   3
   2   6  -2 302.833 11.3791   1
   2   6  -2 301.111 13.4015   6
   2   6  -2 282.047 11.6073   2
   2   6  -2 300.977 13.0407   4
  -2  -6   2 313.253 11.8756   5
   1   6  -2 2060.19 69.1653   1
   1   6  -2 2038.19 68.2455   2
   1   6  -2 2196.39 70.3012   6
   1   6  -2 1983.33 69.8088   4
  -1  -6   2 2152.95 68.7169   1
  -1  -6   2 2057.71 68.7442   5
  -1  -6   2 2095.11 68.2254   2
   0   6  -2 3066.57 99.6861   2
   0   6  -2 3054.28 101.544   1
   0   6  -2 3118.47 101.530   4
   0   6  -2 3262.79 102.027   6
   0  -6   2 3034.11 101.240   1
   0  -6   2 3026.62 100.592   5
   0  -6   2 2909.61 101.449   6
   0  -6   2 3099.08 99.5811   2
  -1   6  -2 2517.68 80.9248   6
  -1   6  -2 2412.31 79.9698   3
  -1   6  -2 2381.68 78.5506   2
  -1   6  -2 2427.88 80.2089   4
  -1   6  -2 2444.67 81.0976   1
   1  -6   2 2409.90 80.9282   1
   1  -6   2 2297.43 80.4950   6
   1  -6   2 2457.60 78.7445   2
   1  -6   2 2365.06 79.6827   5
  -2   6  -2 4.87393 2.85087   1
  -2   6  -2 6.38052 3.95233   6
  -2   6  -2 11.5287 3.18457   4
   2  -6   2 13.1222 3.68035   6
   2  -6   2 9.33801 3.16146   1
   2  -6   2 14.5350 3.32849   5
   2  -6   2 12.5036 2.41470   2
  -3   6  -2 72.7583 7.22993   6
  -3   6  -2 67.6514 6.39275   1
  -3   6  -2 76.5696 6.41955   3
  -3   6  -2 72.1387 5.45136   4
   3  -6   2 57.7366 6.43751   6
   3  -6   2 70.8871 5.95849   5
   3  -6   2 65.9144 5.19607   2
   3  -6   2 68.3424 6.31238   1
  -4   6  -2 13.2193 5.08568   6
  -4   6  -2 1.67744 2.51292   4
  -4   6  -2 8.79815 4.69206   3
  -4   6  -2 0.86999 3.58904   1
   4  -6   2 3.91721 3.78172   6
   4  -6   2 -0.4440 3.48868   1
   4  -6   2 2.78585 3.44207   2
   4  -6   2 0.43977 3.84029   5
  -5   6  -2 5.60602 4.06682   1
  -5   6  -2 21.9468 6.11964   3
  -5   6  -2 9.16805 2.77975   4
  -5   6  -2 23.9483 6.09094   6
   5  -6   2 11.2202 4.75970   6
   5  -6   2 7.65730 5.01725   5
   5  -6   2 15.2764 4.91052   1
   5  -6   2 15.2467 4.69001   2
  -6   6  -2 1.18610 4.17894   1
  -6   6  -2 6.00874 2.28360   4
  -6   6  -2 4.75664 2.11324   4
  -6   6  -2 0.47137 6.37102   3
   6  -6   2 7.99510 5.43769   2
   6  -6   2 2.55248 5.00105   1
   6  -6   2 7.34759 5.97850   5
   6  -6   2 3.61594 5.11899   6
  -7   6  -2 43.5918 8.74362   3
  -7   6  -2 30.3782 6.57644   1
   7  -6   2 40.6284 7.64832   1
   7  -6   2 45.9935 8.55475   5
   7  -6   2 57.5400 8.17294   2
   7  -6   2 60.2926 7.89426   6
  -8   6  -2 0.26641 7.96662   3
  -8   6  -2 3.43370 5.46695   1
   8  -6   2 11.9115 7.21472   2
   8  -6   2 8.01499 7.80348   5
   8  -6   2 8.31240 5.60770   1
  -9   6  -2 206.174 17.3333   3
   9  -6   2 209.304 16.8859   5
   9  -6   2 207.496 16.2683   2
   9  -6   2 233.696 17.7477   1
 -10   6  -2 77.6786 13.2615   3
  10  -6   2 55.7501 10.1382   2
  10  -6   2 81.9866 12.8956   5
  10   5  -2 7.27640 8.73460   2
 -10  -5   2 6.12874 8.55915   3
   9   5  -2 17.6979 3.85762   4
   9   5  -2 18.6923 3.07990   1
   9   5  -2 21.2933 8.64970   2
   9   5  -2 16.5533 4.01287   4
  -9  -5   2 12.7576 7.43766   3
   8   5  -2 262.111 12.9064   4
   8   5  -2 250.618 12.5859   4
   8   5  -2 301.178 17.6972   2
   8   5  -2 280.557 11.3513   1
  -8  -5   2 285.352 16.1176   3
   7   5  -2 980.970 38.3842   2
   7   5  -2 1067.42 36.1978   4
   7   5  -2 948.698 33.8632   1
   7   5  -2 991.189 35.6478   4
  -7  -5   2 1002.29 37.5643   3
   6   5  -2 995.011 36.1456   2
   6   5  -2 923.000 34.3548   4
   6   5  -2 977.011 31.9669   1
   6   5  -2 988.937 34.3407   4
  -6  -5   2 927.233 35.0872   3
  -6  -5   2 916.699 34.6194   5
   5   5  -2 1094.69 38.9399   4
   5   5  -2 1109.43 39.8889   2
  -5  -5   2 1139.90 39.4274   3
  -5  -5   2 1096.67 38.9756   5
   4   5  -2 94.3782 6.75028   2
   4   5  -2 89.9319 6.44097   4
  -4  -5   2 93.5901 6.28855   5
  -4  -5   2 89.8839 6.53810   3
   3   5  -2 555.930 21.0137   4
   3   5  -2 567.382 20.6755   2
  -3  -5   2 550.844 20.2062   5
  -3  -5   2 579.240 20.7479   3
   2   5  -2 900.063 31.7225   4
   2   5  -2 915.520 30.1365   1
   2   5  -2 913.538 30.7152   2
  -2  -5   2 835.042 30.9427   3
  -2  -5   2 934.876 30.6821   5
   1   5  -2 444.284 16.0508   2
   1   5  -2 462.031 16.7877   1
   1   5  -2 491.087 17.9689   6
   1   5  -2 463.962 17.6225   4
  -1  -5   2 475.271 16.3839   1
  -1  -5   2 449.281 16.4169   5
   0   5  -2 893.320 31.1032   1
   0   5  -2 857.602 31.0128   4
   0   5  -2 904.171 31.4584   6
   0   5  -2 899.378 29.4502   2
   0  -5   2 905.689 31.2749   6
   0  -5   2 894.486 30.9025   1
   0  -5   2 905.744 29.3519   2
   0  -5   2 873.629 30.2439   5
  -1   5  -2 372.445 15.1375   4
  -1   5  -2 405.249 15.1287   3
  -1   5  -2 409.348 15.9035   6
  -1   5  -2 397.724 13.6981   2
  -1   5  -2 389.107 15.8195   1
   1  -5   2 401.810 15.7730   1
   1  -5   2 385.869 13.8989   2
   1  -5   2 410.050 15.7582   6
   1  -5   2 406.141 14.8106   5
  -2   5  -2 447.581 16.7478   3
  -2   5  -2 426.817 17.6857   1
  -2   5  -2 441.831 17.3679   6
  -2   5  -2 431.776 16.3104   4
   2  -5   2 421.796 15.5788   2
   2  -5   2 430.479 17.0323   6
   2  -5   2 454.700 16.3649   5
   2  -5   2 437.136 17.5680   1
  -3   5  -2 620.305 22.6807   3
  -3   5  -2 609.351 23.0216   6
  -3   5  -2 606.533 21.5310   4
  -3   5  -2 578.031 23.5217   1
   3  -5   2 621.371 23.7900   1
   3  -5   2 626.732 22.8494   6
   3  -5   2 592.117 21.6857   2
   3  -5   2 586.885 21.9531   5
  -4   5  -2 744.619 27.7889   3
  -4   5  -2 786.064 28.2902   6
  -4   5  -2 709.440 28.7857   1
  -4   5  -2 734.413 25.8690   4
   4  -5   2 744.080 27.0812   2
   4  -5   2 754.781 27.3490   5
   4  -5   2 766.978 29.2975   1
   4  -5   2 747.711 27.8268   6
  -5   5  -2 73.1713 4.77435   4
  -5   5  -2 76.3856 8.05766   1
  -5   5  -2 74.4164 8.14619   3
   5  -5   2 73.9017 7.57064   6
   5  -5   2 96.3431 8.08482   5
   5  -5   2 82.2812 7.82146   1
   5  -5   2 91.7476 8.09251   2
  -6   5  -2 588.587 25.0167   1
  -6   5  -2 588.422 24.0093   3
  -6   5  -2 536.040 19.2055   4
   6  -5   2 556.152 23.1264   6
   6  -5   2 562.108 24.8489   1
   6  -5   2 587.241 23.5746   2
   6  -5   2 583.308 23.5474   5
  -7   5  -2 122.558 10.4816   1
  -7   5  -2 118.821 11.0393   3
   7  -5   2 90.5635 10.6254   2
   7  -5   2 99.6413 10.5092   5
   7  -5   2 96.9435 9.41515   6
   7  -5   2 94.9178 10.6920   1
  -8   5  -2 52.5366 10.0252   3
  -8   5  -2 29.7717 6.92403   1
   8  -5   2 44.1965 8.36745   1
   8  -5   2 52.5550 9.12913   6
   8  -5   2 45.4646 8.65820   2
   8  -5   2 39.0234 8.73147   5
  -9   5  -2 270.129 22.9128   1
  -9   5  -2 245.913 17.8650   3
   9  -5   2 272.888 18.1073   5
   9  -5   2 270.189 17.5233   2
   9  -5   2 243.237 17.7306   1
 -10   5  -2 216.020 19.0181   3
  10  -5   2 224.090 17.7621   2
  10  -5   2 225.444 18.6489   5
  10   4  -2 19.6423 9.26611   2
 -10  -4   2 22.5182 9.44998   3
   9   4  -2 14.0010 3.03312   4
   9   4  -2 13.0273 2.67701   4
   9   4  -2 12.6958 8.03207   2
   9   4  -2 16.8612 3.65209   1
  -9  -4   2 21.5029 8.11453   3
   8   4  -2 38.2948 9.01377   2
   8   4  -2 42.2373 4.63007   1
   8   4  -2 43.3145 4.93741   4
   8   4  -2 43.2577 4.85284   4
  -8  -4   2 43.4750 8.07819   3
   7   4  -2 155.460 8.98632   4
   7   4  -2 172.025 8.86758   4
   7   4  -2 146.492 12.0288   2
   7   4  -2 161.159 8.05654   1
   7   4  -2 145.060 11.7553   2
  -7  -4   2 155.822 11.2900   3
   6   4  -2 7.97504 4.80007   2
   6   4  -2 9.46943 5.51229   2
   6   4  -2 14.0256 4.11209   4
   6   4  -2 15.6318 3.71187   4
   6   4  -2 16.6224 2.62379   1
  -6  -4   2 12.4947 5.20173   3
   5   4  -2 662.582 21.6789   1
   5   4  -2 604.536 23.0683   4
   5   4  -2 636.740 24.5471   2
  -5  -4   2 611.335 23.3936   5
  -5  -4   2 634.785 23.9233   3
   4   4  -2 1376.09 44.3066   1
   4   4  -2 1416.03 46.9532   2
   4   4  -2 1303.60 46.1217   4
  -4  -4   2 1346.47 46.4479   3
  -4  -4   2 1349.21 46.0649   5
   3   4  -2 11.2060 3.00611   4
   3   4  -2 10.5225 2.78756   2
  -3  -4   2 13.6685 2.77993   5
  -3  -4   2 11.7617 3.18743   3
   2   4  -2 422.614 15.3082   2
   2   4  -2 430.771 14.3669   1
   2   4  -2 427.737 16.0372   4
  -2  -4   2 411.031 14.9877   5
  -2  -4   2 411.498 15.5193   3
   1   4  -2 429.616 15.3668   2
   1   4  -2 450.371 16.7995   6
   1   4  -2 446.848 16.6255   4
   1   4  -2 457.930 15.8974   1
  -1  -4   2 458.079 15.5247   1
  -1  -4   2 449.532 15.5926   5
   0   4  -2 15.3908 2.35965   1
   0   4  -2 18.0863 1.53548   2
   0   4  -2 16.6375 3.00201   4
   0   4  -2 10.4730 3.04551   6
   0  -4   2 16.4375 2.14618   5
   0  -4   2 17.2298 1.37927   2
   0  -4   2 17.5076 2.20329   1
   0  -4   2 15.6120 3.06866   4
  -1   4  -2 977.150 33.8882   1
  -1   4  -2 949.548 33.0143   3
  -1   4  -2 969.642 33.0914   4
  -1   4  -2 980.710 33.5825   6
   1  -4   2 972.398 33.4652   6
   1  -4   2 949.728 32.6232   5
   1  -4   2 1006.70 33.8864   1
   1  -4   2 957.499 33.1170   4
   1  -4   2 982.202 32.0208   2
  -2   4  -2 149.362 8.05273   6
  -2   4  -2 150.997 7.65216   3
  -2   4  -2 159.740 8.49912   1
  -2   4  -2 152.161 7.15541   4
   2  -4   2 144.549 7.73559   6
   2  -4   2 157.903 7.21799   4
   2  -4   2 153.339 7.04250   5
   2  -4   2 161.080 6.71145   2
   2  -4   2 166.754 8.47263   1
  -3   4  -2 2169.45 70.6375   4
  -3   4  -2 2108.86 71.8681   6
  -3   4  -2 2230.24 71.8152   3
  -3   4  -2 2039.41 72.7391   1
   3  -4   2 2266.55 73.1964   1
   3  -4   2 2076.45 70.5847   4
   3  -4   2 2092.75 71.2320   5
   3  -4   2 2147.70 71.8033   6
   3  -4   2 2213.62 71.1740   2
  -4   4  -2 3247.26 111.986   3
  -4   4  -2 3310.18 112.132   6
  -4   4  -2 3415.72 113.443   1
  -4   4  -2 3454.13 110.312   4
   4  -4   2 3328.53 111.661   5
   4  -4   2 3483.34 111.750   2
   4  -4   2 3421.82 112.025   6
   4  -4   2 3443.97 113.597   1
  -5   4  -2 1328.86 44.6857   6
  -5   4  -2 1213.79 45.5168   1
  -5   4  -2 1258.88 44.5698   3
  -5   4  -2 1241.91 41.5638   4
   5  -4   2 1311.07 44.3551   2
   5  -4   2 1199.99 44.0861   6
   5  -4   2 1267.14 44.1345   5
   5  -4   2 1243.51 45.8706   1
  -6   4  -2 143.955 10.2760   1
  -6   4  -2 133.662 10.0868   3
   6  -4   2 120.498 10.2763   1
   6  -4   2 131.594 9.27381   6
   6  -4   2 129.582 10.3546   2
   6  -4   2 128.526 9.61315   5
  -7   4  -2 296.365 16.3833   3
  -7   4  -2 301.999 16.3016   1
   7  -4   2 301.625 15.3097   6
   7  -4   2 326.837 16.4642   5
   7  -4   2 307.444 17.0090   1
   7  -4   2 322.897 16.6290   2
  -8   4  -2 435.154 21.9053   1
  -8   4  -2 463.848 22.6933   3
   8  -4   2 464.884 22.2825   2
   8  -4   2 440.666 20.3748   6
   8  -4   2 473.642 22.9074   1
   8  -4   2 480.394 22.1548   5
  -9   4  -2 170.292 15.5366   3
  -9   4  -2 200.991 14.6274   1
   9  -4   2 205.266 15.3671   1
   9  -4   2 210.316 16.1719   2
   9  -4   2 226.883 16.4420   5
 -10   4  -2 146.760 16.2610   3
  10  -4   2 143.675 15.6048   2
  10  -4   2 149.636 16.2379   5
  10   3  -2 309.872 20.9917   2
 -10  -3   2 299.465 19.5345   3
   9   3  -2 104.677 12.9988   2
   9   3  -2 103.925 8.27268   1
  -9  -3   2 109.430 12.4054   3
   8   3  -2 172.898 7.95475   4
   8   3  -2 166.693 7.80379   4
   8   3  -2 180.110 9.85595   1
   8   3  -2 195.048 14.8126   2
  -8  -3   2 186.390 13.0746   3
   7   3  -2 516.305 19.1299   4
   7   3  -2 501.773 22.8748   2
   7   3  -2 524.831 22.8019   2
   7   3  -2 507.448 20.0371   1
   7   3  -2 524.403 19.0204   4
  -7  -3   2 530.749 22.1980   3
   6   3  -2 220.541 12.6191   2
   6   3  -2 212.860 10.1243   4
   6   3  -2 235.686 13.4261   2
   6   3  -2 225.767 10.0121   4
   6   3  -2 222.499 10.0135   1
  -6  -3   2 245.619 12.3137   3
   5   3  -2 65.1433 5.22575   4
   5   3  -2 65.9915 6.99569   2
   5   3  -2 79.9630 4.66362   1
  -5  -3   2 80.4864 6.74841   3
   4   3  -2 114.059 6.38988   4
   4   3  -2 109.381 5.07803   1
  -4  -3   2 109.735 6.59126   5
  -4  -3   2 114.928 7.09921   3
   3   3  -2 367.352 12.6158   1
   3   3  -2 353.292 14.0079   4
  -3  -3   2 374.847 13.8262   5
  -3  -3   2 388.882 14.3181   3
   2   3  -2 2315.92 76.0741   4
  -2  -3   2 2293.57 75.4402   5
  -2  -3   2 2326.20 75.9756   3
   1   3  -2 1572.94 51.9847   1
   1   3  -2 1627.71 52.6887   4
   1   3  -2 1573.65 51.7831   2
  -1  -3   2 1582.41 51.7540   5
  -1  -3   2 1540.54 52.3553   3
  -1  -3   2 1621.13 52.7253   4
   0   3  -2 204.623 8.35483   1
   0   3  -2 200.891 8.45134   4
   0   3  -2 209.647 8.64382   6
   0   3  -2 220.632 6.86256   2
   0  -3   2 200.700 7.54961   5
   0  -3   2 200.871 8.50674   4
  -1   3  -2 4220.36 138.653   1
   1  -3   2 4274.19 138.613   1
  -2   3  -2 6066.99 198.087   1
   2  -3   2 6087.68 198.058   1
  -3   3  -2 2206.91 75.1307   1
  -3   3  -2 2198.86 74.0854   6
  -3   3  -2 2178.94 72.9418   4
  -3   3  -2 2281.40 74.1665   3
   3  -3   2 2327.27 73.8355   2
   3  -3   2 2193.64 73.9673   6
   3  -3   2 2215.60 72.9614   4
   3  -3   2 2252.92 75.2151   1
  -4   3  -2 968.152 33.5781   6
  -4   3  -2 954.569 33.6513   3
  -4   3  -2 937.583 31.6983   4
  -4   3  -2 955.264 34.6607   1
   4  -3   2 975.098 34.8554   1
   4  -3   2 954.476 33.4667   2
   4  -3   2 910.346 31.5882   4
   4  -3   2 945.327 33.3411   6
  -5   3  -2 161.056 9.59429   3
  -5   3  -2 163.206 6.23310   4
  -5   3  -2 156.948 9.69003   1
   5  -3   2 167.517 9.09623   6
   5  -3   2 165.289 9.67786   2
   5  -3   2 168.850 10.2755   1
  -6   3  -2 23.2283 5.08648   1
  -6   3  -2 34.8531 6.47826   3
   6  -3   2 26.6528 5.95243   2
   6  -3   2 41.7708 6.08939   1
   6  -3   2 32.0253 5.17832   6
  -7   3  -2 176.442 11.8813   1
  -7   3  -2 174.758 12.2911   3
   7  -3   2 204.978 12.6119   2
   7  -3   2 170.283 12.1332   1
   7  -3   2 193.664 11.2511   6
  -8   3  -2 265.228 15.1119   1
  -8   3  -2 251.135 16.0269   3
   8  -3   2 278.909 16.4253   2
   8  -3   2 256.908 14.0039   6
   8  -3   2 261.042 15.8285   1
  -9   3  -2 162.520 12.5588   1
  -9   3  -2 176.897 14.7903   3
   9  -3   2 179.688 13.8366   1
   9  -3   2 166.266 11.7892   6
   9  -3   2 217.687 15.7805   2
 -10   3  -2 156.127 16.2282   3
  10  -3   2 149.392 14.6533   2
  10  -3   2 108.132 14.1189   5
  11   2  -2 13.7550 9.43271   2
 -11  -2   2 1.70415 9.29360   3
  10   2  -2 105.074 14.0508   2
 -10  -2   2 86.0831 12.6733   3
   9   2  -2 113.047 13.1693   2
   9   2  -2 109.570 8.82415   1
  -9  -2   2 111.975 12.7033   3
   8   2  -2 484.600 23.2461   2
   8   2  -2 449.799 19.7331   1
  -8  -2   2 478.537 21.9859   3
   7   2  -2 15.2423 3.64133   1
   7   2  -2 16.7726 2.51123   4
   7   2  -2 14.7620 2.67774   4
   7   2  -2 15.4034 6.32274   2
  -7  -2   2 19.7945 6.20362   3
   6   2  -2 220.287 9.39093   4
   6   2  -2 238.249 10.7581   1
   6   2  -2 234.607 13.1193   2
   6   2  -2 225.860 9.56707   4
  -6  -2   2 250.373 12.5433   3
   5   2  -2 1004.15 32.7397   1
   5   2  -2 903.365 34.1256   2
   5   2  -2 918.764 31.9120   4
  -5  -2   2 929.028 33.6798   3
   4   2  -2 3928.82 127.888   2
   4   2  -2 4060.18 126.585   1
   4   2  -2 3725.51 126.391   4
  -4  -2   2 3828.54 127.474   3
   3   2  -2 1513.27 51.2747   4
   3   2  -2 1590.24 50.8962   1
  -3  -2   2 1584.97 51.4091   5
  -3  -2   2 1505.79 51.8024   3
   2   2  -2 43.5928 2.40272   1
   2   2  -2 38.5910 3.37475   4
  -2  -2   2 49.0727 2.93397   5
  -2  -2   2 43.6857 3.64778   4
  -2  -2   2 49.2157 3.65338   3
   1   2  -2 111.494 4.72783   2
   1   2  -2 125.983 4.76649   1
   1   2  -2 113.478 5.50730   4
  -1  -2   2 114.414 5.52501   4
   0   2  -2 888.599 29.7844   1
   0   2  -2 900.797 29.7522   4
   0  -2   2 914.612 29.7923   4
   0  -2   2 842.953 28.9257   5
  -1   2  -2 1019.09 35.5168   1
  -1   2  -2 1076.65 34.8785   4
  -1   2  -2 1058.72 35.0317   6
  -1   2  -2 1034.89 34.9099   3
   1  -2   2 1046.52 34.4837   5
   1  -2   2 1039.48 35.0023   6
   1  -2   2 1036.51 34.8503   4
   1  -2   2 1078.02 35.5796   1
  -2   2  -2 1823.69 62.0901   6
  -2   2  -2 1890.24 62.1865   3
  -2   2  -2 1907.65 61.6890   4
  -2   2  -2 1851.18 63.0090   1
   2  -2   2 1849.57 61.6638   4
   2  -2   2 1923.56 63.1053   1
   2  -2   2 1956.48 62.1698   6
  -3   2  -2 4794.80 163.693   1
   3  -2   2 5214.39 164.051   1
  -4   2  -2 1353.29 47.1881   1
  -4   2  -2 1366.70 46.3430   3
  -4   2  -2 1332.43 44.4471   4
   4  -2   2 1374.80 47.4254   1
   4  -2   2 1374.90 44.4188   4
   4  -2   2 1320.96 45.8170   6
  -6   2  -2 223.712 12.0650   3
  -6   2  -2 203.325 11.8201   1
   6  -2   2 200.081 10.7593   6
   6  -2   2 235.918 12.5911   1
   6  -2   2 224.673 12.7662   2
  -7   2  -2 183.447 11.4487   1
  -7   2  -2 204.656 12.6767   3
   7  -2   2 174.269 10.7244   6
   7  -2   2 179.132 11.7124   2
   7  -2   2 204.587 13.1952   2
   7  -2   2 174.320 12.0938   1
  -8   2  -2 42.6311 6.45826   1
  -8   2  -2 50.2044 8.95108   3
   8  -2   2 46.3251 8.40072   2
   8  -2   2 38.1585 6.83296   1
   8  -2   2 49.3106 6.45672   6
  -9   2  -2 4.82832 4.20014   1
  -9   2  -2 0.24937 7.66041   3
   9  -2   2 7.06171 7.21850   2
   9  -2   2 3.34576 4.55627   6
   9  -2   2 -1.4860 4.46016   1
 -10   2  -2 37.4292 10.7106   3
  10  -2   2 50.9902 10.7155   2
 -11   2  -2 567.227 28.7906   3
  11  -2   2 552.967 29.5357   5
  11  -2   2 529.582 28.4129   2
  11   1  -2 98.9593 13.6987   2
 -11  -1   2 116.194 14.8605   3
  10   1  -2 425.118 24.4269   2
 -10  -1   2 398.673 22.8277   3
   9   1  -2 150.234 13.7753   2
   9   1  -2 111.293 9.58655   1
  -9  -1   2 111.987 12.9657   3
   8   1  -2 108.358 9.63195   6
   8   1  -2 110.553 9.03113   1
   8   1  -2 139.666 12.5572   2
  -8  -1   2 126.150 11.6313   3
  -8  -1   2 108.880 5.98771   1
   7   1  -2 818.849 30.6176   1
   7   1  -2 817.796 32.4538   2
  -7  -1   2 804.417 28.3506   1
  -7  -1   2 808.848 31.6093   3
   6   1  -2 232.726 12.9577   2
   6   1  -2 191.351 7.97160   4
   6   1  -2 203.519 8.02474   4
   6   1  -2 230.846 10.7874   1
  -6  -1   2 221.868 9.25311   1
  -6  -1   2 219.524 11.7948   3
   5   1  -2 575.033 22.4965   2
   5   1  -2 532.393 19.3944   4
   5   1  -2 569.289 21.1236   1
  -5  -1   2 579.116 21.8854   3
  -5  -1   2 583.680 20.1786   1
   4   1  -2 858.356 28.7855   1
   4   1  -2 800.938 27.7158   4
   4   1  -2 859.620 29.7834   2
  -4  -1   2 761.939 29.0824   3
  -4  -1   2 843.439 28.0678   1
   2   1  -2 184.900 7.07514   4
   2   1  -2 177.694 7.64167   2
   2   1  -2 177.360 6.98071   1
  -2  -1   2 178.591 7.56333   3
  -2  -1   2 185.052 7.13392   4
  -2  -1   2 183.669 6.75601   1
   1   1  -2 332.308 11.4316   1
   1   1  -2 330.673 11.6276   4
   1   1  -2 334.778 11.4502   2
  -1  -1   2 318.114 11.6150   4
  -1  -1   2 321.605 11.6263   3
  -1  -1   2 321.650 11.3897   2
   0   1  -2 267.995 9.52869   4
   0   1  -2 248.884 9.53084   1
   0   1  -2 253.695 8.87656   2
   0  -1   2 269.960 9.56547   4
   0  -1   2 272.714 8.89260   2
  -1   1  -2 3901.71 125.957   1
   1  -1   2 3842.80 125.925   1
  -2   1  -2 1581.13 51.5174   6
  -2   1  -2 1579.26 51.3763   4
  -2   1  -2 1585.33 51.7625   3
  -2   1  -2 1594.04 52.5425   1
   2  -1   2 1499.35 51.3124   4
   2  -1   2 1566.57 52.5059   1
   2  -1   2 1616.25 51.5051   6
   2  -1   2 1528.12 51.7285   2
  -3   1  -2 743.910 25.4881   6
  -3   1  -2 748.566 24.8735   4
  -3   1  -2 738.999 26.5398   1
  -3   1  -2 714.415 25.7395   3
   3  -1   2 735.638 24.8364   4
   3  -1   2 755.063 25.4357   6
   3  -1   2 755.403 26.6561   1
  -4   1  -2 1233.97 40.9325   4
  -4   1  -2 1262.85 43.2648   1
  -4   1  -2 1246.86 42.5670   3
   4  -1   2 1217.80 41.9698   6
   4  -1   2 1197.58 40.8994   4
   4  -1   2 1315.26 43.6124   1
  -5   1  -2 1889.99 64.0307   1
  -5   1  -2 1914.45 63.4965   3
   5  -1   2 1965.01 63.9625   2
   5  -1   2 1834.51 60.9093   4
   5  -1   2 1868.60 64.3347   1
   5  -1   2 1768.25 62.5491   6
  -6   1  -2 816.647 30.5429   1
  -6   1  -2 810.141 30.3183   3
   6  -1   2 793.439 30.6102   2
   6  -1   2 870.884 31.2301   2
   6  -1   2 758.818 29.0740   6
   6  -1   2 818.382 31.1426   1
  -7   1  -2 246.338 13.7534   3
  -7   1  -2 235.677 12.5011   1
   7  -1   2 238.844 13.3913   1
   7  -1   2 218.774 11.7642   6
   7  -1   2 233.472 13.5690   2
   7  -1   2 235.613 14.4020   2
  -8   1  -2 458.051 21.1230   3
  -8   1  -2 439.582 19.7956   1
   8  -1   2 417.608 18.6701   6
   8  -1   2 443.944 21.0099   1
   8  -1   2 470.603 22.4235   2
  -9   1  -2 0.98047 6.99499   3
  -9   1  -2 12.9676 4.32541   1
   9  -1   2 19.2279 5.47724   1
   9  -1   2 25.2256 8.22677   2
   9  -1   2 21.7399 5.09752   6
 -10   1  -2 3.01366 8.58704   3
  10  -1   2 7.57164 8.29772   2
  10  -1   2 15.1506 5.65226   6
 -11   1  -2 134.051 15.5113   3
  11  -1   2 126.518 15.4519   2
  11   0  -2 155.547 16.5417   2
  11   0  -2 163.921 17.1497   5
 -11   0   2 162.751 17.2825   3
  10   0  -2 141.439 15.7885   2
 -10   0   2 139.809 15.0890   3
   9   0  -2 26.3007 5.57683   1
   9   0  -2 29.2204 8.84925   2
  -9   0   2 22.7037 3.69921   1
  -9   0   2 22.0676 8.83810   3
   8   0  -2 120.515 11.7792   2
   8   0  -2 109.702 9.62133   6
   8   0  -2 110.749 9.46169   1
  -8   0   2 100.007 7.11231   1
  -8   0   2 122.628 11.8455   3
   7   0  -2 17.4647 6.70583   2
   7   0  -2 25.8888 4.83406   1
   7   0  -2 12.9170 5.47220   6
  -7   0   2 21.6843 3.74288   1
  -7   0   2 35.3353 7.43564   3
   6   0  -2 2.49993 5.16678   2
   6   0  -2 -3.2922 2.62678   1
  -6   0   2 7.74317 2.71675   1
  -6   0   2 3.20478 4.81652   3
   5   0  -2 871.101 27.9914   4
   5   0  -2 885.269 31.6443   2
   5   0  -2 788.790 27.9175   4
   5   0  -2 851.985 30.8388   1
  -5   0   2 855.582 31.0701   3
  -5   0   2 877.803 30.1611   1
   4   0  -2 48.3888 4.40802   1
   4   0  -2 46.6270 5.19110   2
   4   0  -2 43.4336 2.67652   4
  -4   0   2 51.4354 5.18881   3
  -4   0   2 50.2435 4.03662   1
   3   0  -2 1960.40 67.5396   2
   3   0  -2 1972.11 66.1039   4
   3   0  -2 2150.97 67.4549   1
  -3   0   2 2085.76 67.1451   1
  -3   0   2 2042.27 66.1234   4
  -3   0   2 1989.56 67.3847   3
  -2   0   2 6507.89 210.395   1
   1   0  -2 863.560 27.4595   2
   1   0  -2 818.247 27.5117   1
   1   0  -2 811.975 27.2126   4
  -1   0   2 809.571 27.3829   2
  -1   0   2 808.248 27.3372   3
  -1   0   2 822.810 27.4789   1
  -1   0   2 817.474 27.2178   4
  -1   0  -2 418.936 14.1746   5
  -1   0  -2 424.370 13.8462   6
  -1   0  -2 410.135 14.1124   3
  -1   0  -2 411.442 14.4020   4
  -1   0  -2 424.068 14.4197   2
  -1   0  -2 412.400 14.7929   1
   1   0   2 420.170 14.3744   2
   1   0   2 427.452 14.8498   1
   1   0   2 409.501 14.4133   4
  -2   0  -2 981.098 32.3883   3
  -2   0  -2 982.156 32.5183   5
  -2   0  -2 978.376 31.9476   6
  -2   0  -2 954.728 33.0347   1
  -2   0  -2 971.512 32.2529   4
   2   0   2 998.389 31.9405   6
   2   0   2 965.844 32.7438   2
   2   0   2 927.439 32.2437   4
   2   0   2 991.812 33.1439   1
  -3   0  -2 2200.67 71.8563   5
  -3   0  -2 2202.28 72.3318   1
  -3   0  -2 2192.35 71.6840   3
  -3   0  -2 2190.28 71.0705   4
   3   0   2 2253.38 72.5012   1
   3   0   2 2109.95 72.0863   2
   3   0   2 2090.02 71.0922   6
   3   0   2 2192.65 71.1300   4
  -4   0  -2 1192.95 39.3885   1
  -4   0  -2 1128.14 38.7650   3
  -4   0  -2 1100.74 37.5027   4
   4   0   2 1156.06 39.5563   1
   4   0   2 1145.35 37.6229   4
   4   0   2 1094.22 39.2312   2
   4   0   2 1112.39 38.0683   6
  -5   0  -2 172.996 9.13175   1
  -5   0  -2 186.239 9.51900   3
   5   0   2 196.506 10.0371   2
   5   0   2 174.283 7.23545   4
   5   0   2 186.442 9.74559   1
   5   0   2 179.001 8.44476   6
  -6   0  -2 316.267 14.4210   3
  -6   0  -2 325.531 14.1552   1
   6   0   2 291.258 13.0557   6
   6   0   2 306.969 11.0616   4
   6   0   2 317.806 14.6165   1
   6   0   2 320.708 15.1498   2
  -7   0  -2 275.197 14.4084   3
  -7   0  -2 268.013 12.9799   1
   7   0   2 278.916 15.3104   2
   7   0   2 254.030 14.6911   2
   7   0   2 265.068 12.5396   6
   7   0   2 277.845 14.1839   1
  -8   0  -2 159.250 12.2236   3
  -8   0  -2 151.923 9.69215   1
   8   0   2 148.848 10.8201   1
   8   0   2 137.991 9.51080   6
   8   0   2 150.673 13.1033   2
  -9   0  -2 88.3430 10.7681   3
  -9   0  -2 58.2551 6.74782   1
   9   0   2 47.9116 6.17339   6
   9   0   2 60.4737 7.85311   1
   9   0   2 71.2816 10.8302   2
 -10   0  -2 17.5212 8.88640   3
  10   0   2 20.6352 6.02932   6
  10   0   2 16.0712 9.12821   2
 -11   0  -2 117.924 14.4491   3
  11   0   2 126.413 15.5455   2
  11  -1  -2 23.8713 10.6634   5
  11  -1  -2 14.9617 9.47412   2
 -11   1   2 6.10194 10.6624   3
  10  -1  -2 8.52689 8.44139   2
  10  -1  -2 26.9862 9.43193   5
 -10   1   2 20.2716 9.87153   3
   9  -1  -2 121.211 13.8473   2
   9  -1  -2 124.356 10.7955   1
  -9   1   2 120.705 13.0738   3
  -9   1   2 111.388 8.48508   1
   8  -1  -2 738.676 30.5356   6
   8  -1  -2 795.898 31.4209   1
   8  -1  -2 758.220 32.3342   2
  -8   1   2 805.894 31.8803   3
  -8   1   2 765.183 29.2700   1
   7  -1  -2 1471.19 51.4133   2
   7  -1  -2 1427.14 50.7486   1
   7  -1  -2 1323.95 49.9427   6
  -7   1   2 1407.65 50.6595   3
  -7   1   2 1383.78 49.1770   1
   6  -1  -2 1143.78 43.3108   6
   6  -1  -2 1240.86 44.1909   2
   6  -1  -2 1222.36 43.8926   1
  -6   1   2 1263.72 43.0878   1
  -6   1   2 1228.04 43.7121   3
   5  -1  -2 1468.45 51.9259   6
   5  -1  -2 1525.18 52.2294   1
   5  -1  -2 1559.41 52.4363   2
  -5   1   2 1462.49 51.7948   3
  -5   1   2 1502.11 51.5841   1
   4  -1  -2 147.861 8.19360   1
   4  -1  -2 165.677 8.81887   2
  -4   1   2 159.563 7.97244   1
  -4   1   2 158.715 8.31939   3
   3  -1  -2 1576.62 52.0932   4
   3  -1  -2 1588.31 53.8989   2
   3  -1  -2 1713.04 54.1834   1
  -3   1   2 1634.20 53.8767   1
  -3   1   2 1631.90 52.0967   4
  -3   1   2 1562.92 53.7798   2
  -3   1   2 1524.23 53.5883   3
   2  -1  -2 18.7450 2.46930   1
   2  -1  -2 21.5779 2.95852   2
   2  -1  -2 27.0112 2.70412   5
   2  -1  -2 28.6775 2.08022   4
  -2   1   2 22.5182 2.79316   2
  -2   1   2 25.3102 2.06713   4
  -2   1   2 17.6040 2.35474   1
  -2   1   2 25.9029 3.00263   3
   1  -1  -2 138.501 5.31965   5
   1  -1  -2 124.018 5.75215   1
   1  -1  -2 133.005 5.35242   4
   1  -1  -2 142.773 5.91596   2
  -1   1   2 128.104 5.38552   3
  -1   1   2 137.594 5.39345   4
  -1   1   2 141.457 5.91194   2
  -1   1   2 130.830 5.79522   1
   0  -1  -2 796.326 25.7935   2
   0  -1  -2 780.240 25.9583   1
   0  -1  -2 782.481 25.6498   4
   0  -1  -2 774.701 25.3340   5
   0   1   2 774.249 25.7771   2
   0   1   2 765.966 25.6333   4
   0   1   2 720.842 25.0611   3
   0   1   2 755.041 25.9200   1
  -1  -1  -2 336.779 12.2058   2
  -1  -1  -2 345.681 11.9075   5
  -2  -1  -2 576.512 19.2576   4
  -2  -1  -2 561.333 19.5672   1
  -2  -1  -2 573.058 19.7761   2
  -2  -1  -2 564.929 18.9370   3
  -2  -1  -2 612.759 19.5171   5
   2   1   2 557.841 19.2605   4
   2   1   2 552.069 19.6533   1
   2   1   2 531.867 19.6367   2
   2   1   2 514.410 18.3332   6
  -3  -1  -2 748.740 25.3237   3
  -3  -1  -2 735.067 25.0913   4
  -3  -1  -2 746.695 25.7563   5
  -3  -1  -2 753.094 25.8006   1
   3   1   2 749.692 26.1327   2
   3   1   2 739.819 25.9700   1
   3   1   2 710.644 24.6401   6
   3   1   2 727.300 25.1448   4
  -4  -1  -2 80.0037 5.32055   3
   4   1   2 58.0174 5.90077   2
  -5  -1  -2 173.225 8.49453   3
   5   1   2 146.860 8.95185   2
   5   1   2 131.882 7.02904   6
  -6  -1  -2 356.585 14.6526   1
  -6  -1  -2 355.893 15.3059   3
   6   1   2 346.144 15.4468   1
   6   1   2 318.773 13.8879   6
   6   1   2 363.199 16.4336   2
   6   1   2 349.871 12.9483   4
  -7  -1  -2 67.5573 7.68818   3
  -7  -1  -2 64.3973 5.92405   1
   7   1   2 54.7596 3.69968   4
   7   1   2 51.8503 3.67947   4
   7   1   2 65.1950 7.99707   2
   7   1   2 60.3428 6.04812   6
   7   1   2 56.4068 7.01136   1
  -8  -1  -2 1052.11 38.6228   3
  -8  -1  -2 1005.02 36.4233   1
   8   1   2 1016.13 38.6737   1
   8   1   2 958.048 36.2375   6
   8   1   2 1054.38 40.3712   2
  -9  -1  -2 318.042 14.5145   1
  -9  -1  -2 322.443 14.4915   1
  -9  -1  -2 340.863 18.4507   3
   9   1   2 317.810 15.1977   6
   9   1   2 350.077 20.5245   2
   9   1   2 369.276 18.0192   1
 -10  -1  -2 65.4508 5.90821   1
 -10  -1  -2 100.535 12.2468   3
  10   1   2 80.7913 12.5178   2
  10   1   2 57.5521 7.26032   6
 -11  -1  -2 213.085 17.6572   3
  11   1   2 201.522 18.9628   2
  11  -2  -2 178.159 18.2100   5
  11  -2  -2 148.978 17.1074   2
 -11   2   2 153.533 17.6394   3
  10  -2  -2 105.201 13.2901   2
  10  -2  -2 93.5651 12.4071   5
 -10   2   2 109.944 14.3309   3
   9  -2  -2 25.8227 6.54457   1
   9  -2  -2 21.7952 7.98200   5
   9  -2  -2 35.3616 8.99666   2
  -9   2   2 25.0640 4.94048   1
  -9   2   2 22.8021 8.93613   3
   8  -2  -2 8.93100 4.97918   1
   8  -2  -2 11.2756 6.71858   5
   8  -2  -2 10.3557 5.41221   6
   8  -2  -2 19.0501 7.29746   2
  -8   2   2 23.9826 7.91873   3
  -8   2   2 8.12855 3.93190   1
   7  -2  -2 33.5081 6.34758   6
   7  -2  -2 27.8728 5.52822   1
   7  -2  -2 21.7894 6.71504   2
  -7   2   2 27.1141 4.89614   1
  -7   2   2 35.6007 7.39968   3
   6  -2  -2 78.3827 8.73066   2
   6  -2  -2 79.8219 7.76083   6
   6  -2  -2 76.5877 7.35235   1
  -6   2   2 74.6775 6.89236   1
  -6   2   2 77.6187 8.28850   3
   5  -2  -2 25.7121 4.41253   1
   4  -2  -2 9.95948 3.02323   1
  -4   2   2 14.3005 3.05254   1
   3  -2  -2 434.836 14.6562   4
   3  -2  -2 429.926 16.0773   5
   3  -2  -2 445.233 16.9155   6
   3  -2  -2 454.727 16.9042   2
   3  -2  -2 458.510 17.1654   1
  -3   2   2 403.367 16.6737   1
  -3   2   2 440.009 14.6958   4
  -3   2   2 428.187 16.4155   3
  -3   2   2 427.632 16.6254   2
   2  -2  -2 454.189 16.4797   6
   2  -2  -2 440.533 15.1492   4
   2  -2  -2 474.955 16.8216   1
   2  -2  -2 455.837 16.3300   2
   2  -2  -2 405.545 15.6333   5
  -2   2   2 426.554 15.9008   3
  -2   2   2 437.501 16.5358   1
  -2   2   2 455.205 16.2881   2
  -2   2   2 449.585 15.1961   4
   0  -2  -2 287.251 10.6341   2
   0  -2  -2 268.079 10.2873   4
   0  -2  -2 290.937 10.1434   5
   0  -2  -2 285.537 10.1265   6
   0  -2  -2 294.232 10.6184   1
   0   2   2 279.881 10.1356   6
   0   2   2 274.452 10.5360   1
   0   2   2 272.658 10.5710   2
   0   2   2 281.164 10.3599   4
   0   2   2 274.229 9.42044   3
  -1  -2  -2 110.678 4.66652   5
  -1  -2  -2 89.5682 4.80197   4
  -1  -2  -2 102.580 3.85328   6
   1   2   2 94.9302 4.89588   2
   1   2   2 92.1804 4.74878   1
   1   2   2 97.1781 3.85690   6
  -2  -2  -2 4459.27 150.994   1
  -2  -2  -2 4797.31 151.155   1
   2   2   2 4719.20 151.246   1
  -3  -2  -2 7201.69 231.604   1
  -3  -2  -2 7119.08 231.643   1
   3   2   2 7150.28 231.897   1
  -4  -2  -2 4252.19 135.247   1
  -4  -2  -2 4308.89 135.340   1
  -4  -2  -2 4084.56 135.752   5
  -4  -2  -2 4108.42 135.167   3
   4   2   2 3969.59 134.952   4
   4   2   2 4049.52 136.205   2
   4   2   2 4246.87 135.798   1
  -5  -2  -2 2827.76 92.2220   3
  -5  -2  -2 2598.71 92.5359   5
  -5  -2  -2 2753.52 91.7857   1
   5   2   2 2837.23 93.4236   2
   5   2   2 2815.38 91.4894   4
   5   2   2 2872.79 92.7562   1
  -6  -2  -2 9.63888 2.69280   1
  -6  -2  -2 9.60411 4.12719   3
   6   2   2 13.5126 5.11439   2
   6   2   2 9.31154 2.99429   6
   6   2   2 10.2563 3.07916   4
   6   2   2 11.2157 3.44402   1
  -7  -2  -2 55.4696 5.15480   1
  -7  -2  -2 59.0634 5.17665   1
  -7  -2  -2 71.7448 7.70860   3
   7   2   2 51.8011 6.32174   1
   7   2   2 54.6559 4.80117   4
   7   2   2 55.5717 4.65064   4
   7   2   2 51.5951 5.79440   6
   7   2   2 64.7274 8.03385   2
  -8  -2  -2 16.4241 3.13980   1
  -8  -2  -2 17.1709 6.18060   3
  -8  -2  -2 15.3488 3.10733   1
   8   2   2 14.9662 4.27205   6
   8   2   2 15.9593 2.67903   4
   8   2   2 15.9100 4.62122   1
   8   2   2 15.8572 2.56997   4
  -9  -2  -2 17.4165 2.69752   1
  -9  -2  -2 20.6815 7.62542   3
  -9  -2  -2 13.6670 2.69124   1
   9   2   2 20.6194 8.80692   2
   9   2   2 21.1364 5.37259   1
   9   2   2 19.7013 4.81982   6
 -10  -2  -2 121.397 13.3028   3
  10   2   2 116.957 14.0208   2
  10   2   2 77.6296 10.1681   6
 -11  -2  -2 48.3384 10.7629   3
  11   2   2 45.0554 11.6648   2
  10  -3  -2 153.208 15.4837   5
  10  -3  -2 161.170 16.6994   2
 -10   3   2 157.763 16.6521   3
   9  -3  -2 57.9187 10.5079   2
   9  -3  -2 49.1848 8.49798   1
   9  -3  -2 53.8327 9.96113   5
  -9   3   2 45.2396 10.6954   3
  -9   3   2 47.7625 7.17492   1
   8  -3  -2 96.6186 10.8198   5
   8  -3  -2 100.880 11.2534   2
   8  -3  -2 78.7403 9.35839   1
  -8   3   2 80.3679 10.7023   3
  -8   3   2 89.9214 9.03689   1
   7  -3  -2 4.09665 4.65370   6
   7  -3  -2 5.26052 5.76945   2
   7  -3  -2 4.89502 5.60082   5
   7  -3  -2 10.2572 4.50431   1
  -7   3   2 2.38801 3.54772   1
  -7   3   2 16.2309 6.66117   3
   6  -3  -2 37.6092 6.05262   1
   6  -3  -2 48.0417 7.00509   2
   6  -3  -2 38.3374 6.25368   6
   6  -3  -2 41.5395 6.44054   5
  -6   3   2 35.9949 5.28423   1
  -6   3   2 40.9567 6.83716   3
   5  -3  -2 853.850 31.4010   1
   5  -3  -2 808.183 29.8992   5
   5  -3  -2 848.699 30.9200   2
   5  -3  -2 802.934 30.6336   6
  -5   3   2 842.743 30.5506   3
  -5   3   2 781.182 30.6354   1
   4  -3  -2 1771.47 60.1602   1
   4  -3  -2 1654.63 59.3026   6
   4  -3  -2 1772.08 58.8140   5
   4  -3  -2 1844.10 59.6056   2
  -4   3   2 1748.81 59.8896   1
  -4   3   2 1760.08 56.4114   4
  -4   3   2 1637.25 59.0453   2
  -4   3   2 1759.95 59.1285   3
   3  -3  -2 9999.99 315.927   1
  -3   3   2 9450.66 315.624   1
   2  -3  -2 7266.10 232.228   1
  -2   3   2 7016.26 232.087   1
   1  -3  -2 1005.96 34.2333   4
   1  -3  -2 1047.28 34.4558   5
   1  -3  -2 1017.43 34.7536   2
   1  -3  -2 964.845 34.6082   6
   1  -3  -2 1047.03 35.2216   1
  -1   3   2 1036.70 35.2298   1
  -1   3   2 1031.87 34.6902   2
  -1   3   2 1017.43 34.7722   6
  -1   3   2 1064.67 34.3449   4
  -1   3   2 1014.04 34.0133   3
   0  -3  -2 3027.63 98.9673   1
   0   3   2 3087.64 98.6911   4
   0   3   2 3038.79 99.0479   1
   0   3   2 2942.44 97.6362   3
  -2  -3  -2 47.8183 3.88867   5
  -2  -3  -2 41.8818 3.13189   1
  -2  -3  -2 42.0018 4.12664   4
  -2  -3  -2 43.2702 2.44334   3
  -2  -3  -2 40.7449 3.07464   1
   2   3   2 41.7113 2.72827   6
   2   3   2 43.9562 4.35602   2
   2   3   2 41.8152 4.18740   4
   2   3   2 45.1863 3.37317   1
  -3  -3  -2 86.7232 4.64645   1
  -3  -3  -2 87.4859 4.59881   1
  -3  -3  -2 95.8694 4.62390   3
  -3  -3  -2 77.5386 5.67512   5
  -3  -3  -2 91.7020 6.61025   2
   3   3   2 89.8498 5.86956   4
   3   3   2 80.8269 6.03374   2
   3   3   2 90.4341 5.08322   1
  -4  -3  -2 889.637 30.1866   1
  -4  -3  -2 889.316 31.4450   5
  -4  -3  -2 874.708 30.5147   3
  -4  -3  -2 883.004 30.2349   1
   4   3   2 865.360 30.9232   4
   4   3   2 908.839 32.0318   2
   4   3   2 915.634 31.0404   1
  -5  -3  -2 32.3013 5.22281   5
  -5  -3  -2 31.3631 3.35568   1
  -5  -3  -2 32.5575 3.45798   1
  -5  -3  -2 38.5922 4.62577   3
   5   3   2 34.9337 5.48956   2
   5   3   2 26.7696 4.03199   4
   5   3   2 35.3181 4.43715   1
  -6  -3  -2 198.177 8.55030   1
  -6  -3  -2 200.331 10.4814   3
  -6  -3  -2 205.772 11.7257   5
  -6  -3  -2 199.537 8.61078   1
   6   3   2 197.078 11.8622   2
   6   3   2 214.042 10.4339   1
   6   3   2 196.879 9.71664   4
  -7  -3  -2 471.523 17.0015   1
  -7  -3  -2 480.267 19.9494   3
  -7  -3  -2 462.383 17.0017   1
   7   3   2 453.123 17.7982   4
   7   3   2 489.347 22.0490   2
   7   3   2 475.146 18.3471   6
   7   3   2 478.150 18.1306   4
   7   3   2 483.880 19.7267   1
  -8  -3  -2 443.762 18.8954   3
   8   3   2 402.893 16.3244   6
   8   3   2 376.871 15.0300   4
   8   3   2 389.287 17.7606   1
   8   3   2 365.791 15.1076   4
  -9  -3  -2 29.8727 7.72153   3
   9   3   2 25.7997 4.94485   6
   9   3   2 34.1602 3.52282   4
   9   3   2 32.4253 3.19964   4
   9   3   2 24.2127 9.01555   2
   9   3   2 28.1525 5.48478   1
 -10  -3  -2 15.5434 8.20550   3
  10   3   2 11.0140 9.20802   2
  11   3   2 36.6124 10.9656   2
  10  -4  -2 402.198 23.7846   2
  10  -4  -2 406.098 23.4370   5
 -10   4   2 363.229 23.2845   3
   9  -4  -2 753.391 32.4496   2
   9  -4  -2 706.788 32.4949   1
   9  -4  -2 719.439 31.4956   5
  -9   4   2 715.535 32.1419   1
  -9   4   2 743.896 32.6956   3
   8  -4  -2 527.208 25.4027   2
   8  -4  -2 563.262 25.7668   1
   8  -4  -2 536.841 24.4077   5
  -8   4   2 555.187 25.3810   3
  -8   4   2 516.421 24.1136   1
   7  -4  -2 28.7612 6.12561   1
   7  -4  -2 28.2811 7.36714   2
   7  -4  -2 28.0630 6.32059   6
   7  -4  -2 35.5135 7.15949   5
  -7   4   2 31.5486 5.91415   1
  -7   4   2 22.2875 7.36184   3
   6  -4  -2 69.4707 8.04081   1
   6  -4  -2 68.3086 7.83637   5
   6  -4  -2 65.9906 8.08487   2
   6  -4  -2 67.5990 8.10200   6
  -6   4   2 61.5151 7.98302   3
  -6   4   2 78.5550 7.76714   1
   5  -4  -2 374.539 16.2408   5
   5  -4  -2 391.073 17.1343   2
   5  -4  -2 377.657 17.0224   6
   5  -4  -2 389.257 17.6297   1
  -5   4   2 374.951 16.6819   3
  -5   4   2 378.780 17.0947   1
   4  -4  -2 0.18624 3.73601   2
   4  -4  -2 6.49380 3.66134   5
   4  -4  -2 6.33928 3.55089   1
   4  -4  -2 14.1445 4.17028   6
  -4   4   2 9.47450 1.74765   4
  -4   4   2 5.32354 3.39537   2
  -4   4   2 2.82562 3.07587   1
  -4   4   2 10.0402 4.04024   3
   3  -4  -2 263.506 11.4081   2
   3  -4  -2 263.289 12.1437   1
   3  -4  -2 253.870 10.8772   5
   3  -4  -2 230.007 11.3503   6
  -3   4   2 240.239 11.5860   1
  -3   4   2 241.444 11.1010   2
  -3   4   2 251.695 9.58721   4
  -3   4   2 248.910 10.8937   3
   2  -4  -2 1501.45 49.6519   5
   2  -4  -2 1374.51 49.7716   2
   2  -4  -2 1511.63 50.2419   6
   2  -4  -2 1546.85 50.9769   1
  -2   4   2 1522.91 50.8576   1
  -2   4   2 1421.17 50.2076   6
  -2   4   2 1514.90 49.9541   2
  -2   4   2 1451.42 49.4083   3
  -2   4   2 1477.14 49.1138   4
   1  -4  -2 541.637 19.4385   1
   1  -4  -2 503.624 18.5265   5
   1  -4  -2 508.891 18.9147   2
   1  -4  -2 521.491 18.8436   6
  -1   4   2 513.897 17.9471   3
  -1   4   2 513.526 18.9934   6
  -1   4   2 511.625 18.4482   4
  -1   4   2 480.349 18.6062   2
  -1   4   2 556.396 19.5316   1
   0  -4  -2 2569.41 83.5635   5
   0  -4  -2 2595.94 83.5549   6
   0   4   2 2514.32 83.7048   4
   0   4   2 2544.37 82.5377   3
   0   4   2 2570.60 84.1422   1
   0   4   2 2425.63 83.6892   2
   0   4   2 2605.90 83.6156   6
  -1  -4  -2 260.877 10.4356   5
  -1  -4  -2 263.050 10.7565   2
  -1  -4  -2 282.341 10.5028   1
  -1  -4  -2 256.951 10.0732   6
   1   4   2 270.561 10.6565   1
   1   4   2 270.536 11.0677   4
   1   4   2 266.935 10.1826   6
   1   4   2 252.437 10.6522   2
  -2  -4  -2 2060.07 64.8752   1
  -2  -4  -2 2050.60 64.8863   1
  -2  -4  -2 1899.32 65.2825   5
  -2  -4  -2 1902.98 63.9886   3
  -2  -4  -2 1883.80 65.5379   2
   2   4   2 1996.87 64.6215   6
   2   4   2 2019.68 65.6532   2
   2   4   2 1945.16 65.6510   4
   2   4   2 1982.16 65.2024   1
  -3  -4  -2 368.984 15.0037   2
  -3  -4  -2 388.666 13.3034   1
  -3  -4  -2 373.703 14.6149   5
  -3  -4  -2 395.499 13.3540   1
  -3  -4  -2 368.926 13.2644   3
   3   4   2 372.207 14.9243   2
   3   4   2 345.208 14.6138   4
   3   4   2 361.710 13.4138   6
  -4  -4  -2 444.799 16.2239   3
  -4  -4  -2 454.176 15.4570   1
  -4  -4  -2 426.158 17.3458   5
  -4  -4  -2 464.906 15.4602   1
   4   4   2 442.007 17.2336   4
   4   4   2 426.721 17.7427   2
  -5  -4  -2 3027.57 105.681   5
  -5  -4  -2 3220.94 103.077   1
  -5  -4  -2 3145.90 104.683   3
   5   4   2 3351.27 105.122   1
   5   4   2 3239.80 106.520   2
   5   4   2 3101.28 105.132   4
  -6  -4  -2 1343.27 46.4448   3
  -6  -4  -2 1365.56 47.7352   5
   6   4   2 1373.66 46.5750   1
   6   4   2 1278.47 46.2068   4
   6   4   2 1350.64 48.3305   2
  -7  -4  -2 1177.54 41.0343   3
  -7  -4  -2 1186.93 42.3863   5
   7   4   2 1017.62 39.7336   4
   7   4   2 1200.82 40.8811   1
   7   4   2 1134.95 39.7748   4
  -8  -4  -2 491.980 21.2764   3
   8   4   2 468.130 19.0978   6
   8   4   2 491.255 20.4823   1
   8   4   2 500.469 18.9920   4
   8   4   2 495.071 19.1195   4
  -9  -4  -2 271.078 15.2407   3
   9   4   2 247.876 10.7749   4
   9   4   2 246.951 11.9486   6
   9   4   2 222.342 10.7479   4
   9   4   2 253.579 13.5015   1
 -10  -4  -2 12.7644 7.25971   3
  10   4   2 16.3591 9.51385   2
  10  -5  -2 6.81852 8.70344   2
  10  -5  -2 2.43948 9.55477   5
 -10   5   2 -3.3796 10.0307   3
   9  -5  -2 12.1193 8.75675   5
   9  -5  -2 6.36082 8.19791   2
   9  -5  -2 1.09085 5.80192   1
  -9   5   2 10.0411 9.39369   3
   8  -5  -2 13.2969 6.04571   1
   8  -5  -2 19.3316 7.75545   2
   8  -5  -2 17.8651 7.81085   5
  -8   5   2 20.8919 6.05209   1
  -8   5   2 12.5929 8.33944   3
   7  -5  -2 15.1337 6.09677   6
   7  -5  -2 18.9812 5.99706   1
   7  -5  -2 17.6252 7.03056   2
   7  -5  -2 7.90529 6.52159   5
  -7   5   2 20.4994 5.43307   1
  -7   5   2 15.3173 7.24238   3
   6  -5  -2 1006.40 38.3732   6
   6  -5  -2 1026.00 39.6382   1
   6  -5  -2 1021.72 37.8615   5
   6  -5  -2 1056.18 38.6111   2
  -6   5   2 1004.12 38.9565   1
  -6   5   2 1007.40 38.2071   3
   5  -5  -2 15.2975 4.60372   1
   5  -5  -2 26.1812 5.71199   6
   5  -5  -2 20.0607 5.34556   5
   5  -5  -2 27.3026 5.88536   2
  -5   5   2 22.0835 2.14624   4
  -5   5   2 16.2150 5.65385   3
  -5   5   2 18.8657 1.99858   4
  -5   5   2 16.4861 4.45458   1
   4  -5  -2 30.3921 4.97058   5
   4  -5  -2 31.0802 5.25995   1
   4  -5  -2 38.0620 5.56097   6
   4  -5  -2 27.6469 4.93049   2
  -4   5   2 31.3195 5.20981   3
  -4   5   2 24.8944 4.55907   2
  -4   5   2 30.2556 3.33842   4
  -4   5   2 29.8610 4.98477   1
   3  -5  -2 562.760 20.8700   2
   3  -5  -2 555.097 21.8390   1
   3  -5  -2 553.334 20.4606   5
   3  -5  -2 530.211 21.1191   6
  -3   5   2 545.832 19.4151   4
  -3   5   2 544.859 20.4524   3
  -3   5   2 548.904 20.6567   2
  -3   5   2 526.590 21.6810   1
   2  -5  -2 1147.33 38.9435   5
   2  -5  -2 1094.08 39.0954   2
   2  -5  -2 1186.69 40.2767   1
   2  -5  -2 1074.74 39.2703   6
  -2   5   2 1076.59 39.9025   1
  -2   5   2 1116.10 38.5140   3
  -2   5   2 1123.51 38.9860   2
  -2   5   2 1188.12 38.5240   4
  -2   5   2 1185.94 39.7897   6
   1  -5  -2 3093.34 104.679   5
   1  -5  -2 3103.37 104.934   6
   1  -5  -2 3268.10 105.684   1
  -1   5   2 3160.59 104.620   4
  -1   5   2 3141.76 105.608   1
  -1   5   2 3238.05 104.822   2
  -1   5   2 3257.33 105.188   6
  -1   5   2 3255.74 103.980   3
   0   5   2 3886.57 131.428   4
   0   5   2 4078.90 131.936   1
   0   5   2 4094.43 130.146   3
  -1  -5  -2 1606.48 54.5722   2
  -1  -5  -2 1551.60 54.1233   6
  -1  -5  -2 1682.61 54.5318   1
  -1  -5  -2 1669.42 54.5633   5
   1   5   2 1593.72 53.0107   3
   1   5   2 1592.90 54.9011   4
   1   5   2 1678.11 54.3559   6
   1   5   2 1647.18 54.6427   2
   1   5   2 1643.75 54.7844   1
  -2  -5  -2 2188.09 68.1819   1
  -2  -5  -2 2015.14 68.9367   2
  -2  -5  -2 2006.45 68.7146   5
   2   5   2 2100.71 68.2296   6
   2   5   2 2032.46 68.5851   1
   2   5   2 2050.54 68.9396   2
   2   5   2 2082.33 69.2539   4
  -3  -5  -2 150.038 6.52127   3
  -3  -5  -2 149.305 8.64241   2
  -3  -5  -2 166.366 6.45984   1
  -3  -5  -2 164.343 6.48629   1
  -3  -5  -2 169.096 8.29632   5
   3   5   2 160.645 7.39368   1
   3   5   2 157.874 8.59041   2
   3   5   2 163.993 7.29217   6
   3   5   2 164.714 8.88228   4
  -4  -5  -2 1.22099 2.09837   3
  -4  -5  -2 2.58314 3.60932   5
   4   5   2 -0.1578 3.64984   4
   4   5   2 0.47281 2.26243   6
   4   5   2 -1.3367 3.09758   2
  -5  -5  -2 2024.11 67.6808   3
  -5  -5  -2 2057.49 69.1777   5
   5   5   2 2011.65 69.5952   2
   5   5   2 2028.12 68.7806   4
  -6  -5  -2 40.4770 6.85774   5
  -6  -5  -2 40.6199 5.40881   3
   6   5   2 24.0449 5.28258   4
   6   5   2 33.9582 6.27705   2
  -7  -5  -2 38.8413 6.22680   3
  -7  -5  -2 29.2734 7.45438   5
   7   5   2 33.7585 5.85090   4
   7   5   2 37.9853 5.18858   4
  -8  -5  -2 15.7968 6.03870   3
   8   5   2 18.5335 4.44356   4
   8   5   2 16.7032 3.99908   6
   8   5   2 15.1723 4.79543   4
   9   5   2 56.8598 6.39469   6
   9   5   2 60.8291 6.68793   4
   9   5   2 58.6093 6.40859   4
 -10  -5  -2 28.0853 8.06725   3
  10   5   2 22.3030 9.26105   2
  10   5   2 25.2429 3.79347   4
  10  -6  -2 16.6876 8.90739   2
  10  -6  -2 3.75882 9.75483   5
 -10   6   2 16.3691 11.1938   3
   9  -6  -2 128.120 13.6777   1
   9  -6  -2 127.808 14.6767   5
   9  -6  -2 116.391 14.1888   2
  -9   6   2 132.441 15.2169   3
   8  -6  -2 74.4557 10.5236   5
   8  -6  -2 89.3421 11.0961   1
   8  -6  -2 68.7772 10.0107   2
  -8   6   2 91.9428 10.9882   1
  -8   6   2 91.7144 11.8086   3
   7  -6  -2 465.435 22.5379   5
   7  -6  -2 492.280 24.1527   1
   7  -6  -2 527.437 23.4484   2
  -7   6   2 487.958 23.3745   1
  -7   6   2 516.479 23.4144   3
   6  -6  -2 342.878 16.9977   5
   6  -6  -2 355.734 18.4856   1
   6  -6  -2 313.640 16.9621   6
   6  -6  -2 364.411 17.9140   2
  -6   6   2 349.913 17.4575   3
  -6   6   2 349.094 17.8489   1
   5  -6  -2 559.175 23.8150   1
   5  -6  -2 536.932 22.2827   2
   5  -6  -2 542.829 21.8626   5
   5  -6  -2 511.413 22.3411   6
  -5   6   2 518.591 22.9427   1
  -5   6   2 539.468 22.2356   3
  -5   6   2 534.117 18.5705   4
  -5   6   2 531.372 18.6141   4
   4  -6  -2 679.381 26.8608   1
   4  -6  -2 656.566 25.6961   6
   4  -6  -2 651.499 24.9167   5
   4  -6  -2 651.007 25.2186   2
  -4   6   2 668.793 25.2002   3
  -4   6   2 661.991 23.0935   4
  -4   6   2 652.615 24.9806   2
  -4   6   2 669.613 23.1572   4
  -4   6   2 621.991 26.3112   1
   3  -6  -2 27.9470 4.66671   2
   3  -6  -2 27.2237 4.89351   1
   3  -6  -2 38.0632 5.23221   6
   3  -6  -2 29.0539 4.58554   5
  -3   6   2 26.0221 3.55148   4
  -3   6   2 21.2893 4.30864   3
  -3   6   2 33.4987 4.45325   2
  -3   6   2 21.6009 3.91599   1
  -3   6   2 18.7853 5.04680   6
   2  -6  -2 48.0593 5.30493   1
   2  -6  -2 57.9363 5.38695   5
   2  -6  -2 55.9101 5.86648   2
   2  -6  -2 59.1844 5.82024   6
  -2   6   2 55.2358 5.18110   4
  -2   6   2 67.0132 6.32719   6
  -2   6   2 49.4171 5.81954   1
  -2   6   2 46.6117 4.54654   3
  -2   6   2 59.4602 5.44033   2
   1  -6  -2 524.139 19.8649   5
   1  -6  -2 522.694 20.1289   6
   1  -6  -2 536.087 20.1613   2
   1  -6  -2 526.799 20.5893   1
  -1   6   2 592.951 20.7788   6
  -1   6   2 505.823 20.6225   1
  -1   6   2 524.584 19.8854   4
  -1   6   2 534.745 18.9192   3
  -1   6   2 500.990 19.7395   2
   0  -6  -2 1669.32 56.3242   6
   0  -6  -2 1690.23 56.3479   5
   0  -6  -2 1661.42 56.2900   2
   0   6   2 1577.36 54.9236   3
   0   6   2 1674.50 56.4201   2
   0   6   2 1728.77 56.5898   6
   0   6   2 1674.37 56.9531   1
   0   6   2 1704.80 56.6922   4
  -1  -6  -2 95.3960 6.51789   2
  -1  -6  -2 98.2630 6.08165   6
  -1  -6  -2 95.6142 6.27094   5
  -1  -6  -2 99.6669 5.87824   1
   1   6   2 92.6696 4.42237   3
   1   6   2 92.5164 6.10894   1
   1   6   2 100.333 7.56013   4
   1   6   2 101.945 6.41759   2
   1   6   2 110.205 6.64931   6
  -2  -6  -2 620.933 23.1605   2
  -2  -6  -2 618.838 23.0704   5
  -2  -6  -2 632.739 22.2170   1
   2   6   2 627.326 22.8839   1
   2   6   2 632.504 23.2059   2
   2   6   2 673.188 23.9587   4
   2   6   2 621.002 22.6199   6
  -3  -6  -2 71.7715 6.18289   2
  -3  -6  -2 56.7684 3.61623   3
  -3  -6  -2 55.7898 5.75397   5
  -3  -6  -2 56.9448 3.29852   1
  -3  -6  -2 61.1302 3.36640   1
   3   6   2 61.3956 5.89121   2
   3   6   2 64.7480 4.87449   6
   3   6   2 61.2510 4.55477   1
   3   6   2 54.1113 6.64695   4
  -4  -6  -2 342.027 14.7966   5
  -4  -6  -2 334.420 12.8597   3
  -4  -6  -2 335.960 15.2604   2
   4   6   2 350.909 15.0412   2
   4   6   2 315.939 14.9757   4
   4   6   2 357.298 13.5759   6
  -5  -6  -2 1369.91 48.9698   5
  -5  -6  -2 1389.09 47.2211   3
   5   6   2 1411.35 49.0230   4
   5   6   2 1414.74 47.3541   6
   5   6   2 1383.81 49.4536   2
  -6  -6  -2 1121.14 41.9071   5
  -6  -6  -2 1188.23 40.2573   3
   6   6   2 1161.26 42.5751   2
   6   6   2 1177.19 39.8874   6
   6   6   2 1106.17 41.3070   4
  -7  -6  -2 1010.53 39.0498   5
  -7  -6  -2 1042.18 37.1563   3
   7   6   2 1026.17 36.3001   6
   7   6   2 1093.81 38.0984   4
   7   6   2 989.230 37.2608   4
  -8  -6  -2 139.997 10.1926   3
  -8  -6  -2 129.869 12.5567   5
   8   6   2 124.495 9.73099   4
   8   6   2 137.670 9.27190   4
   8   6   2 139.953 8.66400   6
  -9  -6  -2 157.364 11.9201   3
   9   6   2 184.384 10.6757   4
   9   6   2 160.075 9.82126   4
   9   6   2 168.838 9.71274   6
   9   6   2 165.646 9.35037   6
 -10  -6  -2 50.1735 8.67461   3
  10   6   2 34.9104 5.42321   4
  10   6   2 33.6005 4.88064   6
  10   6   2 46.6891 11.1310   2
  10  -7  -2 125.419 15.7447   5
  10  -7  -2 123.475 15.1199   2
 -10   7   2 95.2455 14.6347   3
   9  -7  -2 9.69817 7.94581   2
   9  -7  -2 8.08086 9.21968   5
  -9   7   2 13.6046 9.93993   3
   8  -7  -2 143.335 13.5602   1
   8  -7  -2 139.452 13.3329   5
   8  -7  -2 128.145 12.8924   2
  -8   7   2 135.889 13.8348   3
  -8   7   2 126.215 12.5436   1
   7  -7  -2 14.9143 7.23257   2
   7  -7  -2 28.6298 7.14920   1
   7  -7  -2 28.5894 7.85890   5
  -7   7   2 33.7558 7.08354   1
  -7   7   2 16.5514 8.07277   3
   6  -7  -2 1072.62 39.4074   5
   6  -7  -2 1068.67 41.6819   1
   6  -7  -2 955.902 41.9746   6
   6  -7  -2 1040.06 39.5104   2
  -6   7   2 1052.24 39.7758   3
  -6   7   2 1062.44 41.1033   1
   5  -7  -2 124.569 10.2783   1
   5  -7  -2 120.377 10.0717   5
   5  -7  -2 156.742 11.0473   2
   5  -7  -2 135.415 10.2342   6
  -5   7   2 119.329 6.57479   4
  -5   7   2 141.374 6.93246   4
  -5   7   2 128.301 9.59878   2
  -5   7   2 105.158 10.0283   1
  -5   7   2 149.690 10.4032   3
   4  -7  -2 0.45430 4.29963   6
   4  -7  -2 6.46371 4.75050   2
   4  -7  -2 5.08137 4.18486   1
   4  -7  -2 6.95153 4.75011   5
  -4   7   2 5.64359 2.94973   4
  -4   7   2 1.24942 3.71088   1
  -4   7   2 -2.5762 4.46609   3
  -4   7   2 1.14433 3.76573   2
  -4   7   2 3.01431 2.99203   4
  -4   7   2 3.61092 5.51296   6
   3  -7  -2 125.503 8.49265   5
   3  -7  -2 147.043 9.65923   1
   3  -7  -2 116.307 8.65023   6
   3  -7  -2 145.141 8.92056   2
  -3   7   2 130.081 9.73981   6
  -3   7   2 129.376 8.21291   2
  -3   7   2 123.724 7.64801   4
  -3   7   2 118.374 9.12883   1
  -3   7   2 128.286 7.95399   3
   2  -7  -2 984.646 35.3281   6
   2  -7  -2 982.156 36.1083   1
   2  -7  -2 1008.32 35.0683   2
   2  -7  -2 936.915 34.7339   5
  -2   7   2 956.847 34.5304   2
  -2   7   2 921.635 33.9160   3
  -2   7   2 1011.80 34.5493   4
  -2   7   2 1034.93 35.8764   6
  -2   7   2 968.793 36.0624   1
   1  -7  -2 1212.33 42.0660   1
   1  -7  -2 1210.89 41.2478   5
   1  -7  -2 1168.98 41.3703   6
   1  -7  -2 1200.01 41.2443   2
  -1   7   2 1123.85 41.4749   6
  -1   7   2 1215.62 41.2954   4
  -1   7   2 1146.81 40.8274   2
  -1   7   2 1236.52 42.3664   1
  -1   7   2 1126.60 39.9363   3
   0  -7  -2 2357.68 75.8226   6
   0  -7  -2 2266.27 75.6794   5
   0  -7  -2 2302.05 75.5447   2
   0   7   2 2062.02 75.7022   4
   0   7   2 2266.94 76.3749   1
   0   7   2 2289.54 75.6294   2
   0   7   2 2162.53 74.1092   3
   0   7   2 2382.51 76.0429   6
  -1  -7  -2 2690.99 90.0541   2
  -1  -7  -2 2591.91 90.1066   5
  -1  -7  -2 2810.24 90.1249   1
  -1  -7  -2 2702.77 90.0235   6
   1   7   2 2731.06 88.4757   3
   1   7   2 2569.61 90.0556   2
   1   7   2 2863.55 90.3583   6
   1   7   2 2821.12 90.9201   4
   1   7   2 2660.51 90.4836   1
  -2  -7  -2 1254.45 44.8847   5
  -2  -7  -2 1351.56 44.0220   1
  -2  -7  -2 1281.50 44.9089   2
   2   7   2 1368.97 45.1624   2
   2   7   2 1303.50 44.8072   1
   2   7   2 1333.53 44.6930   6
   2   7   2 1215.19 45.4890   4
  -3  -7  -2 527.553 17.6453   1
  -3  -7  -2 514.449 20.0657   5
  -3  -7  -2 527.391 17.6394   1
  -3  -7  -2 501.050 20.2244   2
   3   7   2 488.697 19.0831   1
   3   7   2 511.768 19.3023   6
   3   7   2 514.739 20.1530   2
   3   7   2 493.444 20.6099   4
  -4  -7  -2 639.554 24.9406   5
  -4  -7  -2 648.578 22.7758   3
  -4  -7  -2 660.394 25.3935   2
   4   7   2 636.771 25.2291   2
   4   7   2 628.503 23.4868   1
   4   7   2 685.298 23.8726   6
   4   7   2 646.263 25.5905   4
  -5  -7  -2 66.1921 7.69157   5
  -5  -7  -2 56.8541 5.23075   3
   5   7   2 67.4951 7.70243   2
   5   7   2 57.4210 6.03340   6
   5   7   2 73.7463 8.20057   4
  -6  -7  -2 309.058 15.8187   5
  -6  -7  -2 298.128 13.1174   3
   6   7   2 285.681 15.1150   4
   6   7   2 328.117 13.4651   6
   6   7   2 282.864 15.6243   2
  -7  -7  -2 5.03095 6.45043   5
  -7  -7  -2 5.35244 4.21337   3
   7   7   2 0.77791 5.23767   4
   7   7   2 6.18619 3.97789   6
   7   7   2 3.75051 4.38706   4
  -8  -7  -2 114.848 11.8753   5
  -8  -7  -2 107.747 9.23017   3
   8   7   2 102.652 9.73622   4
   8   7   2 107.382 8.94580   4
   8   7   2 106.665 7.93680   6
  -9  -7  -2 135.170 11.0107   3
   9   7   2 135.164 9.60394   4
   9   7   2 138.586 10.4303   4
   9   7   2 138.394 8.51607   6
   9   7   2 130.823 8.72182   6
 -10  -7  -2 90.1824 10.3989   3
  10   7   2 78.4542 8.39330   4
  10   7   2 80.1250 12.4643   2
   9  -8  -2 188.169 15.7547   2
   9  -8  -2 192.816 16.9616   5
  -9   8   2 170.513 18.0816   3
   8  -8  -2 64.3358 9.91288   2
   8  -8  -2 62.5501 10.0290   1
   8  -8  -2 58.8939 10.7512   5
  -8   8   2 69.8961 10.2774   1
  -8   8   2 84.7475 12.3318   3
   7  -8  -2 80.7724 10.6495   5
   7  -8  -2 100.859 11.5297   1
   7  -8  -2 89.7869 10.6692   2
  -7   8   2 88.1612 10.9474   1
  -7   8   2 82.3480 11.2919   3
   6  -8  -2 120.493 11.2461   5
   6  -8  -2 120.969 11.7786   2
   6  -8  -2 112.171 11.8589   1
  -6   8   2 114.460 6.06456   4
  -6   8   2 103.960 11.8773   3
  -6   8   2 117.352 5.83255   4
  -6   8   2 134.183 11.8773   1
   5  -8  -2 83.4957 9.69628   1
   5  -8  -2 82.2848 9.36555   2
   5  -8  -2 71.7504 8.78883   6
   5  -8  -2 91.7789 9.75795   5
  -5   8   2 76.6923 9.22911   1
  -5   8   2 66.1648 6.17984   4
  -5   8   2 83.0138 9.63504   3
  -5   8   2 80.4901 8.14135   2
  -5   8   2 83.7731 5.96014   4
   4  -8  -2 207.871 13.0314   1
   4  -8  -2 192.896 12.0686   5
   4  -8  -2 199.744 12.0615   6
   4  -8  -2 204.165 12.2671   2
  -4   8   2 183.709 11.3461   3
  -4   8   2 195.279 10.0955   4
  -4   8   2 190.179 11.1767   2
  -4   8   2 210.792 13.3219   6
  -4   8   2 192.456 12.8053   1
  -4   8   2 208.722 9.97130   4
   3  -8  -2 685.312 26.3524   2
   3  -8  -2 691.867 26.4122   5
   3  -8  -2 697.868 27.8373   1
   3  -8  -2 652.501 26.6528   6
  -3   8   2 674.391 25.7426   3
  -3   8   2 625.984 25.4852   2
  -3   8   2 650.157 27.4173   1
  -3   8   2 740.457 25.6453   4
  -3   8   2 712.240 27.5214   6
   2  -8  -2 1420.89 49.3182   5
   2  -8  -2 1492.94 49.4605   2
   2  -8  -2 1437.03 50.5919   1
   2  -8  -2 1315.83 49.3927   6
  -2   8   2 1360.91 48.1875   3
  -2   8   2 1369.96 50.5372   1
  -2   8   2 1441.43 50.1966   6
  -2   8   2 1336.89 48.5991   2
  -2   8   2 1524.25 49.1190   4
   1  -8  -2 992.649 35.4380   5
   1  -8  -2 1021.74 35.4055   2
   1  -8  -2 1018.62 35.7921   6
   1  -8  -2 1019.29 36.3096   1
  -1   8   2 890.058 34.7400   2
  -1   8   2 1008.05 36.5668   1
  -1   8   2 1021.08 35.7090   4
  -1   8   2 999.810 36.1522   6
  -1   8   2 927.687 33.9889   3
   0  -8  -2 1192.06 42.7389   6
   0  -8  -2 1201.72 42.7376   5
   0  -8  -2 1240.91 42.4920   2
   0   8   2 1255.34 43.5831   1
   0   8   2 1275.75 43.3265   4
   0   8   2 1179.81 41.0427   3
   0   8   2 1189.20 42.4884   2
   0   8   2 1237.57 43.1785   6
  -1  -8  -2 255.612 11.9374   5
  -1  -8  -2 276.862 11.9819   2
  -1  -8  -2 265.286 11.5542   1
  -1  -8  -2 267.263 11.8350   6
   1   8   2 256.806 11.8580   2
   1   8   2 217.489 11.8592   6
   1   8   2 248.190 11.8552   1
   1   8   2 253.012 9.94522   3
   1   8   2 256.491 12.9283   4
  -2  -8  -2 2644.84 85.1035   1
  -2  -8  -2 2539.54 85.9876   2
  -2  -8  -2 2480.19 86.0952   5
   2   8   2 2555.27 86.0974   1
   2   8   2 2645.06 86.0679   6
   2   8   2 2533.58 83.9877   3
   2   8   2 2650.91 87.1716   4
   2   8   2 2532.79 86.1001   2
  -3  -8  -2 688.576 22.7905   1
  -3  -8  -2 696.539 25.8081   2
  -3  -8  -2 700.596 25.7546   5
  -3  -8  -2 656.459 22.7363   1
   3   8   2 699.878 25.0508   6
   3   8   2 645.754 26.4494   4
   3   8   2 680.926 24.7557   1
   3   8   2 589.055 25.1972   2
  -4  -8  -2 394.551 17.3874   5
  -4  -8  -2 415.007 17.8561   2
   4   8   2 373.655 15.9926   6
   4   8   2 381.988 18.2455   4
   4   8   2 378.810 15.5033   1
   4   8   2 388.380 17.3345   2
  -5  -8  -2 46.9559 7.37864   5
  -5  -8  -2 40.4633 4.70685   3
   5   8   2 30.7509 6.28366   2
   5   8   2 35.7613 4.94821   6
   5   8   2 40.8006 7.07844   4
  -6  -8  -2 10.1631 3.73934   3
  -6  -8  -2 13.9528 6.42089   5
   6   8   2 5.50280 5.57012   4
   6   8   2 4.30995 3.83813   6
  -7  -8  -2 212.689 11.1195   3
  -7  -8  -2 194.128 13.7698   5
   7   8   2 192.927 12.1135   4
   7   8   2 219.330 10.9827   6
   7   8   2 223.260 13.8744   4
  -8  -8  -2 106.243 9.06822   3
  -8  -8  -2 103.002 11.6905   5
   8   8   2 100.158 10.4569   4
   8   8   2 88.0162 7.66062   6
  -9  -8  -2 386.969 18.5078   3
  -9  -8  -2 403.171 21.8825   5
   9   8   2 393.144 19.0794   4
   9   8   2 399.740 16.5414   6
  10   8   2 143.918 10.7420   4
   9  -9  -2 129.929 15.6544   5
   9  -9  -2 89.5533 12.1136   2
  -9   9   2 108.817 14.8479   3
   8  -9  -2 176.580 15.0695   2
   8  -9  -2 151.283 15.3644   1
   8  -9  -2 169.024 15.3194   5
  -8   9   2 147.570 15.3167   3
  -8   9   2 179.810 16.2061   1
   7  -9  -2 282.816 18.3837   1
   7  -9  -2 277.657 17.3634   2
   7  -9  -2 273.335 17.4420   5
  -7   9   2 282.822 18.1238   1
  -7   9   2 258.281 17.3927   3
   6  -9  -2 7.80341 5.61397   1
   6  -9  -2 15.5875 7.41701   5
   6  -9  -2 6.63594 6.47421   2
  -6   9   2 4.89307 2.66928   4
  -6   9   2 -2.0972 6.92742   3
  -6   9   2 -0.5558 2.82971   4
  -6   9   2 10.4582 5.15042   1
   5  -9  -2 879.061 33.8957   2
   5  -9  -2 912.997 34.1587   5
   5  -9  -2 906.380 36.2608   1
  -5   9   2 833.582 35.5961   1
  -5   9   2 846.081 33.1235   2
  -5   9   2 853.111 30.8544   4
  -5   9   2 821.859 33.5646   3
  -5   9   2 874.835 31.0120   4
   4  -9  -2 1821.12 63.5126   5
   4  -9  -2 1844.60 65.6893   1
   4  -9  -2 1787.98 63.2919   2
   4  -9  -2 1753.07 64.0054   6
  -4   9   2 1819.22 65.6232   1
  -4   9   2 1836.30 61.7770   4
  -4   9   2 1817.97 62.9462   2
  -4   9   2 1819.82 61.8387   4
  -4   9   2 1785.87 63.0624   3
  -4   9   2 1855.41 64.8582   6
   3  -9  -2 806.034 30.1957   2
   3  -9  -2 764.837 30.4579   6
   3  -9  -2 811.929 31.7956   1
   3  -9  -2 807.028 30.3564   5
  -3   9   2 782.975 28.9981   4
  -3   9   2 713.291 28.9623   3
  -3   9   2 777.262 31.3453   6
  -3   9   2 747.282 31.3275   1
  -3   9   2 798.087 29.4009   2
  -3   9   2 810.699 29.3207   4
   2  -9  -2 495.467 21.0496   6
   2  -9  -2 486.252 20.5829   2
   2  -9  -2 503.802 21.6953   1
   2  -9  -2 510.346 20.8256   5
  -2   9   2 511.569 20.5422   4
  -2   9   2 483.286 19.9655   2
  -2   9   2 493.947 21.9490   1
  -2   9   2 518.891 22.1648   6
  -2   9   2 483.925 19.4798   3
   1  -9  -2 137.344 8.63159   2
   1  -9  -2 116.900 8.72766   6
   1  -9  -2 120.779 8.63604   1
   1  -9  -2 127.407 9.06140   5
  -1   9   2 127.987 9.56425   4
  -1   9   2 97.4968 7.00896   3
  -1   9   2 115.136 8.91474   1
  -1   9   2 116.494 9.96653   6
  -1   9   2 123.620 8.14225   2
   0  -9  -2 79.8097 7.64211   6
   0  -9  -2 87.0901 6.95291   1
   0  -9  -2 98.5504 7.42770   2
   0  -9  -2 85.2672 7.41237   5
   0   9   2 84.2588 7.43701   1
   0   9   2 83.8913 8.65011   6
   0   9   2 79.3731 8.58107   4
   0   9   2 98.7925 7.36038   2
   0   9   2 78.8881 5.57909   3
  -1  -9  -2 1144.12 39.3432   1
  -1  -9  -2 1154.55 39.9331   5
  -1  -9  -2 1195.81 39.5152   2
  -1  -9  -2 1084.74 39.5021   6
   1   9   2 1108.14 40.5909   4
   1   9   2 998.899 37.3804   3
   1   9   2 1113.72 40.0610   1
   1   9   2 1102.88 39.9500   6
   1   9   2 1106.00 39.5302   2
  -2  -9  -2 1253.48 41.5881   1
  -2  -9  -2 1200.88 42.9462   5
  -2  -9  -2 1231.08 42.7195   2
   2   9   2 1184.49 42.7381   6
   2   9   2 1186.95 40.4468   3
   2   9   2 1164.26 42.6586   1
   2   9   2 1228.65 44.1052   4
  -3  -9  -2 969.127 35.7809   5
  -3  -9  -2 980.800 35.7371   2
  -3  -9  -2 990.816 32.6471   1
  -3  -9  -2 969.295 32.6461   1
   3   9   2 922.424 34.7802   1
   3   9   2 985.919 35.2962   6
   3   9   2 1006.51 37.0435   4
   3   9   2 978.862 35.7773   2
  -4  -9  -2 315.393 15.2262   5
  -4  -9  -2 299.371 15.1738   2
   4   9   2 297.500 13.0675   1
   4   9   2 290.696 13.8325   6
   4   9   2 308.674 15.0175   2
   4   9   2 299.065 15.9262   4
  -5  -9  -2 189.828 12.3255   5
   5   9   2 191.893 10.3842   6
   5   9   2 185.158 11.7881   2
   5   9   2 178.632 12.9408   4
  -6  -9  -2 96.3938 6.68313   3
  -6  -9  -2 100.244 10.9063   5
   6   9   2 82.2399 10.0245   4
   6   9   2 97.1432 10.5315   4
   6   9   2 82.0712 7.71251   6
  -7  -9  -2 31.2549 5.16043   3
  -7  -9  -2 33.5111 8.47428   5
   7   9   2 20.1045 4.90099   6
   7   9   2 31.9622 8.02600   4
  -8  -9  -2 50.1076 6.61966   3
  -8  -9  -2 37.4431 9.36764   5
   8   9   2 42.6772 8.16273   4
   8   9   2 31.2628 5.33318   6
  -9  -9  -2 17.1196 9.45672   5
  -9  -9  -2 9.89741 5.50592   3
   9   9   2 2.34804 3.97805   6
   9   9   2 -1.0637 6.04202   4
   9 -10  -2 165.126 18.5006   5
   9 -10  -2 128.585 15.0065   2
  -9  10   2 128.904 16.3607   3
   8 -10  -2 95.3834 11.8923   2
   8 -10  -2 66.1880 10.7190   1
   8 -10  -2 99.9356 13.4088   5
  -8  10   2 98.0182 13.7391   3
   7 -10  -2 17.6587 8.32888   1
   7 -10  -2 29.6889 8.04119   2
   7 -10  -2 23.0372 9.38257   5
  -7  10   2 17.1850 7.22520   1
  -7  10   2 24.5111 9.59487   3
   6 -10  -2 45.6001 8.14973   2
   6 -10  -2 66.0459 10.0351   1
   6 -10  -2 49.1639 9.50073   5
  -6  10   2 56.8024 5.45508   4
  -6  10   2 42.5405 8.33582   1
  -6  10   2 55.2119 5.93598   4
  -6  10   2 57.1264 10.0663   3
   5 -10  -2 309.005 18.0398   1
   5 -10  -2 282.424 16.6979   5
   5 -10  -2 297.976 16.2064   2
  -5  10   2 278.079 15.0130   2
  -5  10   2 276.130 13.5428   4
  -5  10   2 293.534 17.7197   1
  -5  10   2 282.099 16.5518   3
  -5  10   2 295.742 13.3513   4
   4 -10  -2 243.006 14.5791   5
   4 -10  -2 243.792 14.2968   2
   4 -10  -2 253.163 15.4416   1
  -4  10   2 219.578 15.1968   6
  -4  10   2 216.242 12.5666   4
  -4  10   2 232.223 15.2909   1
  -4  10   2 238.837 12.2525   4
  -4  10   2 238.951 13.1225   2
  -4  10   2 225.780 13.6351   3
   3 -10  -2 483.570 20.9326   5
   3 -10  -2 432.595 20.6568   6
   3 -10  -2 473.918 20.5078   2
   3 -10  -2 447.035 21.5932   1
  -3  10   2 450.208 19.5619   3
  -3  10   2 470.477 19.5685   4
  -3  10   2 466.953 19.9153   4
  -3  10   2 466.622 21.8546   6
  -3  10   2 475.246 22.2151   1
  -3  10   2 481.768 19.6678   2
   2 -10  -2 849.089 31.7901   5
   2 -10  -2 854.059 31.3488   2
   2 -10  -2 759.395 31.5950   6
   2 -10  -2 836.520 32.6603   1
  -2  10   2 803.048 30.1746   3
  -2  10   2 858.832 31.5215   4
  -2  10   2 836.052 32.8944   6
  -2  10   2 781.707 32.5361   1
  -2  10   2 836.263 30.7357   2
   1 -10  -2 144.221 10.2676   5
   1 -10  -2 157.127 10.4673   6
   1 -10  -2 155.856 9.67710   2
   1 -10  -2 147.134 10.7584   1
  -1  10   2 140.549 9.07774   2
  -1  10   2 161.320 10.5857   1
  -1  10   2 126.149 10.5161   4
  -1  10   2 134.898 8.34416   3
  -1  10   2 145.054 11.2547   6
   0 -10  -2 1347.97 47.3832   1
   0 -10  -2 1332.75 46.5743   2
   0 -10  -2 1289.11 47.2222   6
   0 -10  -2 1334.65 47.2276   5
   0  10   2 1304.29 46.5822   2
   0  10   2 1358.61 47.8305   6
   0  10   2 1297.52 47.9476   1
   0  10   2 1259.20 45.0133   3
   0  10   2 1420.79 48.2219   4
  -1 -10  -2 266.651 13.0777   2
  -1 -10  -2 270.741 12.5325   1
  -1 -10  -2 250.404 13.3474   5
  -1 -10  -2 250.541 13.1189   6
   1  10   2 248.623 13.2128   1
   1  10   2 251.630 13.1138   2
   1  10   2 248.299 10.8465   3
   1  10   2 301.140 15.3795   4
   1  10   2 245.718 14.0460   6
  -2 -10  -2 89.8263 8.48071   5
  -2 -10  -2 81.1892 7.83687   2
  -2 -10  -2 81.2336 5.94058   1
   2  10   2 61.1588 7.07224   2
   2  10   2 55.5146 6.56009   1
   2  10   2 54.3297 4.94062   3
   2  10   2 78.4701 9.84629   4
   2  10   2 67.6101 8.27327   6
   3  10   2 74.0632 6.61990   1
   3  10   2 62.6946 7.81650   6
   3  10   2 68.9159 4.91781   3
   3  10   2 60.0483 7.52594   2
   3  10   2 93.7000 10.0762   4
  -4 -10  -2 6.30203 5.03719   2
  -4 -10  -2 14.0326 5.66023   5
   4  10   2 3.34655 2.89133   1
   4  10   2 5.15319 4.43945   6
   4  10   2 0.38359 4.57720   2
   4  10   2 14.4989 6.72106   4
  -5 -10  -2 256.199 14.4641   5
   5  10   2 220.851 14.3857   2
   5  10   2 261.433 13.0128   6
   5  10   2 241.460 15.5535   4
  -6 -10  -2 520.546 23.5435   5
   6  10   2 532.254 24.3680   4
   6  10   2 478.099 20.7436   6
  -7 -10  -2 602.622 26.8454   5
   7  10   2 611.614 26.8990   4
   7  10   2 552.090 23.2871   6
  -8 -10  -2 60.7984 11.0958   5
   8  10   2 58.9844 7.47952   6
  -9 -10  -2 61.2476 12.0195   5
  -9 -10  -2 49.9483 6.76668   3
   9  10   2 57.3046 8.49993   6
   9  10   2 67.0601 9.45071   4
   8 -11  -2 87.6571 11.9700   2
   8 -11  -2 76.7494 13.4495   5
   8 -11  -2 100.143 13.9665   1
  -8  11   2 87.5456 14.0433   3
   7 -11  -2 21.5699 9.41256   5
   7 -11  -2 30.1943 8.56303   2
   7 -11  -2 34.5132 8.44451   1
  -7  11   2 28.7218 10.3812   3
  -7  11   2 30.6263 3.31307   4
  -7  11   2 24.5925 3.21881   4
  -7  11   2 19.2664 8.54770   1
   6 -11  -2 165.746 14.3018   5
   6 -11  -2 174.013 14.8695   1
   6 -11  -2 162.189 13.8695   2
  -6  11   2 160.206 8.97527   4
  -6  11   2 137.688 9.19675   4
  -6  11   2 156.169 14.6718   3
  -6  11   2 156.941 14.4337   1
   5 -11  -2 125.827 12.7118   1
   5 -11  -2 109.236 12.2351   5
   5 -11  -2 110.748 11.9245   2
  -5  11   2 118.017 12.5579   1
  -5  11   2 112.583 8.88463   4
  -5  11   2 116.388 12.7115   3
  -5  11   2 109.079 13.4499   6
  -5  11   2 110.813 9.39893   4
   4 -11  -2 74.3457 9.71973   1
   4 -11  -2 66.0185 8.28790   2
   4 -11  -2 58.9995 9.51237   5
  -4  11   2 60.7848 8.50646   3
  -4  11   2 50.1533 9.86300   6
  -4  11   2 70.2714 7.96653   4
  -4  11   2 58.9446 7.17431   2
  -4  11   2 77.6880 9.76189   1
  -4  11   2 61.2838 7.47875   4
   3 -11  -2 53.8758 8.17489   5
   3 -11  -2 61.7492 7.62553   2
   3 -11  -2 79.5120 9.36239   1
  -3  11   2 68.8825 8.12157   4
  -3  11   2 76.2947 7.81102   2
  -3  11   2 60.6981 7.57042   3
  -3  11   2 60.9223 9.45181   6
  -3  11   2 69.6889 7.93932   4
  -3  11   2 66.3029 9.03570   1
   2 -11  -2 69.8111 8.54699   6
   2 -11  -2 78.2850 8.55675   1
   2 -11  -2 79.6967 8.49667   2
   2 -11  -2 94.1149 9.53135   5
  -2  11   2 84.4155 9.39443   1
  -2  11   2 85.7826 10.1057   6
  -2  11   2 70.9017 8.05985   4
  -2  11   2 81.5933 9.73276   4
  -2  11   2 75.6512 7.92988   3
  -2  11   2 82.0662 7.89641   2
   1 -11  -2 1319.95 49.4060   6
   1 -11  -2 1386.55 48.3468   2
   1 -11  -2 1414.64 49.3894   5
  -1  11   2 1361.12 50.4466   1
  -1  11   2 1304.69 47.1417   3
  -1  11   2 1351.44 48.0735   2
  -1  11   2 1418.08 49.7674   4
  -1  11   2 1369.60 50.0850   6
   0 -11  -2 1288.96 46.8294   1
   0 -11  -2 1342.17 46.1266   2
   0 -11  -2 1256.55 46.9336   6
   0 -11  -2 1285.27 46.8319   5
   0  11   2 1246.14 44.4659   3
   0  11   2 1294.60 47.7632   1
   0  11   2 1330.87 47.7210   4
   0  11   2 1338.62 47.8085   6
   0  11   2 1290.52 46.0458   2
  -1 -11  -2 1064.86 36.8259   2
  -1 -11  -2 988.906 37.5763   5
  -1 -11  -2 935.893 37.0314   6
  -1 -11  -2 1018.72 36.6336   1
   1  11   2 1042.71 37.9801   1
   1  11   2 1005.42 38.0629   6
   1  11   2 1017.58 38.5797   4
   1  11   2 963.454 34.7061   3
   1  11   2 997.472 37.0017   2
  -2 -11  -2 582.628 24.5587   5
  -2 -11  -2 610.189 24.0871   2
  -2 -11  -2 600.583 22.4650   1
   2  11   2 584.087 26.1695   4
   2  11   2 589.933 24.3013   2
   2  11   2 599.553 21.5503   3
   2  11   2 592.178 24.2614   1
   2  11   2 606.763 24.8352   6
  -3 -11  -2 47.7080 7.45799   5
  -3 -11  -2 44.3796 6.44393   2
   3  11   2 55.6018 6.32982   1
   3  11   2 52.6356 7.07640   6
   3  11   2 44.1804 4.63459   3
   3  11   2 61.7729 9.18201   4
   3  11   2 36.3534 6.30651   2
  -4 -11  -2 54.3708 8.48038   5
  -4 -11  -2 57.3365 7.33104   2
   4  11   2 54.1326 6.01632   1
   4  11   2 65.4608 9.72125   4
   4  11   2 54.7733 7.14685   6
   4  11   2 50.4243 6.99931   2
  -5 -11  -2 0.29110 6.42614   5
   5  11   2 5.56818 5.21741   6
   5  11   2 -2.1380 6.96633   4
  -6 -11  -2 131.024 12.7328   5
   6  11   2 116.996 9.99448   6
   6  11   2 143.820 14.4120   4
  -7 -11  -2 119.641 13.6224   5
   7  11   2 110.342 9.71202   6
   7  11   2 139.978 14.1773   4
  -8 -11  -2 242.188 17.8277   5
   8  11   2 262.118 17.4996   4
   8  11   2 269.689 13.5515   6
   8 -12  -2 51.0117 12.9258   1
   8 -12  -2 46.1222 9.48300   2
   8 -12  -2 67.8234 13.2033   5
  -8  12   2 78.3173 14.3072   3
   7 -12  -2 131.598 15.3767   1
   7 -12  -2 141.634 15.1925   5
   7 -12  -2 133.530 13.8759   2
  -7  12   2 142.469 16.4149   3
  -7  12   2 122.745 14.9216   1
  -7  12   2 144.972 7.61125   4
   6 -12  -2 305.125 20.2299   1
   6 -12  -2 303.105 18.1189   2
   6 -12  -2 311.143 19.3108   5
  -6  12   2 342.894 20.0101   3
  -6  12   2 322.240 20.3792   1
  -6  12   2 293.043 13.8381   4
  -6  12   2 286.593 14.3517   4
   5 -12  -2 762.730 34.3358   1
   5 -12  -2 765.044 33.1016   5
   5 -12  -2 754.562 31.7105   2
  -5  12   2 755.289 32.1952   3
  -5  12   2 741.428 33.9228   6
  -5  12   2 746.566 29.2363   4
  -5  12   2 763.902 29.6796   4
  -5  12   2 781.952 34.7048   1
   4 -12  -2 356.382 19.7980   1
   4 -12  -2 353.768 19.1863   5
   4 -12  -2 335.208 17.7535   2
  -4  12   2 333.385 16.3774   4
  -4  12   2 328.395 19.5323   1
  -4  12   2 359.373 20.8023   6
  -4  12   2 316.851 17.0262   4
  -4  12   2 336.266 16.6167   2
  -4  12   2 330.102 17.9145   3
   3 -12  -2 1.59777 4.97959   2
   3 -12  -2 16.0578 7.07687   5
   3 -12  -2 0.43402 4.68253   1
  -3  12   2 16.1623 6.28836   3
  -3  12   2 8.77288 4.97555   4
  -3  12   2 3.43192 3.97244   2
  -3  12   2 3.22562 5.07002   1
  -3  12   2 7.35992 6.32481   4
  -3  12   2 6.86768 7.68285   6
   2 -12  -2 4.28285 4.99808   2
   2 -12  -2 10.1396 6.36306   5
   2 -12  -2 10.8781 4.74029   1
  -2  12   2 6.55062 6.29246   4
  -2  12   2 11.0724 4.45077   2
  -2  12   2 4.58822 4.63261   1
  -2  12   2 14.4483 7.41353   6
  -2  12   2 4.41314 5.00782   3
  -2  12   2 10.1927 5.39995   4
   1 -12  -2 7.70140 6.46832   5
   1 -12  -2 1.46102 2.90795   1
   1 -12  -2 0.50902 4.61935   2
  -1  12   2 4.33925 7.08160   6
  -1  12   2 -2.5078 4.00479   2
  -1  12   2 7.33468 5.07745   3
  -1  12   2 5.19139 4.57362   1
  -1  12   2 9.68667 5.81490   4
  -1  12   2 4.43446 6.78663   4
   0 -12  -2 483.057 20.3418   2
   0 -12  -2 471.700 21.3617   5
   0 -12  -2 452.756 21.4033   6
   0 -12  -2 473.857 20.9301   1
   0  12   2 515.719 23.0818   4
   0  12   2 475.893 20.2680   2
   0  12   2 461.107 22.0270   1
   0  12   2 472.534 22.4718   6
   0  12   2 474.815 18.7902   3
  -1 -12  -2 952.762 34.9809   1
  -1 -12  -2 979.104 36.4205   5
  -1 -12  -2 956.046 35.1445   2
   1  12   2 921.666 36.5086   1
   1  12   2 968.682 36.9695   6
   1  12   2 924.606 35.3501   2
   1  12   2 929.151 33.2017   3
   1  12   2 918.628 37.4969   4
  -2 -12  -2 823.145 30.9723   2
  -2 -12  -2 804.535 31.8884   5
  -2 -12  -2 808.380 29.2123   1
   2  12   2 799.969 31.2179   2
   2  12   2 775.905 31.2941   1
   2  12   2 833.831 33.4238   4
   2  12   2 795.079 31.9741   6
   2  12   2 776.967 28.2824   3
  -3 -12  -2 56.2382 7.50299   2
  -3 -12  -2 58.6493 8.58195   5
   3  12   2 61.8734 7.76508   2
   3  12   2 66.6876 10.1907   4
   3  12   2 52.0700 5.06959   3
   3  12   2 58.0446 8.26728   6
   3  12   2 70.3665 7.21686   1
  -4 -12  -2 22.2364 7.42115   5
  -4 -12  -2 18.2129 6.24301   2
   4  12   2 25.2058 6.68801   6
   4  12   2 23.7099 8.64527   4
   4  12   2 25.4464 3.82657   3
   4  12   2 25.2889 4.59294   1
   4  12   2 19.4026 7.46040   2
  -5 -12  -2 45.4679 8.79699   5
   5  12   2 70.4475 10.8280   4
   5  12   2 57.2856 7.97817   6
  -6 -12  -2 111.455 12.6009   5
   6  12   2 102.504 10.0548   6
   6  12   2 129.621 14.6048   4
  -7 -12  -2 6.15355 8.28874   5
   7  12   2 29.5019 9.23227   4
   7  12   2 33.1661 6.17589   6
  -8 -12  -2 9.37277 9.19245   5
   8  12   2 -2.6695 4.17544   6
   8  12   2 -1.4071 7.42013   4
   7 -13  -2 5.22720 9.80974   5
   7 -13  -2 2.87551 7.01211   2
   7 -13  -2 -1.0353 9.91871   1
  -7  13   2 -1.7302 10.1274   3
  -7  13   2 -4.1702 3.63749   4
   6 -13  -2 62.5808 11.5765   5
   6 -13  -2 42.2289 9.80663   1
   6 -13  -2 59.5952 9.91836   2
  -6  13   2 72.7413 11.9492   1
  -6  13   2 66.3225 7.42350   4
  -6  13   2 63.9038 11.4931   3
   5 -13  -2 407.843 21.2390   2
   5 -13  -2 418.268 22.9246   5
   5 -13  -2 392.868 23.3883   1
  -5  13   2 441.900 24.5682   6
  -5  13   2 437.206 19.7949   4
  -5  13   2 407.259 22.0286   3
  -5  13   2 391.385 18.7952   4
  -5  13   2 419.247 24.1280   1
   4 -13  -2 198.488 14.0278   2
   4 -13  -2 213.117 15.7892   5
   4 -13  -2 193.345 15.4408   1
  -4  13   2 221.159 14.2327   4
  -4  13   2 209.933 14.6995   3
  -4  13   2 204.101 16.1463   1
  -4  13   2 215.538 17.8889   6
   3 -13  -2 16.0186 7.51103   5
   3 -13  -2 15.1834 5.93826   1
   3 -13  -2 18.5015 5.86527   2
  -3  13   2 18.1817 7.13910   4
  -3  13   2 22.7432 6.96313   3
  -3  13   2 20.8157 7.05863   1
  -3  13   2 15.5601 5.05882   2
  -3  13   2 16.5328 8.98841   6
   2 -13  -2 4.09160 4.86005   2
   2 -13  -2 -2.9472 3.98968   1
   2 -13  -2 -0.1643 6.44097   5
  -2  13   2 14.3704 8.28837   6
  -2  13   2 8.27960 5.91988   3
  -2  13   2 -4.8200 4.57405   1
  -2  13   2 -2.4895 3.78395   2
  -2  13   2 1.44934 6.71831   4
   1 -13  -2 192.803 12.0294   2
   1 -13  -2 187.091 13.7677   5
   1 -13  -2 207.995 13.0193   1
  -1  13   2 221.684 15.0659   4
  -1  13   2 196.890 11.4428   3
  -1  13   2 188.947 14.6278   6
  -1  13   2 184.872 13.8075   1
  -1  13   2 182.875 11.3630   2
   0 -13  -2 229.884 12.7956   2
   0 -13  -2 222.728 12.8652   1
   0 -13  -2 219.511 13.9736   5
   0  13   2 233.996 15.5606   4
   0  13   2 209.142 11.3459   3
   0  13   2 225.877 14.9890   6
   0  13   2 212.970 12.2960   2
   0  13   2 203.092 13.6280   1
  -1 -13  -2 14.4057 5.29485   2
  -1 -13  -2 23.9367 4.73053   1
  -1 -13  -2 13.3657 6.67748   5
   1  13   2 20.1696 5.43480   2
   1  13   2 20.6197 4.66867   3
   1  13   2 28.9719 5.82924   1
   1  13   2 17.2699 8.49955   4
   1  13   2 20.7742 7.46037   6
  -2 -13  -2 112.741 7.58248   1
  -2 -13  -2 132.696 10.4023   2
  -2 -13  -2 107.257 11.3528   5
   2  13   2 131.704 10.1510   1
   2  13   2 125.575 7.59663   3
   2  13   2 130.118 10.2917   2
   2  13   2 126.277 12.2650   6
   2  13   2 135.367 14.1578   4
  -3 -13  -2 545.579 25.2497   5
  -3 -13  -2 568.161 24.2313   2
   3  13   2 579.826 25.2566   6
   3  13   2 637.137 27.7171   4
   3  13   2 560.723 20.8539   3
   3  13   2 538.597 23.7711   1
   3  13   2 554.173 24.4395   2
  -4 -13  -2 410.339 21.5600   5
   4  13   2 427.205 16.6629   3
   4  13   2 473.338 21.2737   6
   4  13   2 475.387 24.0606   4
   4  13   2 422.585 19.1406   1
  -5 -13  -2 257.146 16.3071   5
   5  13   2 242.745 10.8877   3
   5  13   2 281.226 19.2880   4
   5  13   2 245.783 12.7558   1
   5  13   2 257.385 15.1516   6
  -6 -13  -2 -2.1702 7.80708   5
   6  13   2 3.75968 8.89530   4
   6  13   2 -2.7947 5.14951   6
  -7 -13  -2 17.6582 8.97416   5
   7  13   2 23.0263 5.94868   6
   7  13   2 25.7102 9.27387   4
   6 -14  -2 -6.1513 6.16343   2
   6 -14  -2 2.56620 8.68162   1
   6 -14  -2 1.08891 9.05788   5
  -6  14   2 2.55494 4.95413   4
  -6  14   2 -0.0498 9.52199   3
  -6  14   2 15.2814 8.92493   1
   5 -14  -2 -5.1645 8.56584   5
   5 -14  -2 8.27558 6.59931   2
   5 -14  -2 12.3899 7.62250   1
  -5  14   2 3.53831 9.33708   6
  -5  14   2 8.26698 6.21524   4
  -5  14   2 15.5784 8.21376   1
  -5  14   2 9.33511 9.34678   3
   4 -14  -2 441.250 23.7755   5
   4 -14  -2 432.355 21.2176   2
   4 -14  -2 455.446 24.8368   1
  -4  14   2 442.035 22.6306   3
  -4  14   2 501.605 26.0576   6
  -4  14   2 435.166 24.9220   1
  -4  14   2 461.538 22.2412   4
   3 -14  -2 608.153 28.9499   1
   3 -14  -2 639.988 28.3714   5
   3 -14  -2 635.348 26.2869   2
  -3  14   2 606.662 26.6307   3
  -3  14   2 605.256 27.6271   2
  -3  14   2 637.343 27.8490   4
  -3  14   2 660.366 30.4224   6
  -3  14   2 576.855 29.7164   1
   2 -14  -2 338.486 19.0939   5
   2 -14  -2 351.059 25.4227   1
   2 -14  -2 305.067 16.2291   2
  -2  14   2 305.657 16.3179   3
  -2  14   2 285.401 19.0712   1
  -2  14   2 306.976 15.6124   2
  -2  14   2 336.893 19.3171   4
  -2  14   2 345.964 20.9009   6
   1 -14  -2 497.755 21.9169   2
   1 -14  -2 506.646 23.5514   1
   1 -14  -2 506.732 24.0801   5
  -1  14   2 475.995 24.6201   1
  -1  14   2 524.462 21.4434   3
  -1  14   2 490.459 21.5393   2
  -1  14   2 533.761 25.2277   4
  -1  14   2 517.667 25.7741   6
   0 -14  -2 13.0980 4.72759   1
   0 -14  -2 12.6469 5.30779   2
   0 -14  -2 11.6623 7.05616   5
   0  14   2 17.2006 6.01750   1
   0  14   2 13.6599 8.32656   4
   0  14   2 10.4577 4.94726   3
   0  14   2 17.4947 8.33324   6
   0  14   2 15.3942 4.77246   2
  -1 -14  -2 12.7989 5.12643   2
  -1 -14  -2 3.79550 6.79110   5
  -1 -14  -2 4.91970 3.66089   1
   1  14   2 9.43437 5.05405   1
   1  14   2 17.1361 4.71485   3
   1  14   2 5.77129 4.69742   2
   1  14   2 9.27049 8.28540   4
   1  14   2 22.7381 7.95746   6
  -2 -14  -2 50.7546 7.40129   2
  -2 -14  -2 54.4332 5.68466   1
  -2 -14  -2 42.7184 8.54019   5
   2  14   2 48.6562 7.44541   1
   2  14   2 47.0149 10.4122   4
   2  14   2 36.9611 6.70172   2
   2  14   2 62.5352 9.95662   6
   2  14   2 53.1253 6.23059   3
  -3 -14  -2 0.86970 5.59283   2
  -3 -14  -2 -2.7923 7.05650   5
   3  14   2 0.50552 7.46381   6
   3  14   2 4.25758 9.04250   4
   3  14   2 7.68882 3.88735   3
   3  14   2 4.51612 4.70781   1
  -4 -14  -2 25.9028 9.03963   5
   4  14   2 42.3717 8.82794   6
   4  14   2 29.0836 5.51276   1
   4  14   2 55.8319 11.6861   4
   4  14   2 28.9486 4.45746   3
  -5 -14  -2 209.584 15.5037   5
   5  14   2 245.299 18.7243   4
   5  14   2 193.725 11.8343   1
   5  14   2 218.559 14.7193   6
   5  14   2 197.054 11.8059   3
  -6 -14  -2 99.2989 13.3082   5
   6  14   2 128.371 15.1631   4
   6  14   2 103.880 11.0530   6
   5 -15  -2 -3.1583 5.31887   2
   5 -15  -2 0.97951 8.69494   5
   5 -15  -2 31.9295 12.5046   1
  -5  15   2 -0.0223 6.02140   4
  -5  15   2 -3.2616 8.75107   3
  -5  15   2 0.97021 9.31892   1
   4 -15  -2 51.2209 9.99472   1
   4 -15  -2 44.6548 10.8859   5
   4 -15  -2 44.6796 8.08838   2
  -4  15   2 44.7282 12.2688   6
  -4  15   2 30.6918 9.53917   1
  -4  15   2 50.0014 9.81314   3
  -4  15   2 66.6411 10.0150   4
   3 -15  -2 5.21295 8.99274   5
   3 -15  -2 -7.2434 5.94380   1
   3 -15  -2 3.06489 5.42016   2
  -3  15   2 -0.6796 9.95743   6
  -3  15   2 18.5643 7.73094   3
  -3  15   2 6.49218 8.39730   4
  -3  15   2 -5.2311 7.40812   1
   2 -15  -2 31.9991 6.80988   2
   2 -15  -2 31.1530 9.41373   5
  -2  15   2 19.5049 10.3511   6
  -2  15   2 44.4672 9.74136   4
  -2  15   2 27.1646 7.48569   3
  -2  15   2 21.1326 8.42789   1
   1 -15  -2 13.7826 5.71878   2
   1 -15  -2 14.8584 8.16766   5
   1 -15  -2 2.79174 4.97802   1
  -1  15   2 17.9131 6.67083   3
  -1  15   2 10.1058 4.97259   2
  -1  15   2 27.8993 9.59611   4
  -1  15   2 31.6611 10.0185   6
  -1  15   2 8.12834 6.25617   1
   0 -15  -2 7.96119 4.67134   1
   0 -15  -2 21.6072 7.81960   5
   0 -15  -2 8.21045 5.01962   2
   0  15   2 16.2410 4.69099   2
   0  15   2 7.69292 8.51666   6
   0  15   2 6.20005 5.83898   1
   0  15   2 13.5593 8.89691   4
   0  15   2 15.9039 5.77845   3
  -1 -15  -2 19.6060 5.70245   2
  -1 -15  -2 26.0893 5.14037   1
  -1 -15  -2 31.9154 8.46837   5
   1  15   2 38.3631 5.89192   3
   1  15   2 26.7350 6.56600   2
   1  15   2 31.5626 10.1294   4
   1  15   2 23.6814 6.52629   1
   1  15   2 31.5558 9.08954   6
  -2 -15  -2 86.7350 6.57902   1
  -2 -15  -2 76.9564 10.9657   5
  -2 -15  -2 94.7862 9.87783   2
   2  15   2 81.6192 10.2119   1
   2  15   2 101.621 13.2198   4
   2  15   2 121.420 13.3000   6
   2  15   2 83.1458 7.36557   3
  -3 -15  -2 310.756 16.7250   2
  -3 -15  -2 294.065 18.6239   5
   3  15   2 346.320 22.2429   4
   3  15   2 304.959 18.9197   6
   3  15   2 297.864 12.9326   3
   3  15   2 300.829 16.7411   1
  -4 -15  -2 165.482 15.1241   5
   4  15   2 223.265 18.7946   4
   4  15   2 159.973 12.2511   1
   4  15   2 202.000 14.9273   6
  -5 -15  -2 76.1260 11.5544   5
   5  15   2 99.6718 14.3537   4
   5  15   2 94.2578 11.4419   6
   5  15   2 61.3718 6.91334   1
  -6 -15  -2 9.84642 9.32458   5
   6  15   2 4.26963 6.37764   6
   6  15   2 3.29612 9.62463   4
   4 -16  -2 44.0299 11.2956   5
   4 -16  -2 28.7607 6.77068   2
  -4  16   2 40.4355 8.64468   4
  -4  16   2 50.6690 10.8234   3
  -4  16   2 49.0769 12.7273   6
   3 -16  -2 161.068 16.3663   1
   3 -16  -2 174.094 15.9810   5
   3 -16  -2 169.958 12.3254   2
  -3  16   2 184.078 15.4532   4
  -3  16   2 176.446 18.6049   6
  -3  16   2 166.321 13.9230   3
  -3  16   2 159.005 17.4358   1
   2 -16  -2 51.2641 8.93546   1
   2 -16  -2 73.1481 9.08002   2
   2 -16  -2 77.7875 12.0483   5
  -2  16   2 70.8687 12.4151   6
  -2  16   2 74.6195 10.9979   1
  -2  16   2 61.4246 9.21515   3
  -2  16   2 76.8898 11.4024   4
   1 -16  -2 144.043 11.0590   2
   1 -16  -2 138.746 12.4700   1
   1 -16  -2 175.250 15.2067   5
  -1  16   2 130.107 15.4306   6
  -1  16   2 162.310 11.7149   3
  -1  16   2 161.125 15.1531   1
  -1  16   2 155.495 15.1408   4
   0 -16  -2 218.943 14.6522   1
   0 -16  -2 249.073 17.0609   5
   0 -16  -2 269.075 14.2872   2
   0  16   2 282.397 19.9013   4
   0  16   2 248.567 19.2397   6
   0  16   2 228.267 13.3173   3
   0  16   2 250.068 17.3697   1
  -1 -16  -2 133.041 13.8282   5
  -1 -16  -2 128.088 9.84655   1
  -1 -16  -2 137.277 10.9263   2
   1  16   2 104.144 12.4215   1
   1  16   2 145.214 15.0542   6
   1  16   2 123.715 9.36404   3
   1  16   2 135.039 16.3740   4
  -2 -16  -2 183.825 16.0437   5
  -2 -16  -2 190.428 9.50795   1
  -2 -16  -2 235.078 13.5788   2
   2  16   2 195.013 15.0379   1
   2  16   2 221.798 16.7546   6
   2  16   2 203.756 10.7474   3
   2  16   2 222.792 19.0549   4
  -3 -16  -2 94.0965 12.3909   5
   3  16   2 115.136 13.4431   6
   3  16   2 115.845 14.7562   4
   3  16   2 79.6087 9.50721   1
  -4 -16  -2 13.3053 8.86646   5
   4  16   2 18.5107 6.16160   1
   4  16   2 11.4795 10.3250   4
   4  16   2 13.5398 7.93517   6
   3 -17  -2 41.7525 11.5792   5
   3 -17  -2 37.7468 6.48256   2
  -3  17   2 45.2272 11.9404   6
  -3  17   2 47.5472 9.61566   4
   2 -17  -2 0.04299 8.53096   5
   2 -17  -2 0.80647 4.68995   2
  -2  17   2 -1.5015 6.74288   3
  -2  17   2 1.20870 8.31872   4
  -2  17   2 -2.0894 9.48270   6
   1 -17  -2 61.6961 11.7219   5
   1 -17  -2 56.7429 7.13882   2
  -1  17   2 59.5701 11.4273   4
  -1  17   2 60.3900 8.39218   3
  -1  17   2 54.1186 12.1613   6
   0 -17  -2 56.0629 7.56718   2
   0 -17  -2 54.8509 8.17249   1
   0 -17  -2 66.2519 11.6241   5
   0  17   2 68.8346 13.1490   6
   0  17   2 66.1675 8.28959   3
   0  17   2 96.7247 14.4100   4
  -1 -17  -2 42.9389 6.42310   1
  -1 -17  -2 54.4207 7.54400   2
  -1 -17  -2 69.1963 11.9871   5
   1  17   2 63.5696 7.43024   3
   1  17   2 56.4652 11.3796   6
  -2 -17  -2 9.96763 5.44542   2
  -2 -17  -2 46.4523 10.7668   5
   2  17   2 14.9855 9.35145   6
   2  17   2 35.5015 12.1885   4
   2  17   2 25.1567 6.82551   3
  -3 -17  -2 37.4468 11.0878   5
   3  17   2 27.6793 11.8060   4
   3  17   2 40.4856 9.79147   6
   2  17  -3 94.1004 14.2831   6
   2  17  -3 110.405 15.3121   4
   2  17  -3 130.129 13.3225   3
  -2 -17   3 82.3913 10.6773   5
   1  17  -3 6.33028 8.82838   3
   1  17  -3 1.57614 10.0820   4
   1  17  -3 3.82367 10.1981   6
  -1 -17   3 18.2436 8.38131   5
   0  17  -3 -1.8199 8.68121   3
   0  17  -3 3.42025 9.90025   4
   0  17  -3 -2.7901 9.72892   6
   0 -17   3 15.6242 8.05160   5
   0 -17   3 0.63645 5.37007   1
  -1  17  -3 17.0980 10.0384   4
  -1  17  -3 10.0894 9.39906   3
  -1  17  -3 38.7686 12.1329   6
   1 -17   3 32.3835 8.89905   5
  -2  17  -3 47.2752 10.9380   3
  -2  17  -3 49.5679 12.7916   6
  -2  17  -3 57.3269 11.1424   4
   2 -17   3 33.3843 9.46254   5
   4  16  -3 63.0269 12.1302   6
   4  16  -3 47.9779 12.6730   4
   4  16  -3 53.3299 9.41408   3
   4  16  -3 33.9901 6.04777   1
  -4 -16   3 50.0626 8.78062   5
   3  16  -3 101.150 11.9949   3
   3  16  -3 119.666 15.6170   4
   3  16  -3 101.436 13.7690   6
   3  16  -3 105.969 10.9260   1
  -3 -16   3 106.006 11.8515   5
   2  16  -3 168.742 17.0269   6
   2  16  -3 143.142 16.5201   4
   2  16  -3 148.789 13.3089   3
  -2 -16   3 143.378 12.8559   5
   1  16  -3 39.4540 11.0835   6
   1  16  -3 23.9108 7.22682   1
   1  16  -3 26.3455 10.9738   4
   1  16  -3 28.9150 8.63412   3
  -1 -16   3 19.6430 3.82485   1
  -1 -16   3 39.0277 8.54492   5
   0  16  -3 105.315 12.3208   3
   0  16  -3 94.7732 13.8355   6
   0  16  -3 78.3716 10.7920   1
   0  16  -3 109.976 14.6619   4
   0 -16   3 94.8956 10.7065   5
   0 -16   3 91.0087 9.29229   1
  -1  16  -3 117.708 15.0860   6
  -1  16  -3 107.688 13.8818   4
  -1  16  -3 109.871 13.1074   3
  -1  16  -3 76.6183 11.1672   1
   1 -16   3 101.354 11.6030   5
   1 -16   3 85.6664 10.9141   1
  -2  16  -3 138.993 17.5164   6
  -2  16  -3 136.195 14.8146   3
  -2  16  -3 104.627 13.4677   4
   2 -16   3 131.781 13.3609   5
   2 -16   3 98.9057 12.4692   1
  -3  16  -3 99.6604 13.6382   3
  -3  16  -3 106.679 15.0730   6
  -3  16  -3 116.502 14.5779   4
   3 -16   3 117.853 12.9363   5
  -4  16  -3 92.9898 11.7817   4
  -4  16  -3 74.1303 13.4316   6
  -4  16  -3 119.744 14.8046   3
   4 -16   3 79.1009 11.9162   5
   5  15  -3 45.4922 11.0210   6
   5  15  -3 45.4078 12.0280   4
  -5 -15   3 36.2144 8.70960   5
   4  15  -3 208.822 19.5727   4
   4  15  -3 236.604 18.5333   6
   4  15  -3 210.254 11.7073   1
   4  15  -3 213.383 14.8443   3
  -4 -15   3 215.543 14.8357   5
   3  15  -3 280.191 16.4755   3
   3  15  -3 256.956 14.8623   1
   3  15  -3 317.409 21.8535   4
   3  15  -3 253.023 15.2192   2
   3  15  -3 279.379 20.3972   6
  -3 -15   3 269.310 16.0135   5
   2  15  -3 39.2876 4.84056   2
   2  15  -3 34.6422 10.2632   6
   2  15  -3 29.7293 8.29033   3
   2  15  -3 44.5039 7.14787   1
  -2 -15   3 35.5513 7.84553   5
   1  15  -3 8.08084 8.81052   6
   1  15  -3 8.70551 7.00488   3
   1  15  -3 5.23558 2.09356   2
   1  15  -3 9.54314 5.82540   1
  -1 -15   3 -0.7151 6.18271   5
  -1 -15   3 0.25916 3.04581   1
   0  15  -3 109.024 14.0028   6
   0  15  -3 73.1589 10.1333   1
   0  15  -3 79.6191 10.8418   3
   0 -15   3 101.821 8.95181   1
   0 -15   3 92.7219 10.4593   5
  -1  15  -3 140.775 16.4689   6
  -1  15  -3 143.950 13.3296   3
  -1  15  -3 122.183 13.8402   1
   1 -15   3 131.186 12.4797   5
   1 -15   3 146.863 11.6350   1
  -2  15  -3 265.074 19.4622   1
  -2  15  -3 269.225 18.3478   3
  -2  15  -3 295.111 21.3257   6
   2 -15   3 287.228 17.5579   1
   2 -15   3 277.692 17.4652   5
  -3  15  -3 306.311 19.1536   3
  -3  15  -3 305.847 20.7285   1
  -3  15  -3 293.938 21.0845   6
  -3  15  -3 278.680 18.6173   4
   3 -15   3 243.824 10.4643   2
   3 -15   3 278.694 18.3403   5
  -4  15  -3 24.5304 9.07935   1
  -4  15  -3 11.4593 8.18625   4
  -4  15  -3 6.37407 9.51804   3
  -4  15  -3 4.40314 9.94868   6
   4 -15   3 13.0842 7.24218   1
   4 -15   3 -7.4959 7.45433   5
   4 -15   3 5.78744 2.67855   2
  -5  15  -3 12.4730 7.49093   4
  -5  15  -3 23.0714 10.8432   3
  -5  15  -3 30.7973 10.8770   6
   5 -15   3 19.0677 9.15472   5
   5 -15   3 11.7914 4.95842   2
   6  14  -3 56.7522 7.80415   2
   6  14  -3 72.7498 12.8517   4
   6  14  -3 73.3905 10.9191   6
  -6 -14   3 55.3856 9.25305   5
   5  14  -3 257.956 19.4196   4
   5  14  -3 268.007 18.6883   6
  -5 -14   3 252.575 15.6497   5
   4  14  -3 138.135 15.2760   6
   4  14  -3 112.316 9.23897   2
   4  14  -3 161.883 16.8133   4
   4  14  -3 104.912 8.35449   1
  -4 -14   3 118.616 11.4478   5
   3  14  -3 91.3349 8.74619   1
   3  14  -3 83.7711 7.56856   2
   3  14  -3 74.9832 11.8670   6
   3  14  -3 93.0011 10.3748   3
  -3 -14   3 84.2852 9.39360   5
   2  14  -3 157.498 15.5449   6
   2  14  -3 160.236 12.4164   3
   2  14  -3 157.976 8.32559   2
   2  14  -3 155.427 11.5069   1
  -2 -14   3 152.657 11.4581   5
   1  14  -3 7.36271 4.96624   1
   1  14  -3 0.55387 8.11534   6
   1  14  -3 -0.1539 2.39600   2
   1  14  -3 11.1361 6.47073   3
  -1 -14   3 6.87939 5.85932   5
  -1 -14   3 2.81254 2.99544   1
   0  14  -3 96.1453 10.6938   3
   0  14  -3 84.2022 12.0951   6
   0  14  -3 85.1959 10.6029   1
   0 -14   3 94.2523 10.0311   5
   0 -14   3 84.7669 8.38532   1
  -1  14  -3 102.995 11.3105   1
  -1  14  -3 111.860 13.1608   6
  -1  14  -3 90.3040 10.8207   3
   1 -14   3 99.7318 10.0369   1
   1 -14   3 94.6499 10.4962   5
  -2  14  -3 338.877 21.0435   6
  -2  14  -3 313.537 18.2641   3
  -2  14  -3 277.650 18.5745   1
   2 -14   3 314.318 17.3331   5
   2 -14   3 289.748 11.0525   2
   2 -14   3 309.739 17.6116   1
  -3  14  -3 77.4957 11.2055   3
  -3  14  -3 89.1627 12.7689   6
  -3  14  -3 74.1676 10.5816   1
   3 -14   3 75.7656 5.26756   2
   3 -14   3 86.2146 10.9982   5
   3 -14   3 101.675 11.3188   1
  -4  14  -3 180.612 16.5954   1
  -4  14  -3 180.070 14.4265   4
  -4  14  -3 173.896 15.4662   3
  -4  14  -3 213.138 18.0666   6
   4 -14   3 165.046 8.91038   2
   4 -14   3 186.676 14.9269   5
   4 -14   3 166.106 14.6622   1
  -5  14  -3 -7.3496 6.48888   4
  -5  14  -3 4.38658 9.58339   6
  -5  14  -3 -3.0192 8.27891   1
  -5  14  -3 4.74759 9.99974   3
   5 -14   3 1.95099 3.80424   2
   5 -14   3 11.1914 7.55666   1
   5 -14   3 6.03482 8.47028   5
  -6  14  -3 -2.3781 5.35488   4
  -6  14  -3 3.87494 10.1212   3
  -6  14  -3 5.48864 9.38985   6
  -6  14  -3 0.09532 9.76935   1
   6 -14   3 4.33941 4.30289   2
   6 -14   3 13.0773 9.74288   5
   7  13  -3 19.0568 9.06956   4
   7  13  -3 32.3647 7.20285   2
   7  13  -3 8.85893 7.67435   6
  -7 -13   3 29.1821 8.23046   5
   6  13  -3 74.5542 10.8185   6
   6  13  -3 82.0277 12.4380   4
   6  13  -3 84.5955 9.28093   2
  -6 -13   3 72.1786 9.44911   5
   5  13  -3 276.796 14.5956   2
   5  13  -3 296.213 18.8183   6
   5  13  -3 274.366 19.1373   4
  -5 -13   3 297.760 16.0588   5
   4  13  -3 298.665 13.3187   1
   4  13  -3 303.589 18.9092   6
   4  13  -3 286.637 14.3106   2
  -4 -13   3 317.374 15.9169   5
   3  13  -3 119.772 13.4782   6
   3  13  -3 111.335 8.24109   2
   3  13  -3 110.658 8.50393   1
  -3 -13   3 109.516 9.88451   5
   2  13  -3 9.13869 6.11586   3
   2  13  -3 -0.4654 3.99786   1
   2  13  -3 -3.9540 2.90896   2
   2  13  -3 11.4293 8.03125   6
  -2 -13   3 -1.7538 5.27241   5
   1  13  -3 36.1646 4.39665   2
   1  13  -3 41.6311 9.76197   6
   1  13  -3 20.8364 7.10426   3
   1  13  -3 31.0335 6.16341   1
  -1 -13   3 32.4059 6.75193   5
  -1 -13   3 28.0824 4.24933   1
   0  13  -3 -1.8220 7.64031   6
   0  13  -3 1.10355 2.10943   2
   0  13  -3 -2.1194 6.27225   3
   0  13  -3 1.95489 4.48181   1
   0 -13   3 2.34630 5.32109   5
   0 -13   3 3.84771 3.69858   1
  -1  13  -3 188.224 13.6541   3
  -1  13  -3 223.703 14.7426   1
  -1  13  -3 239.774 16.3224   6
   1 -13   3 231.867 13.2003   5
   1 -13   3 185.306 12.7644   1
  -2  13  -3 2.56461 6.98146   3
  -2  13  -3 12.2702 5.73507   1
  -2  13  -3 12.2342 8.35726   6
   2 -13   3 4.45453 4.11068   1
   2 -13   3 6.39143 2.34426   2
   2 -13   3 10.8503 6.13836   5
  -3  13  -3 287.814 18.5594   1
  -3  13  -3 320.411 18.1538   3
  -3  13  -3 332.384 20.1362   6
   3 -13   3 306.098 17.1753   5
   3 -13   3 300.462 12.3652   2
   3 -13   3 291.607 17.4838   1
  -4  13  -3 416.713 21.4630   3
  -4  13  -3 370.482 21.9933   1
  -4  13  -3 420.098 22.9299   6
   4 -13   3 394.357 21.6280   1
   4 -13   3 356.935 15.6819   2
   4 -13   3 379.739 20.1477   5
  -5  13  -3 395.741 22.5820   3
  -5  13  -3 437.882 24.8526   1
  -5  13  -3 437.927 24.3496   6
  -5  13  -3 403.061 20.3455   4
   5 -13   3 395.214 17.8007   2
   5 -13   3 409.829 21.8273   5
   5 -13   3 450.945 24.0766   1
  -6  13  -3 236.958 14.2415   4
  -6  13  -3 259.602 19.2995   6
  -6  13  -3 259.840 19.7776   3
  -6  13  -3 247.410 19.8494   1
   6 -13   3 247.131 18.6248   1
   6 -13   3 242.258 13.8990   2
   6 -13   3 250.281 18.4373   5
  -7  13  -3 25.6575 5.21827   4
  -7  13  -3 29.8631 11.7629   3
  -7  13  -3 35.5649 10.5072   6
  -7  13  -3 12.7312 11.6126   1
   7 -13   3 34.9823 6.96630   2
   7 -13   3 30.1576 10.4393   5
   8  12  -3 70.2029 10.1070   2
   8  12  -3 37.3208 8.94609   6
   8  12  -3 41.0704 9.23452   4
  -8 -12   3 46.9777 9.30208   5
   7  12  -3 32.2551 8.60186   6
   7  12  -3 42.0705 9.57135   4
   7  12  -3 22.2199 7.23567   2
  -7 -12   3 23.1664 7.70972   5
   6  12  -3 144.684 14.5908   4
   6  12  -3 152.621 14.3339   6
  -6 -12   3 137.078 12.2004   5
   5  12  -3 86.3481 8.83340   2
   5  12  -3 110.451 12.7890   6
   5  12  -3 119.354 13.0926   4
  -5 -12   3 103.890 10.2520   5
   4  12  -3 3.28194 7.09669   6
   4  12  -3 2.02134 2.68181   1
   4  12  -3 -2.0349 3.56425   2
  -4 -12   3 2.78264 5.36443   5
   3  12  -3 247.949 11.9998   2
   3  12  -3 259.939 12.3693   1
   3  12  -3 259.675 16.5152   6
  -3 -12   3 236.639 13.0278   5
   2  12  -3 1035.14 36.4507   2
   2  12  -3 1036.34 41.0635   6
   2  12  -3 1062.77 38.6681   1
  -2 -12   3 1050.84 38.0689   5
   1  12  -3 1402.86 52.5614   6
   1  12  -3 1436.38 47.2158   2
   1  12  -3 1437.63 50.4085   3
   1  12  -3 1353.75 50.8547   1
  -1 -12   3 1403.02 48.7441   1
  -1 -12   3 1404.98 49.6417   5
   0  12  -3 500.115 23.2106   1
   0  12  -3 578.153 25.8667   6
   0  12  -3 538.277 18.8021   2
   0  12  -3 513.420 22.6998   3
   0 -12   3 543.317 22.2606   1
   0 -12   3 543.551 22.2763   5
  -1  12  -3 134.195 11.2451   1
  -1  12  -3 144.423 11.2617   3
  -1  12  -3 125.126 12.8760   6
   1 -12   3 138.560 10.4963   5
   1 -12   3 137.703 6.26577   2
   1 -12   3 134.841 10.2442   1
  -2  12  -3 7.22316 5.03974   1
  -2  12  -3 -2.4941 7.09942   6
  -2  12  -3 5.14277 6.42630   3
   2 -12   3 1.53507 2.28187   2
   2 -12   3 3.87781 5.45053   5
  -3  12  -3 11.3669 5.37815   1
  -3  12  -3 5.04173 7.06977   4
  -3  12  -3 5.58464 7.65541   6
  -3  12  -3 -0.7427 6.68227   3
   3 -12   3 14.4019 5.44059   1
   3 -12   3 3.45692 2.92120   2
   3 -12   3 -4.8285 5.50211   5
  -4  12  -3 103.867 12.7270   6
  -4  12  -3 95.8425 11.5497   1
  -4  12  -3 83.9302 9.14595   4
  -4  12  -3 102.125 11.6334   3
   4 -12   3 102.215 11.9415   1
   4 -12   3 103.810 10.8332   5
   4 -12   3 96.2184 7.57908   2
  -5  12  -3 191.565 15.7656   1
  -5  12  -3 175.765 15.7285   3
  -5  12  -3 181.557 11.5843   4
  -5  12  -3 196.703 16.8442   6
   5 -12   3 168.205 14.8772   1
   5 -12   3 188.079 11.4082   2
   5 -12   3 191.042 14.5675   5
  -6  12  -3 221.758 17.2774   3
  -6  12  -3 193.658 17.1381   6
  -6  12  -3 180.006 11.3632   4
  -6  12  -3 198.631 12.3465   4
  -6  12  -3 209.167 17.4859   1
   6 -12   3 186.401 12.6281   2
   6 -12   3 206.084 16.0479   5
   6 -12   3 199.664 16.3677   1
  -7  12  -3 103.404 8.13999   4
  -7  12  -3 80.8244 12.2172   1
  -7  12  -3 105.902 14.3203   3
  -7  12  -3 97.5860 13.4543   6
   7 -12   3 85.2884 12.4733   5
   7 -12   3 121.848 10.9470   2
   7 -12   3 119.922 13.3997   1
   8  11  -3 303.238 17.8784   6
   8  11  -3 287.102 17.9025   4
   8  11  -3 252.056 17.2681   2
  -8 -11   3 255.941 17.0311   5
   7  11  -3 445.159 22.7553   6
   7  11  -3 449.740 23.1974   4
   7  11  -3 423.824 21.5791   2
  -7 -11   3 428.559 21.0209   5
   6  11  -3 281.081 17.4604   6
   6  11  -3 286.600 18.0378   4
  -6 -11   3 260.176 15.0884   5
   5  11  -3 8.94162 7.56229   6
   5  11  -3 17.1902 4.88349   2
  -5 -11   3 12.7097 5.57838   5
   4  11  -3 22.6312 3.26501   1
   4  11  -3 23.3807 7.62751   6
  -4 -11   3 16.7710 5.43503   5
   3  11  -3 31.8506 4.34677   1
   3  11  -3 21.6431 4.11733   2
   3  11  -3 33.4998 7.71870   6
  -3 -11   3 32.3543 5.60471   5
   2  11  -3 316.867 14.8825   1
   2  11  -3 325.764 13.4375   2
   2  11  -3 310.611 17.6280   6
  -2 -11   3 332.761 14.7870   5
   1  11  -3 185.234 12.8449   4
   1  11  -3 193.955 14.3755   6
   1  11  -3 182.868 11.6865   3
   1  11  -3 182.354 11.3259   1
   1  11  -3 200.057 8.68976   2
  -1 -11   3 185.050 10.8212   5
  -1 -11   3 197.002 9.94962   1
   0  11  -3 268.051 14.2568   3
   0  11  -3 280.699 10.6832   2
   0  11  -3 258.322 14.3464   1
   0  11  -3 269.105 16.1253   6
   0  11  -3 288.256 15.4197   4
   0 -11   3 287.841 13.6340   5
   0 -11   3 290.308 13.8541   1
  -1  11  -3 90.5893 8.78587   3
  -1  11  -3 82.8977 4.73326   2
  -1  11  -3 80.1212 8.74021   4
  -1  11  -3 81.4129 8.72063   1
  -1  11  -3 102.364 10.8627   6
   1 -11   3 90.5490 8.44534   5
   1 -11   3 84.6305 8.27759   1
   1 -11   3 87.6089 4.82319   2
  -2  11  -3 12.4140 6.57901   3
  -2  11  -3 26.7181 6.49487   4
  -2  11  -3 14.1999 7.64112   6
  -2  11  -3 16.7375 5.24827   1
   2 -11   3 21.1542 3.05604   2
   2 -11   3 18.6308 5.18398   1
   2 -11   3 28.5711 6.37972   5
  -3  11  -3 11.8132 5.08518   4
  -3  11  -3 1.64826 6.97276   6
  -3  11  -3 7.59947 6.41263   3
  -3  11  -3 9.41374 4.97236   1
   3 -11   3 4.41291 5.61889   5
   3 -11   3 5.47332 3.00214   2
   3 -11   3 8.63051 4.99903   1
  -4  11  -3 -3.8996 4.93463   1
  -4  11  -3 -4.6651 7.15781   6
  -4  11  -3 -0.9228 6.87051   3
  -4  11  -3 -0.8349 4.13272   4
   4 -11   3 2.64626 3.73470   2
   4 -11   3 7.48616 6.16467   5
   4 -11   3 -3.4772 4.62440   1
  -5  11  -3 128.763 12.9814   1
  -5  11  -3 134.787 9.73201   4
  -5  11  -3 150.845 14.6740   6
  -5  11  -3 140.061 13.0581   3
   5 -11   3 164.577 13.0602   5
   5 -11   3 142.423 10.0799   2
   5 -11   3 157.979 13.4697   1
  -6  11  -3 21.2644 5.47010   4
  -6  11  -3 22.4205 9.13823   3
  -6  11  -3 30.8702 9.36978   6
  -6  11  -3 29.8569 4.84279   4
  -6  11  -3 32.4735 7.96442   1
   6 -11   3 14.5102 5.49336   2
   6 -11   3 39.0021 7.90864   1
   6 -11   3 25.1702 8.35096   5
  -7  11  -3 189.994 10.0357   4
  -7  11  -3 204.547 16.2892   6
  -7  11  -3 196.147 17.6157   1
  -7  11  -3 176.064 16.9125   3
  -7  11  -3 181.994 9.76960   4
   7 -11   3 197.045 17.3659   1
   7 -11   3 203.663 13.6644   2
   7 -11   3 197.949 15.7463   5
  -8  11  -3 54.0436 12.5274   3
   8 -11   3 65.5580 12.6402   5
   8 -11   3 72.8243 9.49873   2
   8 -11   3 65.5308 11.6145   1
   9  10  -3 15.2082 7.59452   6
   9  10  -3 18.8859 7.98423   2
   9  10  -3 10.8716 6.70491   4
  -9 -10   3 13.6667 8.30109   3
   8  10  -3 36.2181 8.35078   6
   8  10  -3 28.1585 7.92602   2
   8  10  -3 48.4007 8.80694   4
  -8 -10   3 43.3920 9.02123   3
   7  10  -3 306.493 17.9527   6
   7  10  -3 300.179 17.5066   4
   7  10  -3 283.991 17.0451   2
  -7 -10   3 258.551 15.7703   5
  -7 -10   3 316.514 16.6465   3
   6  10  -3 45.2703 8.66376   6
   6  10  -3 49.6701 7.90252   2
   6  10  -3 61.3491 9.98112   4
  -6 -10   3 46.9895 7.46952   5
   5  10  -3 20.7308 5.13236   2
   5  10  -3 27.8679 7.37624   6
  -5 -10   3 16.0890 5.56055   5
   4  10  -3 33.3026 7.56800   6
   4  10  -3 32.6609 3.76012   1
   4  10  -3 38.6782 5.55123   2
  -4 -10   3 36.1650 5.93632   5
   3  10  -3 112.504 7.67494   2
   3  10  -3 124.002 7.31007   1
   3  10  -3 106.948 11.0370   6
   3  10  -3 136.972 10.7910   4
  -3 -10   3 125.237 8.52959   5
   2  10  -3 18.3270 3.93268   1
   2  10  -3 19.4352 6.10341   4
   2  10  -3 28.3538 7.31188   6
   1  10  -3 300.325 16.3459   6
   1  10  -3 306.976 11.8712   2
   1  10  -3 284.245 15.4568   4
   1  10  -3 307.420 14.4529   1
  -1 -10   3 304.339 13.5288   5
  -1 -10   3 307.655 13.0618   1
   0  10  -3 628.474 24.6691   3
   0  10  -3 627.107 25.3180   1
   0  10  -3 662.393 21.6954   2
   0  10  -3 640.732 26.5695   6
   0  10  -3 617.238 25.5951   4
   0 -10   3 641.615 21.6056   2
   0 -10   3 623.933 23.9558   5
   0 -10   3 591.643 24.3431   1
  -1  10  -3 678.852 27.6872   6
  -1  10  -3 659.735 25.8466   3
  -1  10  -3 659.649 22.5295   2
  -1  10  -3 652.201 26.3834   4
  -1  10  -3 642.531 26.9836   1
   1 -10   3 687.219 25.4024   5
   1 -10   3 651.810 22.5089   2
   1 -10   3 648.714 26.1980   1
  -2  10  -3 855.369 32.6823   4
  -2  10  -3 833.723 32.5580   3
  -2  10  -3 886.349 34.2745   6
  -2  10  -3 842.865 34.1411   1
   2 -10   3 846.709 33.4197   6
   2 -10   3 865.359 32.1947   5
   2 -10   3 880.512 33.7483   1
   2 -10   3 867.720 29.4602   2
  -3  10  -3 765.398 28.9883   4
  -3  10  -3 765.310 29.7007   3
  -3  10  -3 753.198 31.1260   6
  -3  10  -3 776.580 31.2951   1
   3 -10   3 731.477 26.7327   2
   3 -10   3 719.656 30.0255   6
   3 -10   3 740.885 29.0961   5
   3 -10   3 724.642 30.6467   1
  -4  10  -3 531.627 24.4400   6
  -4  10  -3 509.435 24.5545   1
  -4  10  -3 510.784 23.4098   3
  -4  10  -3 503.366 21.5947   4
   4 -10   3 543.048 24.9174   1
   4 -10   3 546.734 20.8850   2
   4 -10   3 568.184 23.1503   5
  -5  10  -3 102.397 11.2911   1
  -5  10  -3 93.3430 7.77074   4
  -5  10  -3 87.0856 10.9909   6
  -5  10  -3 88.8474 10.7008   3
   5 -10   3 87.8889 9.94871   5
   5 -10   3 91.2892 8.53826   2
   5 -10   3 86.8309 10.7148   1
  -6  10  -3 1.84850 3.34803   4
  -6  10  -3 3.04536 4.21943   4
  -6  10  -3 0.48397 7.17078   6
  -6  10  -3 4.45716 7.64993   3
  -6  10  -3 -0.5569 5.55544   1
   6 -10   3 14.1638 5.62570   2
   6 -10   3 3.11092 5.59795   1
   6 -10   3 -3.9435 6.46685   5
  -7  10  -3 2.83631 7.18983   1
  -7  10  -3 7.93215 2.91133   4
  -7  10  -3 2.88666 3.25925   4
  -7  10  -3 3.61513 8.33466   3
   7 -10   3 12.8584 8.18376   5
   7 -10   3 14.4676 7.29170   1
   7 -10   3 3.09794 5.35161   2
  -8  10  -3 33.1689 11.1892   3
  -8  10  -3 14.8854 13.2909   1
   8 -10   3 2.99826 9.53938   5
   8 -10   3 20.4187 7.19163   2
   8 -10   3 32.5817 9.56374   1
   9   9  -3 22.2736 6.57324   4
   9   9  -3 24.4331 7.79576   6
   9   9  -3 17.9758 8.60705   2
  -9  -9   3 44.5337 10.0243   3
   8   9  -3 5.93177 6.79740   6
   8   9  -3 0.19212 5.71890   4
   8   9  -3 -1.0801 6.60756   2
  -8  -9   3 9.74667 7.23394   3
   7   9  -3 0.61218 6.29128   6
   7   9  -3 -6.3546 5.77269   2
   7   9  -3 -0.3045 6.24539   4
  -7  -9   3 -0.2537 5.71268   5
  -7  -9   3 9.04944 6.42893   3
   6   9  -3 300.811 15.7721   2
   6   9  -3 330.262 17.6413   6
  -6  -9   3 325.930 15.8325   5
  -6  -9   3 318.743 16.1466   3
   5   9  -3 268.155 16.3549   6
   5   9  -3 311.697 14.8291   2
   5   9  -3 300.904 15.7722   4
  -5  -9   3 315.711 14.6033   5
   4   9  -3 1199.22 41.6337   1
   4   9  -3 1290.84 44.1619   2
   4   9  -3 1276.92 46.1697   6
   4   9  -3 1232.27 45.6783   4
  -4  -9   3 1267.52 43.9508   5
   3   9  -3 1297.15 45.1514   1
   3   9  -3 1366.66 48.4091   6
   3   9  -3 1364.29 48.1369   4
   3   9  -3 1294.78 45.5734   2
  -3  -9   3 1328.16 45.8799   5
   2   9  -3 2633.52 88.5797   1
   2   9  -3 2614.61 87.5305   2
   2   9  -3 2693.21 90.3228   4
   2   9  -3 2739.82 90.7533   6
  -2  -9   3 2602.82 88.1480   5
   1   9  -3 22.2719 5.72193   4
   1   9  -3 11.9521 5.87737   6
   1   9  -3 18.5809 3.84020   1
   1   9  -3 19.4400 2.90834   2
  -1  -9   3 22.8866 4.20711   5
  -1  -9   3 21.1222 3.33560   1
   0   9  -3 51.9616 6.34571   1
   0   9  -3 57.6300 3.62427   2
   0   9  -3 52.6732 7.55376   6
   0   9  -3 52.5385 6.29116   3
   0   9  -3 64.1597 7.20914   4
   0  -9   3 58.2772 5.78791   1
   0  -9   3 60.3179 3.62018   2
   0  -9   3 65.3024 6.04335   5
  -1   9  -3 19.8472 2.32582   2
  -1   9  -3 21.6441 5.24245   4
  -1   9  -3 11.5497 4.08874   1
  -1   9  -3 20.3921 5.23371   3
  -1   9  -3 14.7877 5.99190   6
   1  -9   3 28.5178 5.64053   6
   1  -9   3 23.0946 2.76788   2
   1  -9   3 29.7434 4.79349   5
   1  -9   3 19.4259 3.74744   1
  -2   9  -3 11.5869 5.38192   3
   2  -9   3 26.2149 5.80660   6
   2  -9   3 33.3746 3.89141   2
   2  -9   3 21.7696 4.80762   1
   2  -9   3 26.4343 5.18147   5
  -3   9  -3 166.069 11.5014   3
  -3   9  -3 144.215 12.0988   6
  -3   9  -3 158.828 11.5435   1
  -3   9  -3 163.301 10.5585   4
   3  -9   3 188.644 12.0726   6
   3  -9   3 197.526 9.31151   2
   3  -9   3 213.216 12.4694   1
   3  -9   3 217.493 11.2013   5
  -4   9  -3 558.222 25.1350   6
  -4   9  -3 554.255 22.5206   4
  -4   9  -3 576.225 25.9190   1
  -4   9  -3 552.376 24.2270   3
   4  -9   3 599.278 22.1693   2
   4  -9   3 566.650 24.4273   6
   4  -9   3 588.172 25.8263   1
   4  -9   3 601.386 23.6383   5
  -5   9  -3 8.36953 6.69941   3
  -5   9  -3 18.0125 4.25786   4
  -5   9  -3 0.68386 6.59246   6
  -5   9  -3 0.43349 4.73258   1
   5  -9   3 24.1155 6.72890   5
   5  -9   3 10.8857 4.52576   2
   5  -9   3 14.7490 5.39596   1
  -6   9  -3 -2.4407 5.38989   1
  -6   9  -3 -0.3369 7.10393   3
  -6   9  -3 9.39187 3.48386   4
  -6   9  -3 -0.1594 6.61689   6
   6  -9   3 12.0813 5.12373   2
   6  -9   3 5.39105 5.77134   1
   6  -9   3 1.32817 6.66483   5
  -7   9  -3 80.0600 11.5608   3
  -7   9  -3 71.3818 5.05652   4
  -7   9  -3 93.0670 11.3726   1
  -7   9  -3 71.6185 5.38413   4
   7  -9   3 105.800 11.5797   5
   7  -9   3 79.0726 10.3852   1
   7  -9   3 66.5969 8.32858   2
  -8   9  -3 43.4889 9.46793   1
  -8   9  -3 57.8807 11.5610   3
   8  -9   3 59.8611 10.8195   5
   8  -9   3 60.7618 9.11257   2
   8  -9   3 51.6451 9.41432   1
  -9   9  -3 76.4399 13.5832   3
   9  -9   3 78.8488 12.7649   5
   9  -9   3 103.976 11.7257   2
   9   8  -3 358.716 18.2262   4
   9   8  -3 379.491 21.8423   2
  -9  -8   3 395.716 20.8848   3
   8   8  -3 118.902 13.2505   2
   8   8  -3 113.777 10.6165   4
  -8  -8   3 118.430 11.9939   3
   7   8  -3 78.0696 8.25402   4
   7   8  -3 79.9549 9.72738   4
   7   8  -3 85.2162 9.97074   2
  -7  -8   3 68.7281 8.18486   5
  -7  -8   3 86.0523 9.78667   3
   6   8  -3 83.7336 8.57578   2
   6   8  -3 92.4258 8.95439   4
  -6  -8   3 100.502 9.52032   3
  -6  -8   3 93.3712 8.94500   5
   5   8  -3 15.6085 5.51922   4
   5   8  -3 10.2187 4.37993   2
  -5  -8   3 16.3930 5.52419   3
  -5  -8   3 18.2637 4.98224   5
   4   8  -3 15.9170 6.05450   6
   4   8  -3 16.8941 5.35996   4
  -4  -8   3 32.9082 5.16805   5
   3   8  -3 126.179 7.74488   2
   3   8  -3 139.971 10.0931   4
   3   8  -3 145.433 10.8558   6
   3   8  -3 131.067 6.71218   1
  -3  -8   3 154.788 8.12049   5
   2   8  -3 368.895 17.0300   6
   2   8  -3 362.411 16.6617   4
   2   8  -3 381.650 14.8837   1
   2   8  -3 346.000 14.0602   2
  -2  -8   3 402.326 14.8664   5
   1   8  -3 13.0266 3.22670   1
   1   8  -3 12.8312 4.74880   4
   1   8  -3 14.9661 5.33425   6
  -1  -8   3 22.9285 3.56384   5
   0   8  -3 680.651 25.6936   4
   0   8  -3 697.686 26.2918   6
   0   8  -3 654.698 25.4764   1
   0   8  -3 669.275 24.8413   3
   0   8  -3 644.827 22.3478   2
   0  -8   3 681.853 25.0069   1
   0  -8   3 663.145 22.3554   2
   0  -8   3 644.710 24.0934   5
  -1   8  -3 299.425 13.8745   4
  -1   8  -3 287.476 10.7099   2
  -1   8  -3 302.193 13.7019   3
  -1   8  -3 318.430 15.0636   6
  -1   8  -3 314.542 14.4856   1
   1  -8   3 293.404 12.8805   5
   1  -8   3 301.849 10.7703   2
   1  -8   3 299.593 14.1130   6
  -2   8  -3 409.656 17.0221   4
  -2   8  -3 396.131 18.2416   1
  -2   8  -3 402.011 18.3896   6
  -2   8  -3 386.521 17.0226   3
   2  -8   3 405.072 16.6922   5
   2  -8   3 394.072 17.6362   6
   2  -8   3 429.637 18.2299   1
   2  -8   3 420.366 15.0018   2
  -3   8  -3 280.025 14.6765   6
  -3   8  -3 279.283 12.7685   4
  -3   8  -3 234.916 14.1099   1
  -3   8  -3 258.294 13.5170   3
   3  -8   3 282.445 14.0511   6
   3  -8   3 263.655 12.8003   5
   3  -8   3 269.554 11.4768   2
   3  -8   3 272.261 14.4081   1
  -4   8  -3 193.223 10.3583   4
  -4   8  -3 199.468 12.9894   6
  -4   8  -3 195.009 11.9385   3
  -4   8  -3 213.813 13.2533   1
   4  -8   3 186.976 12.6739   1
   4  -8   3 197.000 12.1072   6
   4  -8   3 201.862 11.5173   5
   4  -8   3 198.884 10.1748   2
  -5   8  -3 504.816 22.9368   6
  -5   8  -3 493.644 19.5390   4
  -5   8  -3 503.880 22.4022   3
  -5   8  -3 520.045 24.0063   1
   5  -8   3 484.524 20.3215   2
   5  -8   3 499.149 22.1396   6
   5  -8   3 507.686 23.7627   1
   5  -8   3 520.441 21.7233   5
  -6   8  -3 685.796 30.1915   1
  -6   8  -3 687.648 29.0568   6
  -6   8  -3 675.353 28.5217   3
  -6   8  -3 646.877 24.4488   4
   6  -8   3 677.707 27.7930   5
   6  -8   3 660.132 30.0399   1
   6  -8   3 679.319 26.7425   2
  -7   8  -3 100.011 5.31391   4
  -7   8  -3 109.083 12.0084   1
  -7   8  -3 106.858 12.2281   3
  -7   8  -3 106.834 5.55260   4
   7  -8   3 120.204 12.5817   1
   7  -8   3 117.266 10.8579   2
   7  -8   3 115.104 12.4111   5
  -8   8  -3 214.011 17.0791   1
  -8   8  -3 210.669 17.1745   3
   8  -8   3 187.419 16.5657   1
   8  -8   3 215.191 14.7240   2
   8  -8   3 236.566 16.7462   5
  -9   8  -3 34.4117 10.9879   3
   9  -8   3 36.4195 10.3878   5
   9  -8   3 14.2989 7.26756   2
   9  -8   3 22.7255 10.7299   1
  10   7  -3 26.3076 9.48686   2
  10   7  -3 30.2921 6.57000   4
 -10  -7   3 29.9146 9.77926   3
   9   7  -3 63.5546 10.7062   2
   9   7  -3 45.5167 6.72002   4
  -9  -7   3 48.6854 10.1289   3
   8   7  -3 29.9956 6.41107   4
   8   7  -3 48.9692 9.04809   2
   8   7  -3 27.4481 5.39284   4
  -8  -7   3 49.0531 9.04828   3
   7   7  -3 30.2149 5.50750   4
   7   7  -3 25.9465 7.01201   2
   7   7  -3 28.6858 6.27100   4
  -7  -7   3 41.5279 7.64245   3
   6   7  -3 390.969 17.3395   4
   6   7  -3 360.246 17.9043   2
   6   7  -3 377.116 17.8336   2
  -6  -7   3 390.727 17.7762   3
  -6  -7   3 367.578 16.8220   5
   5   7  -3 491.325 20.5627   4
   5   7  -3 494.528 20.3337   2
  -5  -7   3 497.914 20.3911   3
  -5  -7   3 484.762 19.6532   5
   4   7  -3 365.387 15.9181   4
   4   7  -3 356.590 14.8431   2
  -4  -7   3 332.841 15.1523   3
  -4  -7   3 327.048 14.2386   5
   3   7  -3 624.664 23.2303   2
   3   7  -3 648.252 22.2476   1
   3   7  -3 655.330 25.3106   6
   3   7  -3 648.821 24.8633   4
  -3  -7   3 633.521 23.1769   5
   2   7  -3 1758.26 57.4670   1
   2   7  -3 1704.06 58.9272   4
   2   7  -3 1663.41 56.9109   2
   2   7  -3 1735.41 59.3427   6
  -2  -7   3 1717.39 57.2476   5
   1   7  -3 2086.06 68.4220   2
   1   7  -3 2101.30 70.0820   1
   1   7  -3 2186.31 70.9364   4
   1   7  -3 1936.71 70.8720   6
  -1  -7   3 2088.86 69.1420   5
  -1  -7   3 2138.92 69.3577   1
   0   7  -3 1916.10 64.8703   4
   0   7  -3 1832.07 65.1567   6
   0   7  -3 1891.96 64.8809   1
   0   7  -3 1929.09 62.0508   2
   0  -7   3 1914.11 63.5523   5
   0  -7   3 1971.43 64.5659   1
  -1   7  -3 1633.94 53.8562   6
  -1   7  -3 1540.47 53.7811   1
  -1   7  -3 1579.49 52.7861   3
  -1   7  -3 1552.21 52.9945   4
   1  -7   3 1500.52 53.2892   6
   1  -7   3 1474.60 51.9991   5
   1  -7   3 1524.70 50.3773   2
  -2   7  -3 451.076 18.1560   3
  -2   7  -3 422.582 19.0625   1
  -2   7  -3 458.072 18.9811   6
  -2   7  -3 460.324 17.9383   4
   2  -7   3 457.463 19.1031   1
   2  -7   3 449.751 16.1897   2
   2  -7   3 447.528 17.4531   5
   2  -7   3 444.085 18.5350   6
  -3   7  -3 128.829 8.59865   3
  -3   7  -3 101.066 8.74405   1
  -3   7  -3 134.976 9.69819   6
  -3   7  -3 98.0929 7.31413   4
   3  -7   3 132.524 6.80799   2
   3  -7   3 139.090 9.01240   6
   3  -7   3 119.577 7.82220   5
   3  -7   3 93.4645 8.44510   1
  -4   7  -3 933.393 34.1925   3
  -4   7  -3 852.857 32.2801   4
  -4   7  -3 941.310 34.6268   6
   4  -7   3 937.227 33.4777   5
   4  -7   3 926.513 32.4745   2
   4  -7   3 910.919 34.2483   6
   4  -7   3 914.397 35.6829   1
  -5   7  -3 9.26449 3.38855   4
  -5   7  -3 5.11346 4.75865   1
   5  -7   3 26.6575 5.82203   1
   5  -7   3 15.3567 4.64549   2
   5  -7   3 5.82031 5.26795   5
  -6   7  -3 2.92532 5.49479   1
  -6   7  -3 -4.5600 6.67579   3
  -6   7  -3 -1.8742 2.74165   4
  -6   7  -3 0.08394 6.43600   6
   6  -7   3 8.38193 5.60380   6
   6  -7   3 -1.2027 5.00090   2
   6  -7   3 -3.6317 5.16323   1
   6  -7   3 1.03168 6.34644   5
  -7   7  -3 30.2155 7.39818   1
  -7   7  -3 24.0871 8.34480   3
   7  -7   3 34.0077 6.90112   2
   7  -7   3 28.8998 7.91800   5
   7  -7   3 40.1508 7.89059   1
  -8   7  -3 77.4658 11.8057   3
  -8   7  -3 87.9692 11.1525   1
   8  -7   3 103.368 12.6687   1
   8  -7   3 95.9788 11.1865   2
   8  -7   3 84.2079 11.3367   5
  -9   7  -3 12.3420 9.51847   3
   9  -7   3 10.8559 7.48720   1
   9  -7   3 10.0168 9.22216   5
   9  -7   3 14.8827 7.43569   2
 -10   7  -3 35.9776 11.9023   3
  10  -7   3 46.0210 9.88045   2
  10  -7   3 27.2202 11.3640   5
  10   6  -3 15.9290 9.30073   2
  10   6  -3 -0.6192 4.34015   4
 -10  -6   3 6.87792 9.01626   3
   9   6  -3 67.1873 7.63329   4
   9   6  -3 102.196 12.2632   2
   9   6  -3 66.3738 6.86426   4
   8   6  -3 324.192 18.7746   2
   8   6  -3 310.362 14.6233   4
   8   6  -3 305.871 15.1935   4
  -8  -6   3 337.054 17.6913   3
   7   6  -3 455.962 19.6547   4
   7   6  -3 451.068 21.6025   2
   7   6  -3 443.386 18.9989   4
  -7  -6   3 462.037 21.0177   3
   6   6  -3 1564.05 54.3975   4
   6   6  -3 1560.93 55.4967   2
   6   6  -3 1567.89 55.5033   2
  -6  -6   3 1595.56 55.2152   3
  -6  -6   3 1530.75 54.2286   5
   5   6  -3 1195.76 41.6891   2
   5   6  -3 1201.59 41.4301   4
  -5  -6   3 1124.60 41.3366   3
  -5  -6   3 1119.74 40.5545   5
   4   6  -3 31.3453 4.63032   2
   4   6  -3 23.6770 4.53031   4
  -4  -6   3 25.5613 4.00654   5
  -4  -6   3 31.6167 5.20609   3
   3   6  -3 436.951 17.3718   4
   3   6  -3 417.708 16.1823   2
   3   6  -3 421.180 14.7743   1
  -3  -6   3 413.038 16.6648   3
  -3  -6   3 417.842 15.8441   5
   2   6  -3 414.043 15.4010   2
   2   6  -3 472.403 17.9046   6
   2   6  -3 422.477 17.0628   4
   2   6  -3 411.128 15.4716   1
  -2  -6   3 400.977 15.4342   5
   1   6  -3 294.030 10.8479   2
   1   6  -3 300.483 13.1971   4
   1   6  -3 310.244 12.3576   1
  -1  -6   3 301.408 11.4830   5
   0   6  -3 24.1107 1.75024   2
   0   6  -3 20.7084 4.59968   6
   0   6  -3 24.4543 3.49001   1
   0   6  -3 26.6261 4.46542   4
   0  -6   3 32.4330 3.31719   5
   0  -6   3 21.6022 3.21388   1
  -1   6  -3 93.5931 6.45791   4
  -1   6  -3 70.7584 6.07539   1
   1  -6   3 76.2230 3.45981   2
   1  -6   3 85.6639 5.33622   5
   1  -6   3 69.1037 6.01715   1
  -2   6  -3 839.057 29.3431   4
  -2   6  -3 804.038 29.4976   3
  -2   6  -3 836.627 30.8670   1
  -2   6  -3 872.524 30.3982   6
   2  -6   3 797.645 29.9408   6
   2  -6   3 804.287 28.8373   5
   2  -6   3 832.893 30.6528   1
   2  -6   3 793.743 27.8200   2
  -3   6  -3 54.2601 6.58667   1
  -3   6  -3 47.6846 5.80504   3
  -3   6  -3 47.8291 6.07909   6
  -3   6  -3 53.1032 5.15047   4
   3  -6   3 44.8090 4.47044   2
   3  -6   3 45.2639 4.99194   5
   3  -6   3 54.4787 6.00372   6
   3  -6   3 55.3684 5.96578   1
  -4   6  -3 19.6149 5.50887   6
  -4   6  -3 21.0191 5.48019   3
  -4   6  -3 14.4497 3.33845   4
  -4   6  -3 20.0289 4.96114   1
   4  -6   3 18.8076 4.83379   6
   4  -6   3 25.1666 5.32962   1
   4  -6   3 21.5348 4.81092   5
   4  -6   3 20.3493 3.94032   2
  -5   6  -3 988.007 36.3122   3
  -5   6  -3 948.470 33.5136   4
  -5   6  -3 979.721 36.2839   6
  -5   6  -3 928.119 37.4195   1
   5  -6   3 1010.00 35.6685   5
   5  -6   3 932.435 35.6655   6
   5  -6   3 1027.16 35.2417   2
   5  -6   3 949.086 37.7198   1
  -6   6  -3 1211.43 43.6273   3
  -6   6  -3 1108.32 39.2777   4
  -6   6  -3 1164.42 44.8356   1
  -6   6  -3 1181.51 43.3455   6
   6  -6   3 1135.72 42.5473   6
   6  -6   3 1187.54 42.6702   5
   6  -6   3 1172.54 42.3285   2
   6  -6   3 1176.33 45.1123   1
  -7   6  -3 335.211 18.1104   1
  -7   6  -3 316.837 17.7303   3
   7  -6   3 296.849 15.8017   6
   7  -6   3 334.559 17.3571   5
   7  -6   3 307.309 16.2727   2
   7  -6   3 296.517 18.1225   1
  -8   6  -3 213.223 15.3443   1
  -8   6  -3 212.858 16.1439   3
   8  -6   3 188.193 15.2791   1
   8  -6   3 191.134 15.0882   5
   8  -6   3 220.093 14.8836   2
  -9   6  -3 153.027 15.8944   3
   9  -6   3 165.698 15.1180   1
   9  -6   3 145.191 15.3096   5
   9  -6   3 156.126 14.5068   2
 -10   6  -3 17.3583 10.2304   3
  10  -6   3 17.6838 8.67815   2
  10  -6   3 20.8358 10.4298   5
  10   5  -3 6.77937 8.66149   2
 -10  -5   3 6.02605 8.88593   3
   9   5  -3 19.1632 2.99045   1
   9   5  -3 19.8909 4.27280   4
   9   5  -3 26.9301 8.84260   2
   9   5  -3 19.0148 3.99559   4
  -9  -5   3 19.6163 8.26166   3
   8   5  -3 222.070 11.8860   4
   8   5  -3 225.899 9.77548   1
   8   5  -3 259.457 16.6110   2
   8   5  -3 223.369 11.5516   4
  -8  -5   3 254.170 15.5267   3
   7   5  -3 85.2842 9.66824   2
   7   5  -3 82.1931 8.09066   4
   7   5  -3 66.2857 4.57323   1
   7   5  -3 82.9276 7.40220   4
  -7  -5   3 85.8738 9.69367   3
   6   5  -3 7.23817 4.91700   2
   6   5  -3 4.42374 5.50585   2
   6   5  -3 7.33236 1.72278   1
   6   5  -3 2.10988 3.78563   4
  -6  -5   3 5.66111 5.60743   3
   5   5  -3 3.66392 4.33855   2
   5   5  -3 3.02353 3.92828   2
   5   5  -3 4.99384 3.79464   4
  -5  -5   3 -2.5798 4.38506   3
  -5  -5   3 0.65562 3.91280   5
   4   5  -3 63.9911 5.80494   4
   4   5  -3 53.2754 5.62046   2
  -4  -5   3 53.6069 5.08216   5
  -4  -5   3 52.3386 5.77606   3
   3   5  -3 1179.32 39.0978   1
   3   5  -3 1205.40 41.2794   4
   3   5  -3 1173.92 40.5964   2
  -3  -5   3 1194.09 40.1394   5
  -3  -5   3 1190.94 41.0433   3
   2   5  -3 724.402 24.6186   1
   2   5  -3 709.612 26.0044   4
   2   5  -3 721.838 24.7820   2
  -2  -5   3 727.033 25.6361   3
  -2  -5   3 707.342 24.5814   5
   1   5  -3 1232.32 41.8424   2
   1   5  -3 1333.18 44.1631   6
   1   5  -3 1280.85 43.0726   1
   1   5  -3 1280.14 43.7347   4
  -1  -5   3 1281.99 42.5716   1
  -1  -5   3 1271.18 43.7826   4
  -1  -5   3 1248.20 42.2137   5
   0   5  -3 3354.59 109.788   1
   0   5  -3 3371.97 109.653   4
   0   5  -3 3377.25 109.988   6
   0  -5   3 3300.68 108.456   5
   0  -5   3 3348.30 109.690   4
   0  -5   3 3243.64 109.417   1
  -1   5  -3 65.2761 5.51913   1
  -1   5  -3 79.4169 6.13475   6
  -1   5  -3 79.1123 5.41992   3
  -1   5  -3 56.0252 5.30432   4
   1  -5   3 61.3354 5.44859   4
   1  -5   3 60.9422 4.41416   5
   1  -5   3 65.5372 5.21013   1
   1  -5   3 69.6552 3.11582   2
   1  -5   3 65.5180 5.55926   6
  -2   5  -3 1083.69 38.3468   1
  -2   5  -3 1078.44 37.5297   6
  -2   5  -3 1060.49 37.0663   3
  -2   5  -3 1084.75 36.7949   4
   2  -5   3 1038.33 37.2799   6
   2  -5   3 1045.00 36.7606   4
   2  -5   3 1060.59 36.3926   5
   2  -5   3 1066.62 35.6153   2
   2  -5   3 1104.24 38.2678   1
  -3   5  -3 493.397 18.9264   6
  -3   5  -3 473.998 17.5742   4
  -3   5  -3 443.595 19.3856   1
  -3   5  -3 455.281 18.4182   3
   3  -5   3 465.289 18.5880   6
   3  -5   3 471.815 17.7918   5
   3  -5   3 457.345 17.5673   4
   3  -5   3 508.502 19.9305   1
   3  -5   3 475.802 17.2930   2
  -4   5  -3 87.7789 7.50314   3
  -4   5  -3 95.6100 8.28156   1
  -4   5  -3 91.0598 7.81149   6
  -4   5  -3 86.0397 5.74026   4
   4  -5   3 94.5572 7.01477   5
   4  -5   3 94.1486 6.67083   2
   4  -5   3 94.9181 7.39741   6
   4  -5   3 96.6872 7.75376   1
  -5   5  -3 302.190 15.7779   1
  -5   5  -3 313.020 15.0007   3
  -5   5  -3 322.406 15.0900   6
  -5   5  -3 314.890 12.2683   4
   5  -5   3 315.281 14.5657   5
   5  -5   3 305.279 16.0013   1
   5  -5   3 287.424 14.3301   6
   5  -5   3 326.601 14.4468   2
  -6   5  -3 312.988 17.0035   1
  -6   5  -3 328.618 12.2445   4
  -6   5  -3 329.838 16.7871   3
   6  -5   3 340.398 15.6125   6
   6  -5   3 337.921 17.2653   1
   6  -5   3 327.552 15.8611   5
   6  -5   3 332.779 15.9426   2
  -7   5  -3 224.725 14.4325   1
  -7   5  -3 203.878 14.5563   3
   7  -5   3 222.192 14.2740   1
   7  -5   3 205.364 12.8860   2
   7  -5   3 233.643 12.9704   6
   7  -5   3 227.223 14.0199   5
   7  -5   3 226.281 14.0700   2
  -8   5  -3 257.299 16.2605   1
  -8   5  -3 266.424 17.0359   3
   8  -5   3 252.730 15.9312   2
   8  -5   3 277.292 16.8015   5
   8  -5   3 259.315 16.8754   1
   8  -5   3 239.413 14.2420   6
  -9   5  -3 55.8891 11.5026   3
   9  -5   3 76.8262 10.8759   1
   9  -5   3 57.6397 10.9801   5
   9  -5   3 70.0079 10.3668   2
 -10   5  -3 53.1280 12.4916   3
  10  -5   3 34.2644 9.84626   2
  10  -5   3 20.7034 10.4995   5
  10   4  -3 15.9633 9.65963   2
 -10  -4   3 19.6009 9.54270   3
   9   4  -3 121.736 7.90360   1
   9   4  -3 114.153 6.42446   4
   9   4  -3 116.304 6.33342   4
   9   4  -3 134.647 13.6949   2
  -9  -4   3 132.453 13.0453   3
   8   4  -3 756.162 27.3912   1
   8   4  -3 828.684 32.6640   2
   8   4  -3 712.229 27.0866   4
   8   4  -3 725.396 26.9964   4
  -8  -4   3 755.265 30.9071   3
   7   4  -3 149.064 11.8533   2
   7   4  -3 165.579 9.18831   4
   7   4  -3 150.935 7.89333   1
   7   4  -3 153.840 8.67398   4
   7   4  -3 152.011 14.6650   2
  -7  -4   3 154.064 11.5153   3
   6   4  -3 921.951 32.8002   4
   6   4  -3 902.511 34.7394   2
   6   4  -3 940.941 31.7291   1
   6   4  -3 938.555 35.0978   2
  -6  -4   3 911.977 34.3887   3
   5   4  -3 869.377 28.4594   1
   5   4  -3 853.805 31.3287   2
   5   4  -3 829.213 29.9359   4
   5   4  -3 813.142 31.0409   2
  -5  -4   3 844.494 30.9450   3
  -5  -4   3 827.678 29.9804   5
   4   4  -3 532.823 20.1963   2
   4   4  -3 544.958 17.9246   1
   4   4  -3 479.993 19.5416   4
   4   4  -3 563.683 20.4338   2
  -4  -4   3 515.620 20.1760   3
  -4  -4   3 508.804 19.2410   5
   3   4  -3 34.5547 4.24328   4
   3   4  -3 32.3441 2.37197   1
   3   4  -3 30.4330 3.71723   2
  -3  -4   3 31.1597 4.24062   3
  -3  -4   3 31.7464 3.51705   5
   2   4  -3 1249.42 40.0117   1
   2   4  -3 1250.63 40.4019   2
   2   4  -3 1225.11 41.2348   4
  -2  -4   3 1148.34 41.1221   4
  -2  -4   3 1163.34 40.8975   3
  -2  -4   3 1193.35 39.9740   5
   1   4  -3 310.645 11.6759   1
   1   4  -3 312.569 12.4456   4
   1   4  -3 307.974 10.8014   2
  -1  -4   3 309.653 12.6146   4
  -1  -4   3 295.918 10.8785   5
  -1  -4   3 308.907 11.3462   1
   0   4  -3 396.743 14.6157   4
   0   4  -3 394.406 14.4860   1
   0   4  -3 386.824 14.7858   6
   0  -4   3 337.771 13.9763   1
   0  -4   3 376.249 14.6104   4
   0  -4   3 365.826 13.1655   5
  -1   4  -3 1832.85 62.7577   6
  -1   4  -3 1835.24 62.4391   4
  -1   4  -3 1843.35 63.2308   1
  -1   4  -3 1942.16 62.4656   3
   1  -4   3 1887.15 62.7493   6
   1  -4   3 1831.75 62.4857   4
   1  -4   3 1923.15 61.7227   5
   1  -4   3 1931.37 60.8769   2
   1  -4   3 1885.25 63.1803   1
  -2   4  -3 780.305 27.8674   6
  -2   4  -3 784.800 28.7415   1
  -2   4  -3 807.930 27.2724   4
  -2   4  -3 775.622 27.5629   3
   2  -4   3 779.334 26.8741   5
   2  -4   3 779.322 27.2421   4
   2  -4   3 759.997 26.3722   2
   2  -4   3 783.424 27.7322   6
   2  -4   3 791.588 28.5630   1
  -3   4  -3 494.347 18.3648   4
  -3   4  -3 509.229 19.3532   3
  -3   4  -3 507.673 20.4932   1
  -3   4  -3 497.814 19.4465   6
   3  -4   3 512.124 18.4547   4
   3  -4   3 505.198 18.4671   2
   3  -4   3 533.974 20.6456   1
   3  -4   3 506.796 18.7157   5
   3  -4   3 520.792 19.3870   6
  -4   4  -3 18.6327 4.57836   6
  -4   4  -3 20.1768 4.27702   1
  -4   4  -3 19.6841 4.61344   3
  -4   4  -3 24.8426 3.15433   4
   4  -4   3 15.6850 3.87218   1
   4  -4   3 24.1646 4.17161   6
   4  -4   3 19.9966 3.99501   5
   4  -4   3 21.3098 3.79770   2
   4  -4   3 22.8529 3.14922   4
  -5   4  -3 24.1630 4.92336   6
  -5   4  -3 21.3574 4.70770   1
  -5   4  -3 21.9065 5.54875   3
  -5   4  -3 26.0742 3.10281   4
   5  -4   3 29.6049 5.37470   1
   5  -4   3 18.2950 4.30339   6
   5  -4   3 12.8439 4.43336   2
  -6   4  -3 20.1537 5.95686   3
  -6   4  -3 20.7032 2.31828   4
  -6   4  -3 12.3731 4.72741   1
   6  -4   3 22.4016 5.20255   6
   6  -4   3 20.8540 5.56644   2
   6  -4   3 18.1810 4.95963   1
  -7   4  -3 367.871 18.3101   3
  -7   4  -3 367.537 18.3267   1
   7  -4   3 342.918 16.3627   6
   7  -4   3 341.261 18.4394   1
   7  -4   3 342.404 16.9647   2
   7  -4   3 358.575 17.6893   2
  -8   4  -3 260.745 16.6564   3
  -8   4  -3 273.229 15.8145   1
   8  -4   3 255.549 15.8520   2
   8  -4   3 260.016 16.5419   1
   8  -4   3 273.252 16.5157   5
   8  -4   3 255.384 14.0953   6
  -9   4  -3 767.471 31.6508   3
  -9   4  -3 638.596 31.9214   1
   9  -4   3 686.209 31.8917   1
   9  -4   3 697.370 31.0953   5
   9  -4   3 712.352 31.1881   2
 -10   4  -3 557.640 28.2887   3
  10  -4   3 524.932 27.4757   5
  10  -4   3 539.482 27.1773   2
  10   3  -3 3.48877 8.91669   2
 -10  -3   3 3.35927 8.85721   3
   9   3  -3 122.463 8.88971   1
   9   3  -3 146.649 14.5897   2
  -9  -3   3 128.386 13.4452   3
   8   3  -3 433.391 16.3032   4
   8   3  -3 427.644 16.2245   4
   8   3  -3 439.625 18.2418   1
   8   3  -3 473.154 22.7140   2
  -8  -3   3 439.540 20.9513   3
   7   3  -3 234.748 10.3830   4
   7   3  -3 228.072 14.0100   2
   7   3  -3 220.255 10.0806   4
   7   3  -3 210.716 13.4302   2
   7   3  -3 238.235 10.9607   1
  -7  -3   3 245.567 13.8493   3
   6   3  -3 243.630 11.0742   1
   6   3  -3 267.487 14.0832   2
   6   3  -3 266.355 11.2682   4
  -6  -3   3 271.802 13.6050   3
   5   3  -3 445.748 18.2948   2
   5   3  -3 452.570 16.0333   1
   5   3  -3 392.820 16.2936   4
  -5  -3   3 440.304 18.0666   3
   4   3  -3 2158.59 70.6247   2
   4   3  -3 2068.01 69.7214   4
   4   3  -3 2162.85 68.9519   1
  -4  -3   3 2008.52 70.3404   3
   3   3  -3 1803.95 57.5312   1
   3   3  -3 1769.92 58.7056   2
   3   3  -3 1741.29 58.5196   4
  -3  -3   3 1671.93 58.7089   3
  -3  -3   3 1775.18 58.6026   4
  -3  -3   3 1764.49 57.9689   5
   2   3  -3 6.32603 2.70614   4
   2   3  -3 4.39819 2.03469   2
  -2  -3   3 4.10145 2.73785   4
  -2  -3   3 4.14111 2.71907   3
  -2  -3   3 5.62049 1.62918   5
   1   3  -3 798.067 27.4935   1
   1   3  -3 801.923 26.8108   2
   1   3  -3 842.001 28.0845   4
  -1  -3   3 799.592 28.0301   4
  -1  -3   3 812.922 27.8199   3
  -1  -3   3 800.665 26.6371   5
   0   3  -3 559.739 20.0697   4
   0   3  -3 571.714 20.1297   1
   0   3  -3 584.857 20.2743   6
   0  -3   3 553.406 20.0512   4
   0  -3   3 552.831 18.8213   5
  -1   3  -3 34.7722 3.70765   6
  -1   3  -3 28.4662 3.38033   1
  -1   3  -3 29.1355 3.41025   3
  -1   3  -3 32.5033 3.77804   4
   1  -3   3 32.5744 3.50011   6
   1  -3   3 34.6339 3.77985   1
   1  -3   3 35.5933 3.78796   4
   1  -3   3 31.7937 1.94160   2
   1  -3   3 30.2068 1.93259   2
   1  -3   3 33.4174 2.57472   5
  -2   3  -3 757.919 26.6570   3
  -2   3  -3 807.942 27.8932   1
  -2   3  -3 750.214 26.7019   6
  -2   3  -3 747.345 26.2559   4
   2  -3   3 771.637 26.6524   6
   2  -3   3 745.758 26.3000   4
   2  -3   3 759.235 26.0234   5
   2  -3   3 769.641 27.6396   1
  -3   3  -3 2513.65 84.4505   1
  -3   3  -3 2607.51 83.1798   6
  -3   3  -3 2397.60 82.2636   4
  -3   3  -3 2462.49 83.1451   3
   3  -3   3 2470.69 82.3063   4
   3  -3   3 2621.88 84.5809   1
   3  -3   3 2510.90 82.9802   6
  -4   3  -3 1324.15 45.7970   3
  -4   3  -3 1323.91 45.5451   6
  -4   3  -3 1360.94 44.3263   4
  -4   3  -3 1286.91 46.8517   1
   4  -3   3 1355.16 47.1755   1
   4  -3   3 1321.63 44.1930   4
   4  -3   3 1401.21 45.6333   2
   4  -3   3 1243.78 45.1836   6
  -5   3  -3 109.965 8.14746   1
  -5   3  -3 95.8747 7.80452   3
  -5   3  -3 95.2819 5.08667   4
   5  -3   3 107.718 7.95343   1
   5  -3   3 97.0590 7.70639   2
   5  -3   3 103.868 7.06385   6
   5  -3   3 92.3047 4.97040   4
  -6   3  -3 447.210 15.5142   4
  -6   3  -3 495.245 20.1036   3
  -6   3  -3 495.958 20.5547   1
   6  -3   3 405.538 18.2430   6
   6  -3   3 468.100 19.8082   2
   6  -3   3 432.731 19.1376   2
   6  -3   3 460.562 20.6983   1
  -7   3  -3 31.1992 7.45496   3
  -7   3  -3 23.1114 5.64728   1
   7  -3   3 22.1293 5.68377   2
   7  -3   3 31.2538 6.23757   1
   7  -3   3 37.6115 7.44155   2
   7  -3   3 27.6347 5.27059   6
  -8   3  -3 159.315 12.0030   1
  -8   3  -3 153.746 13.3192   3
   8  -3   3 169.651 12.7292   1
   8  -3   3 161.466 12.8630   2
   8  -3   3 150.609 10.3913   6
  -9   3  -3 -4.7497 7.53551   3
  -9   3  -3 4.97808 4.96264   1
   9  -3   3 2.56189 5.27551   1
   9  -3   3 -1.2653 4.52822   6
   9  -3   3 6.75554 7.39069   2
 -10   3  -3 24.7100 10.5229   3
  10  -3   3 15.0419 8.69409   2
  10  -3   3 15.3159 10.0561   5
  10   2  -3 232.149 18.4403   2
 -10  -2   3 246.092 18.1886   3
   9   2  -3 181.303 11.4735   1
   9   2  -3 205.192 16.3657   2
  -9  -2   3 194.866 15.0370   3
   8   2  -3 67.3145 9.90691   2
   8   2  -3 51.9145 6.53722   1
  -8  -2   3 74.3787 9.85592   3
   7   2  -3 10.1535 6.04420   2
   7   2  -3 6.04544 2.92925   1
   7   2  -3 0.66686 2.13631   4
   7   2  -3 4.58458 2.39783   4
  -7  -2   3 8.51325 5.78715   3
   6   2  -3 29.7389 6.26997   2
   6   2  -3 33.9227 3.96290   4
   6   2  -3 30.9971 3.98334   1
  -6  -2   3 34.8852 6.23915   3
   5   2  -3 452.486 16.9139   1
   5   2  -3 437.673 16.3320   4
   5   2  -3 433.684 18.6227   2
  -5  -2   3 457.809 18.3681   3
   4   2  -3 1889.03 63.9526   2
   4   2  -3 1976.91 62.8929   1
   4   2  -3 1847.30 62.7080   4
  -4  -2   3 1865.45 63.7610   3
   3   2  -3 884.222 29.1872   1
   3   2  -3 864.083 29.5220   4
   3   2  -3 833.423 29.9928   2
  -3  -2   3 833.712 29.5179   4
  -3  -2   3 892.595 30.1728   3
   2   2  -3 1122.02 37.0799   1
   2   2  -3 1084.05 37.3596   2
   2   2  -3 1144.46 37.5822   4
  -2  -2   3 1100.60 37.5282   4
  -2  -2   3 1124.85 36.7755   5
  -2  -2   3 1112.20 37.6762   3
   1   2  -3 346.438 12.7899   1
   1   2  -3 366.868 13.2512   4
   1   2  -3 349.245 12.3552   2
  -1  -2   3 370.875 13.2879   4
  -1  -2   3 349.981 11.8480   5
  -1  -2   3 348.457 13.0294   3
   0   2  -3 256.742 10.1732   1
   0   2  -3 258.414 10.1042   4
   0   2  -3 261.617 8.85326   2
   0  -2   3 264.446 8.82535   2
   0  -2   3 259.250 8.77130   5
   0  -2   3 270.391 10.2249   4
  -1   2  -3 11.4775 2.16812   1
  -1   2  -3 15.1025 2.43935   6
   1  -2   3 17.8872 1.78889   2
   1  -2   3 12.7174 2.24516   1
  -2   2  -3 34.8295 3.41229   4
  -2   2  -3 31.6879 3.72650   1
  -2   2  -3 33.9262 3.53668   6
  -2   2  -3 36.0134 3.61257   3
   2  -2   3 31.7419 3.38298   6
   2  -2   3 36.4212 3.49821   4
   2  -2   3 37.5695 3.17396   2
   2  -2   3 36.4070 4.19099   1
  -3   2  -3 631.378 22.6636   6
  -3   2  -3 631.555 22.9387   3
  -3   2  -3 622.811 22.1870   4
  -3   2  -3 652.574 24.0506   1
   3  -2   3 620.481 22.5112   6
   3  -2   3 667.890 22.8294   2
   3  -2   3 634.318 22.1620   4
   3  -2   3 677.746 24.1861   1
  -4   2  -3 561.958 21.8411   1
  -4   2  -3 549.701 20.8616   3
  -4   2  -3 520.458 20.2817   6
  -4   2  -3 554.682 19.4459   4
   4  -2   3 571.745 20.2788   6
   4  -2   3 586.565 20.9300   2
   4  -2   3 531.147 21.7216   1
   4  -2   3 572.241 19.4114   4
  -5   2  -3 648.904 24.3827   3
  -5   2  -3 604.865 24.8866   1
  -5   2  -3 639.043 21.9465   4
   5  -2   3 639.132 25.4215   1
   5  -2   3 684.564 24.5929   2
   5  -2   3 644.666 21.9028   4
   5  -2   3 621.967 23.3502   6
  -6   2  -3 55.2555 7.10624   3
  -6   2  -3 45.8388 5.93662   1
   6  -2   3 60.7531 7.33594   2
   6  -2   3 38.3053 4.92812   6
   6  -2   3 49.1637 6.49239   1
   6  -2   3 47.7987 6.37981   2
   6  -2   3 44.8729 2.99176   4
  -7   2  -3 460.747 20.5825   3
  -7   2  -3 471.622 20.6072   1
   7  -2   3 454.624 21.2367   2
   7  -2   3 454.786 18.8217   6
   7  -2   3 433.126 20.2475   2
   7  -2   3 467.826 21.3315   1
  -8   2  -3 156.960 11.2016   1
  -8   2  -3 160.740 12.7661   3
   8  -2   3 169.849 13.0278   2
   8  -2   3 157.077 12.1394   1
   8  -2   3 156.215 10.1161   6
  -9   2  -3 21.9744 5.67395   1
  -9   2  -3 42.0641 9.06980   3
   9  -2   3 40.6843 8.57613   2
   9  -2   3 32.1928 5.74852   6
   9  -2   3 26.8825 6.57891   1
 -10   2  -3 341.315 21.2313   3
  10  -2   3 358.574 21.8609   2
  11   1  -3 71.6378 12.3594   2
  10   1  -3 199.838 17.1332   2
 -10  -1   3 199.926 16.6106   3
   9   1  -3 127.378 10.2231   1
   9   1  -3 140.159 14.4850   2
  -9  -1   3 135.047 13.1307   3
   8   1  -3 274.700 15.6544   6
   8   1  -3 307.662 15.1371   1
   8   1  -3 315.544 18.3213   2
  -8  -1   3 297.478 11.2182   1
  -8  -1   3 323.515 17.0214   3
   7   1  -3 124.501 8.56833   1
   7   1  -3 109.462 4.25209   4
   7   1  -3 130.029 11.5676   2
  -7  -1   3 130.465 10.6748   3
  -7  -1   3 111.000 6.13072   1
   6   1  -3 109.209 9.65524   2
   6   1  -3 100.953 7.18645   1
   6   1  -3 100.767 5.14112   4
  -6  -1   3 110.123 5.81773   1
  -6  -1   3 107.688 8.93050   3
   5   1  -3 84.0369 7.50909   2
   5   1  -3 78.3168 5.66096   1
   5   1  -3 65.1649 4.26488   4
  -5  -1   3 75.3776 6.88933   3
  -5  -1   3 72.4218 4.51997   1
   4   1  -3 16.4939 3.91456   2
   4   1  -3 19.7965 2.49750   4
   4   1  -3 16.7819 2.78340   1
  -4  -1   3 24.8017 4.24883   3
  -4  -1   3 19.5456 2.34856   1
   3   1  -3 234.536 9.40057   1
   3   1  -3 224.075 9.02084   4
   3   1  -3 229.174 10.0762   2
  -3  -1   3 237.086 8.99156   1
  -3  -1   3 225.126 9.96769   3
  -3  -1   3 234.344 9.17042   4
   2   1  -3 1322.57 44.1328   2
   2   1  -3 1320.42 43.8508   4
   2   1  -3 1329.49 43.9628   1
  -2  -1   3 1310.01 44.1985   3
  -2  -1   3 1352.11 43.7747   1
  -2  -1   3 1338.73 43.8862   4
  -2  -1   3 1277.90 44.0203   2
   0   1  -3 16.3856 1.68066   2
   0   1  -3 9.64264 1.81880   1
   0   1  -3 12.9195 2.37467   4
   0  -1   3 14.2287 2.40840   4
  -1   1  -3 2707.36 91.4306   1
   1  -1   3 2865.29 91.5222   1
   2  -1   3 91.2212 4.81533   2
  -4   1  -3 318.585 11.7144   4
  -4   1  -3 302.835 13.5977   1
  -4   1  -3 311.783 12.9298   3
   4  -1   3 331.623 11.7697   4
   4  -1   3 312.267 13.8181   1
   4  -1   3 319.603 13.2552   2
   4  -1   3 300.710 12.0736   6
  -5   1  -3 352.567 12.7253   4
  -5   1  -3 348.446 14.8612   3
  -5   1  -3 340.408 15.1858   1
   5  -1   3 336.478 13.6573   6
   5  -1   3 353.807 12.7518   4
   5  -1   3 359.708 15.2219   2
   5  -1   3 352.479 15.6518   1
  -6   1  -3 474.474 19.8209   1
  -6   1  -3 466.488 19.3574   3
   6  -1   3 442.300 16.0923   4
   6  -1   3 438.827 17.8705   6
   6  -1   3 481.171 19.9183   2
   6  -1   3 505.279 20.6475   1
  -7   1  -3 1863.42 63.2927   3
  -7   1  -3 1796.74 63.3083   1
   7  -1   3 1762.64 61.3237   6
   7  -1   3 1866.59 64.0670   2
   7  -1   3 1793.40 64.2382   1
   7  -1   3 1756.15 63.4665   2
  -8   1  -3 209.886 13.8675   3
  -8   1  -3 209.622 12.3848   1
   8  -1   3 183.872 13.3473   1
   8  -1   3 193.593 10.9181   6
   8  -1   3 213.965 14.8154   2
  -9   1  -3 -0.2398 7.16759   3
  -9   1  -3 1.93298 3.96884   1
   9  -1   3 -3.5992 4.71614   1
   9  -1   3 1.79127 7.29599   2
   9  -1   3 -0.6060 4.07249   6
 -10   1  -3 64.7165 11.2168   3
  10  -1   3 40.8210 10.3073   2
 -11   1  -3 73.3228 13.5516   3
  11  -1   3 78.9990 12.7964   2
  11   0  -3 45.9961 11.2441   2
  11   0  -3 65.4708 12.2941   5
 -11   0   3 56.6874 12.4346   3
  10   0  -3 -0.7343 8.17705   5
  10   0  -3 20.5785 9.17337   2
 -10   0   3 11.2341 9.64884   3
   9   0  -3 98.1121 9.70417   1
   9   0  -3 107.118 13.1950   2
  -9   0   3 96.0493 6.39483   1
  -9   0   3 112.558 12.6833   3
   8   0  -3 280.437 15.6171   6
   8   0  -3 272.121 17.3247   2
   8   0  -3 311.196 15.4218   1
  -8   0   3 299.897 12.8670   1
  -8   0   3 283.499 16.4988   3
   7   0  -3 1534.20 52.3060   1
   7   0  -3 1389.81 52.1340   6
   7   0  -3 1435.23 52.9551   2
  -7   0   3 1473.59 50.2666   1
  -7   0   3 1480.14 52.6006   3
   6   0  -3 1362.69 47.6664   1
   6   0  -3 1368.38 48.5367   2
  -6   0   3 1354.12 48.0115   3
  -6   0   3 1319.06 46.3588   1
   5   0  -3 132.411 7.67974   1
   5   0  -3 129.046 8.84586   2
   5   0  -3 121.135 5.29356   4
  -5   0   3 126.063 8.26235   3
  -5   0   3 122.550 6.77539   1
   4   0  -3 153.262 7.75098   1
   4   0  -3 176.416 9.08036   2
   4   0  -3 139.369 6.16634   4
  -4   0   3 144.819 6.24599   4
  -4   0   3 152.134 8.15027   3
  -4   0   3 154.592 7.31798   1
   3   0  -3 468.833 16.6517   4
   3   0  -3 473.749 18.0331   2
   3   0  -3 495.712 17.8098   1
  -3   0   3 466.523 16.6208   4
  -3   0   3 483.132 17.8471   3
  -3   0   3 489.177 17.4514   1
   2   0  -3 390.962 14.0536   4
   2   0  -3 405.578 14.7668   2
   2   0  -3 408.595 14.7271   1
  -2   0   3 406.750 14.0873   4
  -2   0   3 380.397 14.5083   3
  -2   0   3 373.010 14.5447   2
  -2   0   3 417.723 14.6018   1
   1   0  -3 33.9291 3.36432   2
   1   0  -3 32.2682 3.08832   4
   1   0  -3 37.4846 3.18471   1
   1   0  -3 36.6036 2.13053   5
  -1   0   3 34.4277 2.95880   1
  -1   0   3 36.4465 3.23114   4
  -1   0   3 34.0247 3.03720   3
  -1   0   3 35.7320 3.12189   2
  -1   0  -3 3945.45 127.391   1
  -1   0  -3 3883.14 126.324   5
   1   0   3 3895.16 127.371   1
  -2   0  -3 716.426 23.6835   3
  -2   0  -3 673.143 24.5675   1
  -2   0  -3 714.998 23.1084   6
  -2   0  -3 706.676 24.1387   2
  -2   0  -3 668.219 23.7295   5
  -2   0  -3 708.966 23.8895   4
   2   0   3 707.021 24.7302   1
   2   0   3 695.283 24.0570   2
   2   0   3 690.460 23.9119   4
   2   0   3 692.387 23.0601   6
  -3   0  -3 1518.55 51.1882   4
  -3   0  -3 1539.38 52.4326   1
  -3   0  -3 1560.02 51.4811   3
  -3   0  -3 1526.35 51.6837   5
   3   0   3 1506.09 51.9259   2
   3   0   3 1619.52 52.6894   1
   3   0   3 1517.58 50.6828   6
   3   0   3 1596.07 51.3521   4
  -4   0  -3 718.857 25.4415   4
  -4   0  -3 775.894 27.2600   1
  -4   0  -3 754.718 26.3762   3
   4   0   3 741.108 26.9681   2
   4   0   3 763.943 25.6380   4
   4   0   3 712.358 25.3329   6
   4   0   3 745.301 27.3960   1
  -5   0  -3 436.358 15.6771   4
  -5   0  -3 443.057 17.3186   3
  -5   0  -3 424.929 17.6509   1
   5   0   3 444.764 18.2042   1
   5   0   3 419.053 16.0069   6
   5   0   3 435.333 17.9107   2
   5   0   3 443.819 15.7905   4
  -6   0  -3 2.29765 4.33990   3
  -6   0  -3 5.92528 3.24013   1
   6   0   3 7.00989 2.29198   4
   6   0   3 5.66499 4.42832   2
   6   0   3 7.73100 3.59364   1
   6   0   3 2.39966 2.83318   6
  -7   0  -3 12.1696 3.98720   1
  -7   0  -3 16.6290 6.13757   3
   7   0   3 13.2276 4.05423   6
   7   0   3 12.5527 5.49971   2
   7   0   3 8.97827 2.06879   4
   7   0   3 10.7066 4.47035   1
  -8   0  -3 171.261 10.7175   1
  -8   0  -3 183.720 12.6509   3
   8   0   3 178.010 9.94209   6
   8   0   3 193.886 14.5991   2
   8   0   3 175.488 12.3633   1
  -9   0  -3 236.811 13.3597   1
  -9   0  -3 256.898 16.2486   3
   9   0   3 227.598 12.3168   6
   9   0   3 276.202 18.0967   2
   9   0   3 268.212 15.7783   1
 -10   0  -3 404.370 22.4946   3
  10   0   3 416.923 23.9652   2
 -11   0  -3 183.946 13.7942   1
  11   0   3 253.369 19.6069   2
  11  -1  -3 43.4683 11.0551   2
  10  -1  -3 48.4929 10.4047   5
  10  -1  -3 35.9204 10.1669   2
 -10   1   3 30.7656 10.2357   3
   9  -1  -3 -1.8242 4.27270   1
   9  -1  -3 16.2080 8.10764   2
   9  -1  -3 10.3449 7.63980   5
  -9   1   3 22.7256 8.74120   3
  -9   1   3 7.43363 3.51000   1
   8  -1  -3 135.473 10.3439   1
   8  -1  -3 132.736 12.4262   2
   8  -1  -3 122.760 16.6226   6
  -8   1   3 104.995 8.12494   1
  -8   1   3 125.700 12.3467   3
   7  -1  -3 67.2355 8.99831   2
   7  -1  -3 58.6909 7.74793   6
   7  -1  -3 52.6144 6.63951   1
  -7   1   3 69.5699 8.98642   3
  -7   1   3 55.4300 6.25423   1
   6  -1  -3 429.548 18.8195   6
   6  -1  -3 417.411 19.1545   2
   6  -1  -3 427.546 18.4058   1
  -6   1   3 434.400 17.6503   1
  -6   1   3 422.302 18.8028   3
   5  -1  -3 424.127 17.3501   1
   5  -1  -3 421.268 17.7428   2
   5  -1  -3 415.040 13.6203   4
  -5   1   3 396.085 17.2452   3
  -5   1   3 410.184 16.6374   1
   4  -1  -3 23.8904 2.26006   4
   4  -1  -3 21.5627 3.47239   1
   4  -1  -3 15.0999 3.98325   2
  -4   1   3 28.1587 4.41807   3
  -4   1   3 23.6398 2.29931   4
  -4   1   3 21.4415 3.24064   1
   3  -1  -3 328.829 13.2350   2
   3  -1  -3 313.834 11.3898   4
   3  -1  -3 297.582 12.0625   5
   3  -1  -3 331.558 13.1794   1
  -3   1   3 318.160 11.3754   4
  -3   1   3 320.425 12.9717   2
  -3   1   3 328.642 12.8492   1
  -3   1   3 312.155 12.7646   3
   2  -1  -3 1121.59 36.8804   2
   2  -1  -3 1145.00 37.1962   1
   2  -1  -3 1049.22 35.9817   4
   2  -1  -3 1086.28 36.0965   5
  -2   1   3 1113.90 36.0540   4
  -2   1   3 1047.30 36.4965   3
  -2   1   3 1096.38 36.9907   1
  -2   1   3 1022.96 36.6757   2
   0  -1  -3 39.1378 3.45875   2
   0  -1  -3 37.1229 2.36468   5
   0  -1  -3 38.0095 3.28968   1
   0  -1  -3 35.3462 3.35975   4
   0   1   3 36.9636 2.20525   3
   0   1   3 26.8818 2.86609   1
   0   1   3 34.6726 3.50936   2
   0   1   3 28.6141 3.28014   4
  -1  -1  -3 1066.16 37.0378   1
  -1  -1  -3 1084.68 36.6799   4
  -1  -1  -3 1159.43 36.7593   2
  -1  -1  -3 1101.53 36.2497   5
  -1  -1  -3 1110.52 37.0974   1
  -1  -1  -3 1087.09 35.8333   3
   1   1   3 1083.13 36.6221   2
   1   1   3 1088.05 36.7191   4
  -2  -1  -3 1661.31 57.8937   1
  -2  -1  -3 1725.54 56.8759   3
  -2  -1  -3 1707.67 57.3637   5
  -2  -1  -3 1790.61 57.8430   2
  -2  -1  -3 1744.04 57.4644   4
   2   1   3 1777.02 57.5503   4
   2   1   3 1810.78 58.1446   1
   2   1   3 1712.20 57.6797   2
  -3  -1  -3 4849.80 159.498   1
  -3  -1  -3 4855.29 159.069   5
   3   1   3 4963.95 159.755   1
  -4  -1  -3 1648.07 53.6835   4
  -4  -1  -3 1559.37 53.9672   3
  -4  -1  -3 1667.64 54.8412   1
  -4  -1  -3 1702.25 54.7373   5
   4   1   3 1659.30 55.1966   1
   4   1   3 1555.60 54.8905   2
   4   1   3 1544.35 52.9650   6
   4   1   3 1593.37 53.7635   4
  -5  -1  -3 905.477 32.6635   1
  -5  -1  -3 971.380 32.4912   3
  -5  -1  -3 896.893 31.2508   4
  -5  -1  -3 925.916 32.8612   5
   5   1   3 940.896 31.4736   4
   5   1   3 850.425 30.9653   6
   5   1   3 935.343 33.4120   2
   5   1   3 901.939 33.2090   1
  -6  -1  -3 41.3230 5.59427   3
  -6  -1  -3 41.7679 5.09354   1
   6   1   3 24.5442 4.40821   1
   6   1   3 34.6858 4.30145   6
   6   1   3 41.0520 4.32634   4
   6   1   3 33.3169 5.66313   2
  -7  -1  -3 90.9474 8.46742   3
  -8  -1  -3 33.5465 7.26607   3
  -8  -1  -3 28.3429 4.64719   1
   8   1   3 34.0104 6.00961   1
   8   1   3 31.1137 2.50384   4
   8   1   3 30.6720 2.61202   4
   8   1   3 31.1084 4.61502   6
  -9  -1  -3 -0.9512 3.15421   1
  -9  -1  -3 7.38444 7.42738   3
  -9  -1  -3 -0.1699 3.27157   1
   9   1   3 1.17311 4.73410   1
   9   1   3 8.32590 8.24680   2
   9   1   3 -3.4253 3.96048   6
 -10  -1  -3 100.049 12.2419   3
 -10  -1  -3 64.3749 7.01346   1
  10   1   3 95.4514 12.8963   2
 -11  -1  -3 131.634 15.4727   3
  11   1   3 139.231 17.0869   2
  10  -2  -3 6.10715 8.68222   2
  10  -2  -3 12.5154 9.13495   5
 -10   2   3 6.84913 9.46388   3
   9  -2  -3 44.4122 9.36135   5
   9  -2  -3 32.0436 6.66199   1
   9  -2  -3 36.3350 9.21315   2
  -9   2   3 35.7024 5.59871   1
  -9   2   3 52.9570 10.2316   3
   8  -2  -3 123.837 10.4765   1
   8  -2  -3 135.548 12.0902   5
   8  -2  -3 119.375 13.0439   2
  -8   2   3 129.697 9.42129   1
  -8   2   3 131.884 12.4395   3
   7  -2  -3 310.871 17.1299   2
   7  -2  -3 318.074 16.4809   6
   7  -2  -3 340.791 16.9351   1
   7  -2  -3 337.356 16.2411   5
  -7   2   3 336.753 15.6706   1
  -7   2   3 355.236 17.4450   3
   6  -2  -3 303.677 15.1478   1
   6  -2  -3 326.597 15.4486   6
   6  -2  -3 307.357 15.7193   2
   6  -2  -3 310.613 14.7495   5
  -6   2   3 316.451 15.4985   3
  -6   2   3 324.432 14.6806   1
   5  -2  -3 329.466 14.7655   6
   5  -2  -3 313.095 13.5767   5
   5  -2  -3 311.355 14.4621   1
   5  -2  -3 315.602 14.7979   2
  -5   2   3 318.677 14.4352   3
  -5   2   3 294.180 13.8116   1
   4  -2  -3 1962.64 67.8075   6
   4  -2  -3 2013.28 68.1698   1
   4  -2  -3 1940.62 65.0574   4
   4  -2  -3 2150.51 68.0292   2
   4  -2  -3 1964.93 66.8335   5
  -4   2   3 1963.34 67.5663   2
  -4   2   3 2007.05 67.8196   1
  -4   2   3 2017.60 65.0974   4
  -4   2   3 2012.08 67.4289   3
   3  -2  -3 2094.92 70.1029   5
   3  -2  -3 2256.03 71.5540   1
   3  -2  -3 2172.80 70.9671   2
   3  -2  -3 2048.79 69.1778   4
  -3   2   3 2079.45 70.4906   3
  -3   2   3 2159.55 71.1913   1
  -3   2   3 2103.26 70.7988   2
  -3   2   3 2070.49 69.2283   4
   2  -2  -3 1630.11 56.4673   5
   2  -2  -3 1740.71 57.1962   2
   2  -2  -3 1726.90 56.2555   4
   2  -2  -3 1866.11 57.8920   1
  -2   2   3 1576.69 57.4080   1
  -2   2   3 1768.89 56.3255   4
  -2   2   3 1711.14 57.1528   2
  -2   2   3 1687.07 56.7098   3
   1  -2  -3 79.8436 5.07371   1
   1  -2  -3 84.2620 4.43881   5
   1  -2  -3 86.5562 5.30245   2
   1  -2  -3 86.8556 4.54229   4
  -1   2   3 83.6544 5.09401   1
  -1   2   3 81.6400 4.54186   4
  -1   2   3 83.0029 5.09863   2
  -1   2   3 84.9446 4.21549   3
   0  -2  -3 713.346 24.1563   2
   0  -2  -3 701.621 23.4748   5
   0  -2  -3 702.027 24.2779   1
   0  -2  -3 688.839 23.8417   4
   0  -2  -3 704.289 23.5135   6
   0   2   3 679.627 24.2447   1
   0   2   3 709.515 23.9195   4
   0   2   3 680.587 22.8468   3
   0   2   3 668.806 24.0496   2
  -1  -2  -3 782.927 25.9028   5
  -1  -2  -3 724.917 24.8696   3
  -1  -2  -3 767.122 26.3435   2
  -1  -2  -3 816.895 25.2452   6
  -1  -2  -3 724.223 26.2050   4
   1   2   3 777.244 26.6230   1
   1   2   3 754.386 26.2853   4
   1   2   3 780.138 26.3066   2
  -2  -2  -3 6.43387 2.55870   2
  -2  -2  -3 3.76758 2.38810   4
  -2  -2  -3 7.12899 1.29052   3
  -2  -2  -3 3.47451 2.23677   5
  -2  -2  -3 7.74773 1.69585   1
  -2  -2  -3 7.34072 1.94316   1
   2   2   3 5.68024 2.55266   4
   2   2   3 3.83598 2.41232   2
  -3  -2  -3 875.071 30.3668   1
  -3  -2  -3 865.782 29.3721   3
  -3  -2  -3 861.505 29.9883   4
  -3  -2  -3 911.638 30.8946   2
  -3  -2  -3 869.062 30.2817   5
  -3  -2  -3 894.948 30.3276   1
   3   2   3 870.153 30.5491   1
   3   2   3 900.967 30.7841   2
   3   2   3 820.470 28.3740   6
   3   2   3 866.016 30.1319   4
  -4  -2  -3 1817.51 58.8800   1
  -4  -2  -3 1768.95 58.3036   4
  -4  -2  -3 1764.60 58.1875   3
  -4  -2  -3 1843.12 58.9456   1
  -4  -2  -3 1763.66 59.0480   5
   4   2   3 1657.21 57.0691   6
   4   2   3 1707.58 59.3869   2
   4   2   3 1713.19 59.1487   1
   4   2   3 1717.26 58.3718   4
  -5  -2  -3 1771.30 58.2840   1
  -5  -2  -3 1718.98 57.8882   3
  -5  -2  -3 1732.61 58.1356   1
  -5  -2  -3 1771.45 58.8094   5
   5   2   3 1555.97 56.5315   6
   5   2   3 1758.37 59.3720   2
   5   2   3 1757.71 58.9942   1
   5   2   3 1700.32 57.5753   4
  -6  -2  -3 38.3843 4.34632   1
  -6  -2  -3 39.7389 5.31778   3
  -6  -2  -3 38.4657 4.38268   1
   6   2   3 30.6055 4.01327   6
   6   2   3 43.7283 4.59327   4
   6   2   3 37.6630 4.97459   1
   6   2   3 45.0854 6.52118   2
  -7  -2  -3 30.5096 5.81503   3
  -7  -2  -3 34.0083 4.32456   1
  -7  -2  -3 45.8662 5.26503   1
   7   2   3 28.5421 3.93345   4
   7   2   3 30.4973 3.87750   6
   7   2   3 28.6083 5.11329   1
   7   2   3 25.3911 6.49718   2
  -8  -2  -3 409.479 18.8240   3
  -8  -2  -3 389.788 16.4108   1
  -8  -2  -3 407.051 16.4985   1
   8   2   3 392.521 15.9282   6
   8   2   3 399.394 14.9661   4
   8   2   3 403.644 14.9014   4
   8   2   3 397.876 18.7688   1
  -9  -2  -3 684.272 24.9616   1
  -9  -2  -3 642.814 24.8471   1
  -9  -2  -3 708.044 28.8644   3
   9   2   3 670.824 28.5280   1
   9   2   3 715.459 31.2847   2
   9   2   3 662.214 25.0828   6
 -10  -2  -3 142.659 13.9474   3
  10   2   3 149.051 16.4210   2
 -11  -2  -3 139.969 14.9721   3
  11   2   3 130.313 15.9973   2
  10  -3  -3 315.359 21.7891   2
  10  -3  -3 360.568 20.8410   5
 -10   3   3 327.605 21.8192   3
   9  -3  -3 204.296 16.4944   2
   9  -3  -3 190.799 14.7817   5
   9  -3  -3 180.467 14.3591   1
  -9   3   3 192.384 12.6621   1
  -9   3   3 196.263 15.6144   3
   8  -3  -3 743.237 31.0090   1
   8  -3  -3 690.647 29.6380   5
   8  -3  -3 727.007 31.0083   2
  -8   3   3 720.421 30.7739   3
  -8   3   3 708.513 29.1628   1
   7  -3  -3 26.5422 7.12793   2
   7  -3  -3 19.7326 5.65034   6
   7  -3  -3 24.4334 5.35442   1
   7  -3  -3 24.8256 6.39798   5
  -7   3   3 23.1508 4.88455   1
  -7   3   3 27.2514 7.24664   3
   6  -3  -3 8.20056 4.94985   6
   6  -3  -3 7.44209 5.48774   2
   6  -3  -3 9.28410 5.07196   5
   6  -3  -3 12.6892 4.33900   1
  -6   3   3 11.9424 4.02631   1
  -6   3   3 14.4610 5.69800   3
   5  -3  -3 230.527 12.4451   6
   5  -3  -3 249.365 12.7520   1
   5  -3  -3 255.563 13.1395   2
   5  -3  -3 232.208 11.6207   5
  -5   3   3 233.729 12.3110   3
  -5   3   3 230.718 12.1189   1
   4  -3  -3 613.814 22.0814   5
   4  -3  -3 636.547 23.1136   2
   4  -3  -3 603.052 23.0296   6
   4  -3  -3 605.514 23.4610   1
  -4   3   3 548.838 22.5424   2
  -4   3   3 600.207 20.1388   4
  -4   3   3 577.822 22.4539   3
  -4   3   3 580.555 23.0631   1
   3  -3  -3 112.535 6.44208   5
   3  -3  -3 114.290 7.41103   1
   3  -3  -3 118.315 7.58745   6
   3  -3  -3 112.628 5.27371   4
   3  -3  -3 128.817 7.74587   2
  -3   3   3 114.553 5.38250   4
  -3   3   3 122.817 6.92407   3
  -3   3   3 107.920 7.09170   1
  -3   3   3 100.390 7.06561   2
   2  -3  -3 142.233 7.64230   2
   2  -3  -3 147.602 6.86228   5
   2  -3  -3 144.066 7.61379   6
   2  -3  -3 139.486 6.33382   4
   2  -3  -3 142.168 7.61255   1
  -2   3   3 147.173 6.50286   4
  -2   3   3 132.948 7.34465   1
  -2   3   3 134.518 6.63949   3
  -2   3   3 153.123 7.54371   2
   1  -3  -3 2454.50 78.7877   1
   1  -3  -3 2353.79 78.0490   6
   1  -3  -3 2288.24 77.6440   4
   1  -3  -3 2201.48 77.6146   5
  -1   3   3 2417.90 77.7605   4
  -1   3   3 2475.13 78.8573   1
  -1   3   3 2401.02 77.3008   3
   0  -3  -3 843.264 29.0803   5
   0  -3  -3 852.828 29.0263   6
   0  -3  -3 863.722 29.3564   4
   0  -3  -3 895.143 29.9156   1
   0  -3  -3 865.621 29.6927   2
   0   3   3 851.330 28.1314   3
   0   3   3 854.799 29.4099   4
   0   3   3 879.805 29.9594   1
   0   3   3 835.273 29.6248   2
   0   3   3 843.750 29.0440   6
  -1  -3  -3 346.608 13.4539   4
  -1  -3  -3 356.121 13.1268   5
  -1  -3  -3 368.000 12.4887   6
  -1  -3  -3 346.118 13.5222   2
   1   3   3 360.829 13.5392   2
   1   3   3 354.583 13.5852   4
   1   3   3 357.218 12.5086   6
   1   3   3 356.911 13.6734   1
  -2  -3  -3 2120.39 71.1103   3
  -2  -3  -3 2272.56 72.7101   1
  -2  -3  -3 2210.09 72.4773   5
  -2  -3  -3 2166.28 72.6545   4
  -2  -3  -3 2114.97 72.8176   2
  -2  -3  -3 2218.64 72.6101   1
   2   3   3 2216.29 71.2170   6
   2   3   3 2188.97 72.7622   4
   2   3   3 2187.88 72.8553   1
   2   3   3 2286.26 72.9293   2
  -3  -3  -3 4236.21 136.694   5
  -3  -3  -3 4214.93 136.574   4
  -3  -3  -3 4140.69 135.462   3
  -3  -3  -3 4283.17 136.519   1
  -3  -3  -3 4229.63 136.414   1
   3   3   3 4183.64 136.686   4
   3   3   3 4130.25 134.901   6
   3   3   3 4038.35 136.966   2
  -4  -3  -3 1665.03 58.2384   5
  -4  -3  -3 1730.74 57.1744   3
  -4  -3  -3 1769.36 57.6690   1
   4   3   3 1684.99 57.8790   4
   4   3   3 1796.92 58.9423   2
   4   3   3 1696.49 58.2176   1
  -5  -3  -3 490.141 18.9811   5
  -5  -3  -3 465.415 17.5599   3
  -5  -3  -3 449.006 17.3353   1
  -5  -3  -3 474.455 17.5346   1
   5   3   3 479.445 19.4231   2
   5   3   3 476.231 18.4617   1
   5   3   3 415.748 16.2011   6
   5   3   3 472.028 17.9868   4
  -6  -3  -3 117.180 6.83111   1
  -6  -3  -3 120.899 9.34590   5
  -6  -3  -3 122.736 8.03942   3
  -6  -3  -3 128.258 6.86488   1
   6   3   3 114.888 6.17296   6
   6   3   3 118.598 9.46179   2
   6   3   3 122.681 7.72735   4
   6   3   3 111.705 8.02955   1
  -7  -3  -3 14.0091 3.05802   1
  -7  -3  -3 16.9504 3.01800   1
  -7  -3  -3 17.0409 5.03994   3
   7   3   3 21.2606 3.39702   6
   7   3   3 21.7344 4.31237   4
   7   3   3 12.1590 3.84969   1
  -8  -3  -3 134.020 6.80801   1
  -8  -3  -3 130.055 6.78606   1
  -8  -3  -3 126.070 10.4648   3
   8   3   3 132.028 7.75090   4
   8   3   3 135.777 7.62092   6
   8   3   3 132.708 7.46427   4
   8   3   3 130.337 9.50085   1
  -9  -3  -3 4.17034 6.30050   3
   9   3   3 11.6996 2.68361   4
   9   3   3 13.2166 2.99665   4
   9   3   3 9.10378 3.65419   6
   9   3   3 13.9026 4.60737   1
 -10  -3  -3 63.2223 10.0331   3
  10   3   3 75.8519 12.2324   2
  10  -4  -3 46.5279 11.5575   5
  10  -4  -3 46.0347 10.9114   2
 -10   4   3 47.4009 12.0527   3
   9  -4  -3 8.53523 6.06251   1
   9  -4  -3 2.20753 7.89544   2
   9  -4  -3 -8.6847 7.38150   5
  -9   4   3 10.1123 9.03025   3
   8  -4  -3 118.211 12.0980   5
   8  -4  -3 118.476 11.8284   1
   8  -4  -3 126.549 13.1654   2
  -8   4   3 98.8124 10.1107   1
  -8   4   3 103.296 12.1303   3
   7  -4  -3 3.77456 4.55550   1
   7  -4  -3 4.35215 5.22338   6
   7  -4  -3 8.46604 6.12780   5
   7  -4  -3 0.76797 6.17436   2
  -7   4   3 5.27813 4.15978   1
  -7   4   3 4.01831 6.60968   3
   6  -4  -3 16.1927 5.60018   5
   6  -4  -3 4.23852 4.85821   6
   6  -4  -3 9.00519 5.75117   2
   6  -4  -3 3.94522 3.93410   1
  -6   4   3 8.46002 4.32457   1
  -6   4   3 7.47909 5.86896   3
   5  -4  -3 1042.31 38.3596   2
   5  -4  -3 1060.30 37.5165   5
   5  -4  -3 1034.01 39.1140   1
   5  -4  -3 1053.21 38.4652   6
  -5   4   3 1008.32 38.5580   1
  -5   4   3 1085.24 38.1634   3
   4  -4  -3 1513.73 52.1449   1
   4  -4  -3 1396.76 51.1235   6
   4  -4  -3 1462.86 50.3329   5
   4  -4  -3 1512.78 51.1752   2
  -4   4   3 1542.36 48.6192   4
  -4   4   3 1478.25 50.6923   3
  -4   4   3 1480.26 51.7302   1
  -4   4   3 1381.82 50.7453   2
   3  -4  -3 2696.74 92.1299   6
   3  -4  -3 2857.43 92.0222   2
   3  -4  -3 2801.16 91.3774   5
   3  -4  -3 2905.80 93.1044   1
  -3   4   3 2789.26 92.8254   1
  -3   4   3 2669.66 90.3236   4
  -3   4   3 2764.25 91.4247   3
  -3   4   3 2643.34 91.7378   2
   2  -4  -3 303.657 12.9252   1
   2  -4  -3 274.974 12.2333   2
   2  -4  -3 281.233 11.5936   5
   2  -4  -3 289.044 12.3402   6
   2  -4  -3 271.223 11.0416   4
  -2   4   3 294.964 12.2309   2
  -2   4   3 290.279 11.3362   3
  -2   4   3 287.666 11.2370   4
  -2   4   3 273.637 12.6117   1
   1  -4  -3 1312.97 44.4955   5
   1  -4  -3 1354.56 45.5588   1
   1  -4  -3 1331.22 45.0936   2
   1  -4  -3 1252.41 44.6232   6
   1  -4  -3 1361.64 44.4663   4
  -1   4   3 1311.57 44.8655   2
  -1   4   3 1333.18 44.4852   4
  -1   4   3 1376.66 45.5761   1
  -1   4   3 1269.80 43.7179   3
  -1   4   3 1318.53 44.8677   6
   0  -4  -3 720.737 24.8024   4
   0  -4  -3 739.602 25.2903   1
   0  -4  -3 692.640 24.4041   6
   0  -4  -3 681.913 24.9749   2
   0  -4  -3 695.802 24.5223   5
   0   4   3 700.230 24.8712   4
   0   4   3 710.722 25.2653   1
   0   4   3 707.645 23.2831   3
   0   4   3 665.437 24.8861   2
   0   4   3 714.296 24.5496   6
  -1  -4  -3 650.329 23.4590   5
  -1  -4  -3 672.039 23.8704   4
  -1  -4  -3 659.290 23.8883   2
  -1  -4  -3 664.547 22.9328   6
   1   4   3 700.067 23.9820   2
   1   4   3 691.459 24.0655   1
   1   4   3 654.892 23.9276   4
   1   4   3 667.714 23.0074   6
  -2  -4  -3 378.176 12.8149   3
  -2  -4  -3 392.954 14.8110   5
  -2  -4  -3 399.040 14.6599   1
  -2  -4  -3 368.110 15.0724   2
  -2  -4  -3 365.532 14.9568   4
  -2  -4  -3 396.032 14.6344   1
   2   4   3 401.413 15.2230   2
   2   4   3 399.678 13.6680   6
   2   4   3 379.408 15.2608   4
   2   4   3 386.661 14.8258   1
  -3  -4  -3 472.014 16.3683   1
  -3  -4  -3 456.686 17.6311   2
  -3  -4  -3 434.774 16.8826   5
  -3  -4  -3 421.075 15.2162   3
  -3  -4  -3 453.406 16.2422   1
   3   4   3 432.033 15.2301   6
   3   4   3 462.409 17.3465   4
   3   4   3 405.262 17.2014   2
  -4  -4  -3 336.732 14.4651   2
  -4  -4  -3 297.766 13.3865   5
  -4  -4  -3 301.842 12.1113   1
  -4  -4  -3 312.600 11.9516   3
  -4  -4  -3 334.112 12.3606   1
   4   4   3 308.156 11.4058   6
   4   4   3 335.854 14.2188   2
   4   4   3 313.365 13.4675   4
  -5  -4  -3 423.903 15.7110   1
  -5  -4  -3 417.941 17.8515   5
  -5  -4  -3 413.954 16.1834   3
  -5  -4  -3 433.947 15.8218   1
   5   4   3 433.007 18.4337   2
   5   4   3 431.779 17.3540   4
   5   4   3 427.762 17.1089   1
  -6  -4  -3 628.375 22.0401   1
  -6  -4  -3 647.673 25.2174   5
  -6  -4  -3 641.633 22.0541   1
  -6  -4  -3 620.867 23.4382   3
   6   4   3 599.279 25.3284   2
   6   4   3 625.447 23.7914   4
   6   4   3 624.362 24.1117   1
  -7  -4  -3 0.62637 6.13869   5
  -7  -4  -3 7.62790 4.78377   3
   7   4   3 3.48896 4.14273   4
   7   4   3 3.24708 3.37158   1
   7   4   3 2.03395 2.74325   6
  -8  -4  -3 8.94425 5.66486   3
   8   4   3 3.43599 2.94255   6
   8   4   3 10.0880 3.66724   4
   8   4   3 5.17254 3.62245   1
   8   4   3 0.14754 3.81286   4
  -9  -4  -3 34.6208 7.33914   3
   9   4   3 17.9635 4.04808   4
   9   4   3 21.9930 3.92471   4
   9   4   3 19.5007 3.73614   6
   9   4   3 24.4346 6.45381   1
 -10  -4  -3 29.4521 7.82171   3
  10   4   3 13.6287 9.59049   2
  10  -5  -3 347.975 21.7970   5
  10  -5  -3 358.938 22.7351   2
 -10   5   3 367.015 23.2910   3
   9  -5  -3 69.8408 10.3244   1
   9  -5  -3 63.4947 10.9801   5
   9  -5  -3 68.1299 10.9466   2
  -9   5   3 53.0147 11.2000   3
   8  -5  -3 187.516 15.4100   2
   8  -5  -3 175.192 14.0927   5
   8  -5  -3 188.257 14.1736   1
  -8   5   3 186.847 15.2410   3
  -8   5   3 181.098 13.2930   1
   7  -5  -3 476.731 21.5875   5
   7  -5  -3 470.145 22.7158   2
   7  -5  -3 512.532 23.2696   1
  -7   5   3 459.567 22.2887   3
  -7   5   3 449.410 21.8827   1
   6  -5  -3 919.007 34.3697   5
   6  -5  -3 926.440 35.1915   2
   6  -5  -3 943.236 36.2057   1
   6  -5  -3 886.490 35.0487   6
  -6   5   3 896.176 34.8552   3
  -6   5   3 905.764 35.6346   1
   5  -5  -3 123.877 9.74289   1
   5  -5  -3 124.180 9.55120   2
   5  -5  -3 110.920 8.61149   5
   5  -5  -3 104.352 9.33889   6
  -5   5   3 118.985 9.32591   3
  -5   5   3 108.323 4.95517   4
  -5   5   3 108.928 8.68337   2
  -5   5   3 116.638 5.17181   4
  -5   5   3 109.755 9.00184   1
   4  -5  -3 205.192 11.6184   1
   4  -5  -3 197.383 10.3496   5
   4  -5  -3 219.222 11.1845   2
   4  -5  -3 201.503 11.1933   6
  -4   5   3 211.191 8.57537   4
  -4   5   3 197.063 11.3539   1
  -4   5   3 197.908 10.6129   2
  -4   5   3 192.509 10.5809   3
   3  -5  -3 61.9558 6.46127   2
   3  -5  -3 87.6471 7.19110   1
   3  -5  -3 86.4288 6.89163   6
   3  -5  -3 82.2115 6.22325   5
  -3   5   3 92.8657 6.56734   2
  -3   5   3 83.3510 6.04953   3
  -3   5   3 74.4555 6.47371   1
  -3   5   3 80.8756 5.17535   4
   2  -5  -3 651.146 24.8065   1
   2  -5  -3 649.518 24.2390   6
   2  -5  -3 685.118 23.8209   5
   2  -5  -3 637.745 24.1401   2
  -2   5   3 604.834 24.6627   1
  -2   5   3 659.712 23.2939   4
  -2   5   3 646.530 24.3701   6
  -2   5   3 665.803 23.2291   3
  -2   5   3 671.017 24.0979   2
   1  -5  -3 72.1331 5.34990   5
   1  -5  -3 58.0216 5.37066   6
   1  -5  -3 61.9136 5.56544   1
   1  -5  -3 64.3767 6.06737   2
  -1   5   3 60.8501 5.58535   2
  -1   5   3 59.6153 5.41183   4
  -1   5   3 54.8620 5.54212   6
  -1   5   3 63.0300 5.59503   1
  -1   5   3 51.3742 3.90626   3
   0  -5  -3 33.4616 4.21328   4
   0  -5  -3 38.9060 4.67799   2
   0  -5  -3 35.4944 4.23814   6
   0  -5  -3 36.2612 4.26534   1
   0  -5  -3 38.9178 4.36694   5
   0   5   3 35.7869 2.57376   3
   0   5   3 41.4547 4.69284   2
   0   5   3 37.7011 4.52421   4
   0   5   3 30.8945 4.03034   6
   0   5   3 25.6067 3.57504   1
  -1  -5  -3 88.5345 5.18493   6
  -1  -5  -3 82.4433 5.57708   5
  -1  -5  -3 80.9984 5.22851   1
  -1  -5  -3 82.4307 6.11982   2
   1   5   3 94.7947 6.23530   2
   1   5   3 93.1262 6.51505   4
   1   5   3 96.0038 5.52008   6
   1   5   3 99.5253 6.08750   1
   1   5   3 84.7402 3.30115   3
  -2  -5  -3 1160.89 38.7809   5
  -2  -5  -3 1109.65 38.9956   2
  -2  -5  -3 1129.38 38.3959   1
   2   5   3 1105.21 38.9399   2
   2   5   3 1154.46 39.2777   4
   2   5   3 1084.28 38.7293   1
   2   5   3 1133.11 37.7727   6
  -3  -5  -3 105.656 6.73040   5
  -3  -5  -3 111.326 5.69899   1
  -3  -5  -3 108.874 5.59069   1
  -3  -5  -3 122.502 7.75047   2
  -3  -5  -3 101.645 4.59033   3
   3   5   3 114.936 7.16408   2
   3   5   3 110.913 5.31724   6
   3   5   3 113.285 7.64155   4
   3   5   3 103.790 6.20888   1
  -4  -5  -3 367.312 13.3196   1
  -4  -5  -3 341.884 15.0105   5
  -4  -5  -3 366.301 15.9795   2
  -4  -5  -3 350.786 13.1968   1
  -4  -5  -3 353.434 13.1646   3
   4   5   3 359.097 15.5456   2
   4   5   3 388.843 15.5083   4
   4   5   3 345.633 13.0870   6
  -5  -5  -3 2086.17 68.0771   1
  -5  -5  -3 2061.60 70.9139   5
  -5  -5  -3 1987.63 68.9478   3
  -5  -5  -3 2102.28 68.0858   1
   5   5   3 2132.46 68.4972   6
   5   5   3 2111.67 70.6110   4
   5   5   3 2078.62 71.3830   2
  -6  -5  -3 1220.18 41.4134   3
  -6  -5  -3 1169.82 43.2108   5
   6   5   3 1208.35 43.8927   2
   6   5   3 1170.47 42.3160   4
   6   5   3 1199.25 40.2762   6
  -7  -5  -3 1117.30 40.8617   5
  -7  -5  -3 1091.59 38.7267   3
   7   5   3 1087.93 37.0607   6
   7   5   3 1069.93 36.9944   6
   7   5   3 1066.33 39.0786   4
  -8  -5  -3 191.208 13.9181   5
  -8  -5  -3 217.010 12.1570   3
   8   5   3 201.220 9.25523   6
   8   5   3 202.492 11.3401   4
   8   5   3 205.579 9.47202   6
   8   5   3 207.646 10.9040   4
  -9  -5  -3 12.0999 6.08246   3
   9   5   3 4.45276 4.26421   4
   9   5   3 11.6029 3.15648   6
   9   5   3 4.49148 2.93659   6
   9   5   3 10.3140 3.74897   4
 -10  -5  -3 3.68789 6.44100   3
  10   5   3 1.46771 3.27211   4
  10   5   3 5.90891 8.69146   2
  10  -6  -3 18.5727 10.4735   5
  10  -6  -3 19.9703 9.32284   2
 -10   6   3 18.6413 11.0264   3
   9  -6  -3 24.2288 11.7563   1
   9  -6  -3 29.2453 9.47370   5
   9  -6  -3 26.4335 9.10134   2
  -9   6   3 40.7430 10.9098   3
   8  -6  -3 136.443 13.9780   2
   8  -6  -3 153.683 13.4808   5
   8  -6  -3 132.057 13.0837   1
  -8   6   3 156.415 14.7707   3
  -8   6   3 144.784 12.6391   1
   7  -6  -3 348.517 19.0758   2
   7  -6  -3 334.415 18.1359   5
   7  -6  -3 328.134 18.9372   1
  -7   6   3 350.151 18.9168   3
  -7   6   3 349.350 18.6627   1
   6  -6  -3 87.9807 10.2409   2
   6  -6  -3 72.5011 8.75132   5
   6  -6  -3 86.8435 9.51236   6
   6  -6  -3 86.3643 10.1244   1
  -6   6   3 89.0082 9.70437   1
  -6   6   3 80.7971 9.75035   3
   5  -6  -3 8.65261 5.10004   6
   5  -6  -3 19.7350 5.33337   1
   5  -6  -3 9.00994 5.45961   5
   5  -6  -3 15.6434 5.89631   2
  -5   6   3 12.6862 5.02473   2
  -5   6   3 15.6018 4.85873   1
  -5   6   3 17.6900 2.70700   4
  -5   6   3 16.5740 2.84596   4
  -5   6   3 15.8437 5.86461   3
   4  -6  -3 288.330 13.4919   5
   4  -6  -3 281.425 14.1249   6
   4  -6  -3 303.799 14.3918   2
   4  -6  -3 281.994 14.5782   1
  -4   6   3 298.414 13.7272   3
  -4   6   3 274.303 13.5233   2
  -4   6   3 287.801 11.6429   4
  -4   6   3 278.168 14.5651   1
   3  -6  -3 66.6679 6.70632   6
   3  -6  -3 74.7787 7.09323   2
   3  -6  -3 75.8784 7.16781   1
   3  -6  -3 67.2634 6.27161   5
  -3   6   3 70.5832 6.22192   2
  -3   6   3 72.8957 6.23303   3
  -3   6   3 51.3689 6.11303   1
  -3   6   3 71.9332 5.51270   4
   2  -6  -3 43.3159 5.26902   1
   2  -6  -3 48.1212 5.38671   5
   2  -6  -3 48.8486 5.80193   2
   2  -6  -3 45.5493 5.72214   6
  -2   6   3 58.8167 6.74610   6
  -2   6   3 51.7709 4.86575   3
  -2   6   3 48.6163 5.40443   2
  -2   6   3 45.0256 5.52218   1
  -2   6   3 52.9401 5.27580   4
   1  -6  -3 2296.75 75.1237   5
   1  -6  -3 2297.92 75.5438   2
   1  -6  -3 2289.14 76.1123   1
   1  -6  -3 2214.63 75.2238   6
  -1   6   3 2263.84 75.0563   4
  -1   6   3 2324.84 75.5358   6
  -1   6   3 2173.53 75.1500   2
  -1   6   3 2163.25 73.8324   3
  -1   6   3 2214.76 76.1558   1
   0  -6  -3 1685.99 60.9794   1
   0  -6  -3 1741.71 59.2109   6
   0  -6  -3 1728.55 59.5675   2
   0  -6  -3 1821.19 59.4752   5
   0   6   3 1770.40 59.6745   4
   0   6   3 1747.16 57.7159   3
   0   6   3 1800.56 60.2509   1
   0   6   3 1730.83 59.6109   2
   0   6   3 1836.01 59.5228   6
  -1  -6  -3 824.157 29.2860   6
  -1  -6  -3 830.917 29.8427   1
  -1  -6  -3 828.995 29.9426   2
  -1  -6  -3 837.247 29.8418   5
   1   6   3 896.601 30.5944   4
   1   6   3 833.038 30.2269   1
   1   6   3 815.607 27.6259   3
   1   6   3 820.071 29.9569   2
   1   6   3 879.876 29.5756   6
  -2  -6  -3 758.030 25.6698   1
  -2  -6  -3 723.448 26.0779   5
  -2  -6  -3 706.202 26.2441   2
   2   6   3 680.255 25.9574   1
   2   6   3 700.279 26.5916   4
   2   6   3 734.514 25.3153   6
   2   6   3 727.824 26.3104   2
  -3  -6  -3 38.8780 3.59484   1
  -3  -6  -3 35.4675 5.06904   2
  -3  -6  -3 39.8059 5.07225   5
  -3  -6  -3 38.9787 3.42894   1
   3   6   3 38.5257 4.96510   2
   3   6   3 31.2972 3.87500   1
   3   6   3 25.6861 5.00149   4
   3   6   3 41.2876 4.00693   6
  -4  -6  -3 321.520 14.4606   5
  -4  -6  -3 327.814 15.1147   2
[truncated: 2,016,483 more chars]
