# Supplementary material for: Chloro­cobalt complexes with pyridyl­ethyl-derived di­aza­cyclo­alkanes
Source: Acta Crystallogr E Crystallogr Commun. 2022 Feb 15;78(Pt 3):235–43. doi: 10.1107/S2056989022001220 (PMC8900507; doi:10.1107/S2056989022001220)
Supplement: Supplementary file 2 [file e-78-00235-ta-sa15-05sup2.hkl]

data_ta-sa15-05                                                                 
_shelx_title ' ta-sa15-05_a.res in P2(1)/n'                                     
_shelx_refln_list_code          4                                               
_shelx_F_calc_maximum      165.93                                               
_exptl_crystal_F_000       564.00                                               
_reflns_d_resolution_high  0.6533                                               
                                                                                
loop_                                                                           
 _space_group_symop_operation_xyz                                               
 'x, y, z'                                                                      
 '-x+1/2, y+1/2, -z+1/2'                                                        
 '-x, -y, -z'                                                                   
 'x-1/2, -y-1/2, z-1/2'                                                         
                                                                                
_cell_length_a    11.6370                                                       
_cell_length_b     7.4382                                                       
_cell_length_c    13.3104                                                       
_cell_angle_alpha  90.000                                                       
_cell_angle_beta  104.229                                                       
_cell_angle_gamma  90.000                                                       
                                                                                
_shelx_F_squared_multiplier     1.000                                           
                                                                                
loop_                                                                           
 _refln_index_h                                                                 
 _refln_index_k                                                                 
 _refln_index_l                                                                 
 _refln_F_squared_calc                                                          
 _refln_F_squared_meas                                                          
 _refln_F_squared_sigma                                                         
 _refln_observed_status                                                         
   2   0   0      27533.53      26565.45       693.07 o                         
   4   0   0         61.65         73.41         4.65 o                         
   6   0   0      15351.61      16019.53       362.48 o                         
   8   0   0       1473.95       1539.59        68.14 o                         
  10   0   0         93.15         82.90        16.70 o                         
  12   0   0        354.52        363.48        39.31 o                         
  14   0   0         36.32         34.46        13.19 o                         
  16   0   0        117.51        102.05        23.40 o                         
   1   1   0      24203.66      23637.39       342.53 o                         
   2   1   0        950.41        964.01        12.74 o                         
   3   1   0       1633.36       1505.70        23.21 o                         
   4   1   0        129.07        131.79         7.19 o                         
   5   1   0       1696.06       1586.88        39.12 o                         
   6   1   0         40.62         56.43         6.13 o                         
   7   1   0       1332.79       1325.99        33.75 o                         
   8   1   0        122.93        114.17        10.14 o                         
   9   1   0        922.11        883.19        37.85 o                         
  10   1   0        632.56        648.90        37.36 o                         
  11   1   0        541.75        527.95        32.28 o                         
  12   1   0          3.61          3.81         3.21 o                         
  13   1   0          1.18          2.66        11.63 o                         
  14   1   0        119.63        110.36        16.27 o                         
  15   1   0          3.12          0.85         4.43 o                         
  16   1   0        334.30        329.32        30.89 o                         
   0   2   0       4304.18       4616.87        46.39 o                         
   1   2   0       3346.86       3626.70        38.48 o                         
   2   2   0        437.18        447.54        10.93 o                         
   3   2   0        155.86        140.91         5.05 o                         
   4   2   0        765.85        705.79        16.77 o                         
   5   2   0       5147.11       4844.08       295.62 o                         
   6   2   0       1166.62       1181.64        34.50 o                         
   7   2   0          4.07          3.52         2.43 o                         
   8   2   0        340.99        315.49        16.82 o                         
   9   2   0        209.30        198.45        14.33 o                         
  10   2   0        835.84        802.73        49.54 o                         
  11   2   0       1701.09       1603.76        56.79 o                         
  12   2   0         10.22         23.63         7.17 o                         
  13   2   0        247.67        238.72        23.23 o                         
  14   2   0        123.71        118.55        16.89 o                         
  15   2   0        119.58        121.23        26.59 o                         
  16   2   0        122.89        109.22        27.41 o                         
   2   3   0        790.90        788.80        24.84 o                         
   3   3   0       1305.42       1310.01        27.35 o                         
   4   3   0        229.49        253.44         9.89 o                         
   5   3   0       1849.53       1933.05        31.29 o                         
   6   3   0        544.31        503.37        20.89 o                         
   7   3   0          9.07          7.50         5.60 o                         
   8   3   0       1017.32        958.34        29.71 o                         
   9   3   0        222.64        214.73        14.71 o                         
  10   3   0        666.59        667.06        32.94 o                         
  11   3   0        915.57        935.73        41.56 o                         
  12   3   0        920.43        891.69        42.85 o                         
  13   3   0         41.19         55.49        20.05 o                         
  14   3   0        424.60        423.85        51.44 o                         
  15   3   0         93.35         60.67        21.69 o                         
   0   4   0       1448.93       1205.25        22.04 o                         
   1   4   0       1899.34       1839.91        25.80 o                         
   2   4   0       2810.59       2750.19        54.43 o                         
   3   4   0          3.16          2.37         1.71 o                         
   4   4   0       2730.20       2662.59        62.38 o                         
   5   4   0       1443.20       1402.35        24.96 o                         
   6   4   0       1018.85        998.82        55.00 o                         
   7   4   0       1234.52       1153.20        63.20 o                         
   8   4   0        849.71        809.24        27.17 o                         
   9   4   0        601.16        604.61        24.71 o                         
  10   4   0        605.70        499.18        48.17 o                         
  11   4   0          3.77         -6.43         9.02 o                         
  12   4   0        147.88        126.52        27.79 o                         
  13   4   0        372.02        348.79        46.56 o                         
  14   4   0         44.29         58.46        21.60 o                         
  15   4   0        123.26        113.88        27.98 o                         
   1   5   0       7151.01       6870.33       453.60 o                         
   2   5   0       1459.83       1504.98        41.15 o                         
   3   5   0       3769.04       3723.29        56.91 o                         
   4   5   0          0.01          3.09         1.70 o                         
   5   5   0       1054.22       1103.62        57.62 o                         
   6   5   0         13.69         15.04         6.40 o                         
   7   5   0       1554.36       1542.13        77.51 o                         
   8   5   0        613.55        607.08        35.23 o                         
   9   5   0        699.46        654.30        54.13 o                         
  10   5   0         73.59         46.83        14.87 o                         
  11   5   0          5.27         -4.71         7.44 o                         
  12   5   0          8.67          3.21         6.27 o                         
  13   5   0         72.06         67.48        22.56 o                         
  14   5   0        118.15         96.80        24.60 o                         
   0   6   0       1122.90       1083.69        32.45 o                         
   1   6   0       1146.72       1125.27        30.44 o                         
   2   6   0       2748.12       2908.65        54.69 o                         
   3   6   0        366.54        366.41        22.05 o                         
   4   6   0       1572.95       1719.88        61.15 o                         
   5   6   0          0.65         -0.05         6.59 o                         
   6   6   0         82.05         82.38        17.49 o                         
   7   6   0       1638.13       1611.50        57.93 o                         
   8   6   0        609.73        588.92        50.26 o                         
   9   6   0        311.34        343.48        40.29 o                         
  10   6   0        650.98        629.59        58.71 o                         
  11   6   0          1.82          2.32         7.16 o                         
  12   6   0          8.73         11.58         5.83 o                         
  13   6   0        433.38        414.91        54.13 o                         
   1   7   0        307.70        312.51        23.23 o                         
   2   7   0         49.75         41.54         8.56 o                         
   3   7   0        185.99        171.71        25.72 o                         
   4   7   0        681.54        725.43        52.77 o                         
   5   7   0         11.60          0.60         5.12 o                         
   6   7   0       1352.64       1225.45        69.58 o                         
   7   7   0        141.98        121.34        22.99 o                         
   8   7   0          2.21          4.25         7.30 o                         
   9   7   0          0.07          3.08         5.58 o                         
  10   7   0          5.09          6.97         9.89 o                         
  11   7   0         69.62         62.28        21.74 o                         
  12   7   0        461.16        393.36        52.96 o                         
   0   8   0        202.67        176.86        27.35 o                         
   1   8   0          2.08         -0.03        13.27 o                         
   2   8   0        566.76        581.36        35.27 o                         
   3   8   0         55.44         73.94        18.09 o                         
   4   8   0        850.02        852.10        41.30 o                         
   5   8   0        145.24        154.70        18.41 o                         
   6   8   0         15.09         18.70         7.92 o                         
   7   8   0          5.26         12.57         6.07 o                         
   8   8   0        235.69        221.04        24.14 o                         
   9   8   0         37.31         26.21        12.10 o                         
  10   8   0        228.96        172.75        32.45 o                         
  11   8   0        104.16        111.45        27.60 o                         
   1   9   0       1096.06       1140.53        53.71 o                         
   2   9   0          8.38         10.76        10.13 o                         
   3   9   0         93.10         82.17        20.13 o                         
   4   9   0         31.06         31.22        14.66 o                         
   5   9   0        416.96        413.26        31.52 o                         
   6   9   0          0.15          3.38         9.88 o                         
   7   9   0        802.78        839.87        67.71 o                         
   8   9   0         10.10          6.47         3.96 o                         
   9   9   0         44.04         27.54        12.20 o                         
   0  10   0       1146.27       1143.32        82.03 o                         
   1  10   0        133.19        111.15        17.27 o                         
   2  10   0        415.64        451.47        50.54 o                         
   3  10   0         20.75         31.11        14.49 o                         
   4  10   0        345.90        396.52        47.76 o                         
   5  10   0        112.83        109.41        26.02 o                         
 -17   0   1        342.12        269.79        40.40 o                         
 -15   0   1        391.29        420.14        47.48 o                         
 -13   0   1        131.88        160.95        27.43 o                         
 -11   0   1       3397.68       3274.41       119.33 o                         
  -9   0   1       6940.08       7015.67       175.91 o                         
  -7   0   1       2813.01       2667.54        88.00 o                         
  -5   0   1       6566.25       7116.74       147.36 o                         
  -3   0   1      11020.55      10768.18       120.71 o                         
   3   0   1       2776.68       3196.12        68.98 o                         
   5   0   1        437.62        497.38        28.39 o                         
   7   0   1        197.64        226.36        10.73 o                         
   9   0   1       1998.66       1992.15        59.16 o                         
  11   0   1        117.96        122.00        22.07 o                         
  13   0   1        106.23         86.12        20.21 o                         
  15   0   1       1693.00       1693.19        98.87 o                         
  17   0   1        442.98        376.94        48.44 o                         
 -16   1   1        177.53        162.97        21.08 o                         
 -15   1   1         41.08         26.04         8.57 o                         
 -14   1   1          7.20          7.45         3.02 o                         
 -13   1   1        804.89        785.29        42.45 o                         
 -12   1   1        820.59        850.62        42.42 o                         
 -11   1   1        241.56        237.17        21.28 o                         
 -10   1   1       3166.21       3282.94        80.85 o                         
  -9   1   1        369.16        402.02        25.34 o                         
  -8   1   1        837.13        838.11        34.57 o                         
  -7   1   1       4673.46       4513.06       172.91 o                         
  -6   1   1       1920.51       1943.03        57.14 o                         
  -5   1   1       1249.38       1087.13        59.43 o                         
  -4   1   1       8561.08       8111.54        87.13 o                         
  -3   1   1      15937.07      16983.10       223.70 o                         
  -2   1   1       1985.36       1992.94        25.15 o                         
  -1   1   1        381.26        462.41        15.54 o                         
   1   1   1       3304.77       3623.86        47.03 o                         
   2   1   1       1262.51       1375.15        22.60 o                         
   3   1   1       2534.37       2834.98        34.20 o                         
   4   1   1       1891.53       1966.31        31.39 o                         
   5   1   1       3002.37       2921.93        58.31 o                         
   6   1   1       1612.76       1712.89        35.29 o                         
   7   1   1       3256.33       2890.08        54.39 o                         
   8   1   1         32.64         34.40         4.42 o                         
   9   1   1         33.05         27.29         5.61 o                         
  10   1   1        154.08        166.26        13.97 o                         
  11   1   1        352.73        339.32        37.00 o                         
  12   1   1        438.48        437.84        31.19 o                         
  13   1   1        403.51        348.42        28.78 o                         
  14   1   1        369.48        361.20        33.01 o                         
  15   1   1          2.85          3.02         5.03 o                         
  16   1   1        237.13        236.09        39.26 o                         
 -16   2   1          2.42          6.54         6.48 o                         
 -15   2   1         22.98         11.39         8.28 o                         
 -14   2   1        284.73        290.34        26.30 o                         
 -13   2   1          3.58          9.42         3.62 o                         
 -12   2   1         35.84         29.90         9.16 o                         
 -11   2   1         11.10          6.18         9.28 o                         
 -10   2   1        558.82        546.26        30.37 o                         
  -9   2   1        176.10        166.42        15.76 o                         
  -8   2   1        222.57        206.77        16.23 o                         
  -7   2   1        125.10        119.09        11.45 o                         
  -6   2   1       1575.96       1498.05        33.67 o                         
  -5   2   1         20.35         14.58         2.59 o                         
  -4   2   1       5391.11       5475.34       100.59 o                         
  -3   2   1       1485.31       1540.48        27.00 o                         
  -2   2   1       6725.84       6681.33       110.94 o                         
  -1   2   1        587.16        617.90        12.22 o                         
   0   2   1       4196.79       4266.72       101.27 o                         
   1   2   1        267.33        269.95        10.49 o                         
   2   2   1       4242.12       4117.88        84.10 o                         
   3   2   1        340.77        331.08         8.72 o                         
   4   2   1       8109.14       8307.04       104.38 o                         
   5   2   1        181.74        174.82        11.30 o                         
   6   2   1       2369.58       2241.18        99.06 o                         
   7   2   1        335.17        322.03        18.77 o                         
   8   2   1        174.38        183.58        15.27 o                         
   9   2   1        682.59        652.43        31.85 o                         
  10   2   1        754.29        749.79        30.19 o                         
  11   2   1          3.65          1.72         3.30 o                         
  12   2   1        165.98        154.58        17.74 o                         
  13   2   1        322.13        311.90        26.71 o                         
  14   2   1          1.80         -9.43         9.43 o                         
  15   2   1         16.31         16.73        13.76 o                         
  16   2   1         37.74         55.19        19.07 o                         
 -15   3   1         31.71         42.69        19.10 o                         
 -14   3   1          3.15         11.25         5.01 o                         
 -13   3   1        239.80        228.87        36.42 o                         
 -12   3   1        652.29        644.81        41.89 o                         
 -11   3   1        142.83        155.20        17.07 o                         
 -10   3   1        928.32        903.21        38.91 o                         
  -9   3   1       1409.13       1331.80        51.78 o                         
  -8   3   1        339.78        320.19        19.78 o                         
  -7   3   1         70.89         80.97         7.76 o                         
  -6   3   1        902.29        874.04        24.92 o                         
  -5   3   1       1853.74       1951.66        40.73 o                         
  -4   3   1       1905.76       1861.61        37.92 o                         
  -3   3   1      10705.45      10559.14       141.04 o                         
  -2   3   1       3263.14       3360.39        49.07 o                         
  -1   3   1       2702.71       2843.54        48.34 o                         
   0   3   1       1473.84       1514.05        19.53 o                         
   1   3   1       3928.78       3981.16       178.93 o                         
   2   3   1       5192.15       5138.62        63.46 o                         
   3   3   1       9368.70       8851.79       193.82 o                         
   4   3   1       2956.20       2941.14        32.46 o                         
   5   3   1       2411.50       2380.03        44.09 o                         
   6   3   1        847.21        884.33        25.31 o                         
   7   3   1       1738.77       1818.27        64.39 o                         
   8   3   1         63.12         57.50         7.97 o                         
   9   3   1        879.42        887.43        30.27 o                         
  10   3   1        845.20        817.29        30.96 o                         
  11   3   1         94.46         78.61        10.38 o                         
  12   3   1        403.64        389.60        46.83 o                         
  13   3   1          1.22         14.68        10.00 o                         
  14   3   1          1.52          4.17         8.34 o                         
  15   3   1         87.63         81.38        23.73 o                         
 -15   4   1        324.58        350.97        49.34 o                         
 -14   4   1         87.28         53.10        18.96 o                         
 -13   4   1        244.38        280.11        41.36 o                         
 -12   4   1         62.89         49.99        17.65 o                         
 -11   4   1        320.64        345.61        42.61 o                         
 -10   4   1        239.88        227.54        18.65 o                         
  -9   4   1       2413.75       2315.86        60.21 o                         
  -8   4   1        748.86        721.86        51.63 o                         
  -7   4   1       1786.30       1728.72        77.07 o                         
  -6   4   1        377.89        392.36        23.86 o                         
  -5   4   1         14.76         10.71         2.38 o                         
  -4   4   1        154.18        155.85        11.64 o                         
  -3   4   1        688.31        674.47        19.46 o                         
  -2   4   1         54.21         80.17         5.22 o                         
  -1   4   1       3227.82       3277.89        42.51 o                         
   0   4   1        221.25        205.97         6.95 o                         
   1   4   1        274.47        346.26        16.43 o                         
   2   4   1       1349.47       1433.04        71.21 o                         
   3   4   1         27.97         22.18         4.40 o                         
   4   4   1          2.31          4.88         2.33 o                         
   5   4   1         44.52         43.65         4.80 o                         
   6   4   1        908.23        989.73        86.01 o                         
   7   4   1        375.11        349.48        17.00 o                         
   8   4   1       1800.80       1754.15        45.92 o                         
   9   4   1        124.04         98.27        14.26 o                         
  10   4   1        343.44        316.57        27.19 o                         
  11   4   1        104.77        100.38        15.49 o                         
  12   4   1         40.99         20.79        10.38 o                         
  13   4   1        486.62        420.88        51.65 o                         
  14   4   1        363.62        390.67        52.28 o                         
 -14   5   1        645.52        635.94        67.15 o                         
 -13   5   1          0.00         -1.91         8.45 o                         
 -12   5   1        183.31        142.92        29.59 o                         
 -11   5   1         51.42         34.98        13.19 o                         
 -10   5   1        481.80        489.29        49.69 o                         
  -9   5   1        104.23         90.09        19.89 o                         
  -8   5   1       4863.72       4416.42       143.84 o                         
  -7   5   1         38.02         53.18        14.17 o                         
  -6   5   1        456.03        400.80        35.23 o                         
  -5   5   1         72.94         72.37         5.94 o                         
  -4   5   1         13.72          8.92         1.46 o                         
  -3   5   1         34.96         42.52         3.74 o                         
  -2   5   1       6039.20       6058.17        83.86 o                         
  -1   5   1       1301.66       1504.94        30.56 o                         
   0   5   1        993.23       1029.72        19.58 o                         
   1   5   1       1207.70       1319.11        27.53 o                         
   2   5   1        426.99        389.28         9.96 o                         
   3   5   1         57.26         67.26         8.47 o                         
   4   5   1        652.35        685.98        47.88 o                         
   5   5   1         77.17         85.63         9.93 o                         
   6   5   1        110.63        105.02        18.50 o                         
   7   5   1        103.05        128.40        21.17 o                         
   8   5   1        748.87        667.27        53.07 o                         
   9   5   1          6.90          7.26         9.21 o                         
  10   5   1         15.25          3.67        14.11 o                         
  11   5   1          1.87         13.21         9.18 o                         
  12   5   1        361.03        347.00        46.97 o                         
  13   5   1          0.24         -1.55         6.89 o                         
  14   5   1        811.81        758.07        75.19 o                         
 -13   6   1        280.27        232.22        40.54 o                         
 -12   6   1          0.34         18.28        10.46 o                         
 -11   6   1       1004.09        948.99        75.49 o                         
 -10   6   1         69.21         54.68        16.92 o                         
  -9   6   1        223.39        221.73        33.62 o                         
  -8   6   1        273.49        239.69        32.20 o                         
  -7   6   1        326.88        285.48        33.05 o                         
  -6   6   1        262.49        226.17        27.71 o                         
  -5   6   1       1324.60       1220.22        62.82 o                         
  -4   6   1       1077.35        990.76        39.00 o                         
  -3   6   1        345.24        323.68        32.07 o                         
  -2   6   1        709.57        705.92        18.75 o                         
  -1   6   1         57.13         54.00         4.94 o                         
   0   6   1        637.69        639.87        19.56 o                         
   1   6   1       1121.58       1171.42        28.16 o                         
   2   6   1       2109.58       2150.94        40.35 o                         
   3   6   1        326.48        345.63        18.06 o                         
   4   6   1        414.21        481.12        26.76 o                         
   5   6   1       1123.83       1175.87        62.36 o                         
   6   6   1         36.19         32.69        11.55 o                         
   7   6   1        258.79        239.58        30.70 o                         
   8   6   1        450.08        436.00        44.84 o                         
   9   6   1         59.25         51.62        11.26 o                         
  10   6   1         67.51         66.39        19.67 o                         
  11   6   1        523.51        470.90        53.37 o                         
  12   6   1         19.64         30.05        12.78 o                         
  13   6   1        497.96        443.71        56.56 o                         
 -12   7   1         11.22         11.36        10.41 o                         
 -11   7   1          0.33          2.32         6.40 o                         
 -10   7   1        398.01        386.17        47.43 o                         
  -9   7   1        399.43        396.63        46.12 o                         
  -8   7   1          2.23         11.71        10.16 o                         
  -7   7   1         53.68         45.14        13.95 o                         
  -6   7   1         24.65         13.92         9.07 o                         
  -5   7   1        666.54        666.43        35.42 o                         
  -4   7   1        114.34        108.28        13.86 o                         
  -3   7   1       3433.19       3222.23       117.83 o                         
  -2   7   1         72.07         66.22         8.33 o                         
  -1   7   1        393.38        373.95        18.70 o                         
   0   7   1         69.85         78.24         8.05 o                         
   1   7   1        687.37        658.85        28.28 o                         
   2   7   1         38.20         49.22         7.25 o                         
   3   7   1       3500.93       3614.93        82.99 o                         
   4   7   1        678.88        709.14        35.35 o                         
   5   7   1        162.62        176.42        18.06 o                         
   6   7   1         52.53         37.16        11.88 o                         
   7   7   1         23.56          8.25         7.03 o                         
   8   7   1        106.26        108.61        16.21 o                         
   9   7   1        462.33        417.80        46.53 o                         
  10   7   1         14.09         16.24        11.99 o                         
  11   7   1        251.43        230.80        37.76 o                         
  12   7   1          0.02         -4.74        12.94 o                         
 -11   8   1        223.75        273.77        42.91 o                         
 -10   8   1         96.85         85.05        23.07 o                         
  -9   8   1          7.17          5.42         9.67 o                         
  -8   8   1         26.92         23.87        10.41 o                         
  -7   8   1         81.61         79.55        13.96 o                         
  -6   8   1        663.01        620.50        38.10 o                         
  -5   8   1        540.71        583.26        35.49 o                         
  -4   8   1         73.37         65.76        11.73 o                         
  -3   8   1        132.33        128.03        20.04 o                         
  -2   8   1        266.11        278.89        23.97 o                         
  -1   8   1         11.02          1.75         3.78 o                         
   0   8   1       1847.05       1854.17        64.19 o                         
   1   8   1         78.14         68.71        24.12 o                         
   2   8   1        788.69        758.37        40.33 o                         
   3   8   1        240.60        189.07        28.52 o                         
   4   8   1        277.93        273.33        34.93 o                         
   5   8   1        114.51        118.45        15.67 o                         
   6   8   1        625.17        689.91        57.16 o                         
   7   8   1        232.58        254.84        40.54 o                         
   8   8   1        134.63        137.89        19.03 o                         
   9   8   1         52.50         50.05        18.42 o                         
  10   8   1          8.20         16.32        14.11 o                         
 -10   9   1        381.85        335.85        46.53 o                         
  -9   9   1         99.47         84.67        22.78 o                         
  -8   9   1        497.95        481.67        37.68 o                         
  -7   9   1         77.33         79.20        15.61 o                         
  -6   9   1        255.74        282.64        26.95 o                         
  -5   9   1        130.06        146.49        28.33 o                         
  -4   9   1         72.31         80.97        20.24 o                         
  -3   9   1        128.59         80.18        19.78 o                         
  -2   9   1        204.65        186.10        30.05 o                         
  -1   9   1        109.09        114.44        16.36 o                         
   0   9   1         51.75         66.21        12.97 o                         
   1   9   1        171.29        189.40        21.38 o                         
   2   9   1         91.91        101.94        21.88 o                         
   3   9   1         45.30         33.84        12.53 o                         
   4   9   1         38.43         59.22        11.70 o                         
   5   9   1        110.26         82.31        13.80 o                         
   6   9   1         16.95         14.18         6.21 o                         
   7   9   1         94.39         89.95        15.76 o                         
   8   9   1        296.12        291.75        29.01 o                         
   9   9   1         28.06         38.44        17.54 o                         
  -5  10   1        111.48        135.13        29.67 o                         
  -4  10   1         85.13        100.17        24.22 o                         
  -3  10   1         35.92         12.29         5.58 o                         
  -2  10   1          6.67          7.79         8.53 o                         
  -1  10   1        108.95        128.59        19.66 o                         
   0  10   1        567.96        601.17        41.75 o                         
   1  10   1        159.64        179.56        22.61 o                         
   2  10   1         61.49         50.65        16.73 o                         
   3  10   1          1.29         -6.27         9.34 o                         
   4  10   1          1.94         -6.24         6.54 o                         
   5  10   1         15.98         33.18        13.57 o                         
 -16   0   2        588.31        588.32        58.08 o                         
 -14   0   2         91.39        120.82        23.95 o                         
 -12   0   2         36.99         54.65        14.77 o                         
 -10   0   2       2864.22       2890.97       106.19 o                         
  -8   0   2        107.91        109.65        17.27 o                         
  -6   0   2      11600.18      11740.98       147.60 o                         
  -4   0   2       6478.76       5894.55       119.95 o                         
  -2   0   2       7494.77       7439.95       125.21 o                         
   2   0   2       1910.44       1985.27        47.27 o                         
   4   0   2       6715.21       7264.26       138.72 o                         
   6   0   2       9940.68      10098.26       196.61 o                         
   8   0   2        398.17        389.49        22.75 o                         
  10   0   2        365.32        326.66        24.41 o                         
  12   0   2       1584.33       1489.44        83.91 o                         
  14   0   2        371.19        319.24        41.63 o                         
  16   0   2         18.81         11.14        12.01 o                         
 -17   1   2          2.77         -6.92         8.96 o                         
 -16   1   2        143.01        145.18        19.93 o                         
 -15   1   2         20.60         15.80         6.36 o                         
 -14   1   2         29.13         43.98        11.33 o                         
 -13   1   2        108.65         89.77        14.56 o                         
 -12   1   2        181.73        189.28        19.76 o                         
 -11   1   2         31.35         25.83         7.39 o                         
 -10   1   2        685.86        649.82        33.82 o                         
  -9   1   2         40.38         35.53         7.20 o                         
  -8   1   2        346.37        330.49        23.87 o                         
  -7   1   2         36.16         52.71         7.81 o                         
  -6   1   2       1089.36        977.09        31.50 o                         
  -5   1   2       1851.01       1833.49        40.63 o                         
  -4   1   2       1507.82       1481.07        34.42 o                         
  -3   1   2      12323.10      11967.20       380.25 o                         
  -2   1   2       2738.52       2734.75        39.71 o                         
  -1   1   2       1258.49       1365.09        23.09 o                         
   0   1   2       2871.53       3195.98        36.06 o                         
   1   1   2          6.85          8.59         1.67 o                         
   2   1   2       2096.32       2230.64        29.09 o                         
   3   1   2       8107.24       8284.36        83.13 o                         
   4   1   2        663.91        706.39        33.63 o                         
   5   1   2       6581.48       6885.30       240.37 o                         
   6   1   2        838.05        782.90        22.52 o                         
   7   1   2        341.64        309.23        15.22 o                         
   8   1   2       1696.81       1665.62        40.28 o                         
   9   1   2        583.78        558.76        20.98 o                         
  10   1   2       1927.80       1806.11        48.54 o                         
  11   1   2       1195.63       1095.41        46.51 o                         
  12   1   2        162.22        166.84        39.34 o                         
  13   1   2        224.79        215.72        22.54 o                         
  14   1   2         31.88         29.99         8.06 o                         
  15   1   2        135.84        160.00        31.60 o                         
  16   1   2        229.34        193.73        36.21 o                         
 -16   2   2        229.84        203.29        35.72 o                         
 -15   2   2        128.87        122.04        17.44 o                         
 -14   2   2          5.06         12.58         5.21 o                         
 -13   2   2        342.91        334.22        27.39 o                         
 -12   2   2        380.47        411.23        28.95 o                         
 -11   2   2       2670.52       2701.39        75.25 o                         
 -10   2   2        702.73        692.06        34.29 o                         
  -9   2   2        736.83        734.54        33.70 o                         
  -8   2   2         26.77         37.85         6.79 o                         
  -7   2   2        321.17        299.95        14.54 o                         
  -6   2   2       2991.92       3200.38        77.72 o                         
  -5   2   2       6476.81       6279.51        77.04 o                         
  -4   2   2       3740.63       3756.52        42.40 o                         
  -3   2   2        997.49        890.18        15.31 o                         
  -2   2   2       1112.80       1188.64        29.70 o                         
  -1   2   2        596.86        674.78        14.54 o                         
   0   2   2       6316.84       6715.85        75.23 o                         
   1   2   2       3743.63       3858.56        45.59 o                         
   2   2   2        961.10        952.41        12.90 o                         
   3   2   2       1353.25       1399.64        16.13 o                         
   4   2   2        617.38        610.24        13.19 o                         
   5   2   2        277.59        248.52        10.96 o                         
   6   2   2        401.28        398.10        15.56 o                         
   7   2   2         54.17         55.62         6.36 o                         
   8   2   2        401.46        409.85        23.42 o                         
   9   2   2        503.65        497.75        27.55 o                         
  10   2   2        338.38        309.00        19.22 o                         
  11   2   2        808.94        759.17        32.20 o                         
  12   2   2          8.60          6.59         3.93 o                         
  13   2   2        318.70        316.78        27.31 o                         
  14   2   2        210.13        169.92        32.36 o                         
  15   2   2        197.44        218.49        38.58 o                         
 -16   3   2        222.11        204.19        36.64 o                         
 -15   3   2         10.49          3.98         6.95 o                         
 -14   3   2        877.82        884.53        72.96 o                         
 -13   3   2          0.43         -3.29         5.98 o                         
 -12   3   2        365.01        371.17        27.53 o                         
 -11   3   2         84.29         82.83        12.39 o                         
 -10   3   2        648.26        607.06        32.01 o                         
  -9   3   2         52.82         44.97         9.15 o                         
  -8   3   2       2339.49       2383.98        60.01 o                         
  -7   3   2        106.65        113.20         9.39 o                         
  -6   3   2        679.56        667.51        15.52 o                         
  -5   3   2         17.20         24.26         3.52 o                         
  -4   3   2       1058.67        992.86        33.65 o                         
  -3   3   2        146.01        111.65        10.16 o                         
  -2   3   2       2244.29       2058.84        38.28 o                         
  -1   3   2       1341.58       1297.79        20.13 o                         
   0   3   2         45.93         57.89         3.51 o                         
   1   3   2         34.70         35.34         4.49 o                         
   2   3   2        548.69        552.38        21.37 o                         
   3   3   2       1917.63       1826.39        31.76 o                         
   4   3   2        941.19        950.56        13.88 o                         
   5   3   2       3315.83       3140.04        40.04 o                         
   6   3   2       1368.49       1355.29        36.83 o                         
   7   3   2        117.25        115.22         7.72 o                         
   8   3   2       1240.37       1248.08        26.61 o                         
   9   3   2        100.30        115.38        12.39 o                         
  10   3   2        165.77        151.21        13.16 o                         
  11   3   2        558.02        537.63        36.09 o                         
  12   3   2        627.39        626.94        41.76 o                         
  13   3   2        218.46        171.50        32.01 o                         
  14   3   2        310.31        257.23        41.74 o                         
  15   3   2          3.73          2.12         7.63 o                         
 -15   4   2        414.87        359.88        49.45 o                         
 -14   4   2         15.51         17.08        10.11 o                         
 -13   4   2        595.54        588.34        60.10 o                         
 -12   4   2         76.23         58.08        17.90 o                         
 -11   4   2        181.61        176.64        17.62 o                         
 -10   4   2          9.09         13.41         5.08 o                         
  -9   4   2        763.91        707.72        55.11 o                         
  -8   4   2        111.16        109.71        20.30 o                         
  -7   4   2       1435.84       1352.05        70.15 o                         
  -6   4   2        353.21        345.89        22.56 o                         
  -5   4   2       1264.97       1278.83        50.69 o                         
  -4   4   2        686.05        581.47        27.15 o                         
  -3   4   2       1295.83       1304.15        27.82 o                         
  -2   4   2        350.53        285.71        11.71 o                         
  -1   4   2       2571.14       2440.47        31.55 o                         
   0   4   2       1210.21       1185.02        19.05 o                         
   1   4   2       3438.26       3556.03        40.04 o                         
   2   4   2       3384.80       3255.36        41.69 o                         
   3   4   2          0.33          0.12         1.98 o                         
   4   4   2       1593.30       1496.03        66.84 o                         
   5   4   2        349.04        330.22        17.83 o                         
   6   4   2       1305.09       1322.53       104.42 o                         
   7   4   2       2444.83       2360.49        72.24 o                         
   8   4   2       2553.36       2504.39       102.46 o                         
   9   4   2        868.52        789.02        59.12 o                         
  10   4   2        601.86        567.70        36.56 o                         
  11   4   2          0.39         -2.51         7.83 o                         
  12   4   2         34.84         38.38        10.99 o                         
  13   4   2         29.67         10.24         9.07 o                         
  14   4   2        288.78        270.28        43.62 o                         
 -14   5   2         16.63         11.44         9.02 o                         
 -13   5   2        143.75        153.41        30.24 o                         
 -12   5   2        143.35        127.88        27.16 o                         
 -11   5   2        336.30        332.37        42.34 o                         
 -10   5   2         29.15         19.56         9.15 o                         
  -9   5   2         45.68         28.82        11.93 o                         
  -8   5   2        774.25        686.66        53.31 o                         
  -7   5   2         39.58         39.48        11.14 o                         
  -6   5   2        104.84         99.25        13.02 o                         
  -5   5   2       1525.33       1437.60        41.72 o                         
  -4   5   2          5.10          8.12         2.26 o                         
  -3   5   2       1023.84        983.09        18.69 o                         
  -2   5   2        316.20        293.88        11.52 o                         
  -1   5   2        276.02        282.57         8.50 o                         
   0   5   2        299.23        273.46         7.59 o                         
   1   5   2       5189.79       5233.51        63.09 o                         
   2   5   2        182.39        191.19         7.50 o                         
   3   5   2       3871.02       4139.68        82.33 o                         
   4   5   2         13.35         15.96         4.23 o                         
   5   5   2        930.36        977.81        36.56 o                         
   6   5   2         56.94         54.67         8.65 o                         
   7   5   2       4088.15       4374.86       114.97 o                         
   8   5   2         71.55         52.31        14.77 o                         
   9   5   2       1442.19       1450.43        84.24 o                         
  10   5   2          1.70         -4.44         7.74 o                         
  11   5   2         16.99          2.80         9.59 o                         
  12   5   2          6.86         -6.51         8.83 o                         
  13   5   2        623.35        686.39        68.82 o                         
 -13   6   2        263.30        263.85        42.47 o                         
 -12   6   2        191.81        169.48        33.21 o                         
 -11   6   2          8.27         12.97         9.81 o                         
 -10   6   2          3.33          4.22         5.34 o                         
  -9   6   2       1398.80       1364.97        84.10 o                         
  -8   6   2         13.40          4.30         5.78 o                         
  -7   6   2       2169.93       2014.61        94.86 o                         
  -6   6   2         87.75         75.49        17.90 o                         
  -5   6   2         20.64         18.80         8.96 o                         
  -4   6   2       1479.72       1479.03        41.92 o                         
  -3   6   2        666.22        685.54        26.41 o                         
  -2   6   2        987.43       1028.40        22.21 o                         
  -1   6   2        620.34        603.21        16.42 o                         
   0   6   2         25.95         16.67         2.70 o                         
   1   6   2        737.24        736.25        16.67 o                         
   2   6   2       1981.27       2054.02        33.52 o                         
   3   6   2         98.08        104.59        10.00 o                         
   4   6   2       3691.08       3953.01       104.89 o                         
   5   6   2          5.02         10.48         4.84 o                         
   6   6   2        312.61        325.40        28.29 o                         
   7   6   2        628.99        628.28        50.86 o                         
   8   6   2        117.67        103.96        21.90 o                         
   9   6   2         62.54         42.88        14.47 o                         
  10   6   2        401.62        358.52        31.42 o                         
  11   6   2         18.83         22.00         8.30 o                         
  12   6   2        158.62        167.27        33.54 o                         
 -12   7   2        517.34        489.26        56.80 o                         
 -11   7   2          3.07         17.76        10.98 o                         
 -10   7   2        649.31        613.79        59.66 o                         
  -9   7   2         18.40          0.82         5.97 o                         
  -8   7   2        460.74        412.71        44.92 o                         
  -7   7   2        279.54        299.78        36.67 o                         
  -6   7   2        802.04        818.36        58.16 o                         
  -5   7   2         76.76         63.43        15.26 o                         
  -4   7   2        922.27        953.46        41.90 o                         
  -3   7   2         14.43         12.25        14.43 o                         
  -2   7   2         13.77         13.01         3.63 o                         
  -1   7   2         10.20          9.26         2.82 o                         
   0   7   2         64.17         58.26         6.56 o                         
   1   7   2         66.32         67.01         7.22 o                         
   2   7   2        202.78        218.54        13.19 o                         
   3   7   2         46.39         54.86         7.68 o                         
   4   7   2          9.00          9.09         3.52 o                         
   5   7   2         32.54         29.36         6.61 o                         
   6   7   2        274.07        273.88        23.57 o                         
   7   7   2         43.29         48.57        14.71 o                         
   8   7   2         66.71         63.97        18.25 o                         
   9   7   2         20.70         30.06         9.25 o                         
  10   7   2         65.94         79.02        19.40 o                         
  11   7   2         52.51         54.90        20.51 o                         
 -11   8   2         98.32         93.04        24.38 o                         
 -10   8   2        114.07        112.24        26.37 o                         
  -9   8   2        274.14        217.07        35.61 o                         
  -8   8   2         13.11         18.31         8.55 o                         
  -7   8   2        402.75        403.96        31.94 o                         
  -6   8   2        358.97        314.03        27.26 o                         
  -5   8   2        300.34        299.60        25.54 o                         
  -4   8   2        235.45        223.85        21.06 o                         
  -3   8   2        191.14        176.48        27.62 o                         
  -2   8   2        449.49        456.63        30.95 o                         
  -1   8   2        433.98        396.21        28.56 o                         
   0   8   2          7.12         -3.70         5.86 o                         
   1   8   2        152.27        152.34        17.53 o                         
   2   8   2        658.65        578.54        49.36 o                         
   3   8   2         11.51         17.82         8.96 o                         
   4   8   2       1019.78       1118.78        48.30 o                         
   5   8   2         64.68         44.64        10.07 o                         
   6   8   2         97.15        100.75        19.41 o                         
   7   8   2         36.82         36.31         9.42 o                         
   8   8   2        158.19        113.30        13.80 o                         
   9   8   2        340.00        318.94        43.56 o                         
  10   8   2        128.80        131.09        28.31 o                         
 -10   9   2         15.64         31.77        16.02 o                         
  -9   9   2          3.63         -5.91         8.04 o                         
  -8   9   2        115.33        116.96        17.83 o                         
  -7   9   2        591.09        646.54        42.21 o                         
  -6   9   2         95.44        125.18        26.48 o                         
  -5   9   2        231.85        217.24        34.14 o                         
  -4   9   2          2.08          2.72         8.45 o                         
  -3   9   2          4.25         -7.03         8.96 o                         
  -2   9   2         38.29         49.04        15.34 o                         
  -1   9   2        601.39        719.80        42.18 o                         
   0   9   2         75.58         80.61        13.82 o                         
   1   9   2        668.29        729.48        42.33 o                         
   2   9   2        115.49        107.37        21.39 o                         
   3   9   2         28.07         23.10        10.24 o                         
   4   9   2         15.30          5.58         7.87 o                         
   5   9   2        389.69        448.37        48.90 o                         
   6   9   2         54.13         39.78        15.45 o                         
   7   9   2        819.21        809.96        47.30 o                         
   8   9   2        161.93        120.88        18.65 o                         
   9   9   2         65.97         60.92        20.13 o                         
  -5  10   2          4.80          9.37        12.40 o                         
  -4  10   2         53.02         44.95        16.92 o                         
  -3  10   2         65.96         28.17        10.62 o                         
  -2  10   2        168.88        186.32        32.36 o                         
  -1  10   2        459.28        457.30        51.38 o                         
   0  10   2        599.05        668.65        43.70 o                         
   1  10   2         84.72         84.48        21.22 o                         
   2  10   2        190.65        184.95        31.96 o                         
   3  10   2          6.46          8.04         9.75 o                         
   4  10   2        421.26        427.15        49.69 o                         
   5  10   2         55.13         37.76        15.39 o                         
 -17   0   3         66.57         69.91        21.36 o                         
 -15   0   3        373.19        375.77        44.38 o                         
 -13   0   3        679.12        660.46        55.30 o                         
 -11   0   3        382.40        409.55        39.72 o                         
  -9   0   3        357.12        374.68        33.86 o                         
  -7   0   3       7137.83       7407.22       102.18 o                         
  -5   0   3       4003.75       3609.51        92.33 o                         
  -3   0   3       1716.74       1904.76        51.79 o                         
  -1   0   3       9391.19       9108.68       148.18 o                         
   1   0   3       9234.04      10106.73       167.76 o                         
   3   0   3         78.09         77.48         9.43 o                         
   5   0   3       8182.77       8994.23       174.63 o                         
   7   0   3       3381.52       3176.31        96.82 o                         
   9   0   3       1388.96       1252.32        45.20 o                         
  11   0   3          0.99          1.20         5.65 o                         
  13   0   3          4.93          5.20         7.71 o                         
  15   0   3        821.14        793.62        68.22 o                         
 -17   1   3        109.75         79.65        14.75 o                         
 -16   1   3         42.04         48.64        11.67 o                         
 -15   1   3        301.01        289.95        27.99 o                         
 -14   1   3        171.43        161.05        20.27 o                         
 -13   1   3        379.32        392.12        29.57 o                         
 -12   1   3        656.37        660.03        37.24 o                         
 -11   1   3         20.28         22.98         6.89 o                         
 -10   1   3        435.73        439.92        27.23 o                         
  -9   1   3        966.20       1002.84        39.79 o                         
  -8   1   3        947.25        980.56        27.04 o                         
  -7   1   3       1709.99       1675.38        42.39 o                         
  -6   1   3      10118.23      10438.41       198.62 o                         
  -5   1   3        241.89        219.32        13.84 o                         
  -4   1   3       6623.56       6331.40       268.88 o                         
  -3   1   3         54.39         58.82         5.82 o                         
  -2   1   3        290.10        325.26        13.65 o                         
  -1   1   3      16431.68      17371.00       184.16 o                         
   0   1   3        300.97        331.95         6.35 o                         
   1   1   3       3702.78       3976.97        75.76 o                         
   2   1   3       1608.22       1644.71        40.16 o                         
   3   1   3         23.06         28.72         4.05 o                         
   4   1   3        142.53        161.03        10.61 o                         
   5   1   3       5212.65       5398.58       130.18 o                         
   6   1   3        158.09        170.31        12.88 o                         
   7   1   3       2053.65       1942.50        58.89 o                         
   8   1   3         44.77         39.07         5.67 o                         
   9   1   3        186.96        182.52        13.97 o                         
  10   1   3         13.47         12.55         3.66 o                         
  11   1   3        454.84        444.98        21.52 o                         
  12   1   3         36.05         39.58         8.34 o                         
  13   1   3        136.79        127.02        17.34 o                         
  14   1   3         82.88         81.50        15.49 o                         
  15   1   3         47.97         77.70        22.94 o                         
  16   1   3         39.68         53.59        21.06 o                         
 -16   2   3        110.79         99.38        15.86 o                         
 -15   2   3         28.52         33.04        11.24 o                         
 -14   2   3        145.33        129.78        17.44 o                         
 -13   2   3        116.17        104.73        15.35 o                         
 -12   2   3         56.41         57.11        11.19 o                         
 -11   2   3          2.18          0.28         4.90 o                         
 -10   2   3         13.09         13.20         5.33 o                         
  -9   2   3        304.09        279.48        20.56 o                         
  -8   2   3        289.49        318.44        16.16 o                         
  -7   2   3        990.98       1104.56        29.61 o                         
  -6   2   3          1.81         -2.22         2.55 o                         
  -5   2   3       2130.24       2375.68        41.99 o                         
  -4   2   3        281.61        283.20        12.53 o                         
  -3   2   3       2102.80       2057.30        45.85 o                         
  -2   2   3      10650.93      11292.33       128.70 o                         
  -1   2   3       2282.54       2502.05        27.98 o                         
   0   2   3       3945.22       4131.26        35.30 o                         
   1   2   3        857.02        936.47        11.54 o                         
   2   2   3       2903.78       3015.09        35.41 o                         
   3   2   3       2683.19       2708.15        34.14 o                         
   4   2   3      14924.50      14985.51       178.04 o                         
   5   2   3        198.93        190.05        12.52 o                         
   6   2   3       3325.38       3343.88        51.91 o                         
   7   2   3        524.26        528.35        19.84 o                         
   8   2   3        693.34        664.33        26.78 o                         
   9   2   3        564.37        532.93        25.11 o                         
  10   2   3       3826.48       3713.35       172.97 o                         
  11   2   3          5.62         11.36         4.50 o                         
  12   2   3        501.26        494.86        27.36 o                         
  13   2   3        129.29        121.48        18.77 o                         
  14   2   3         66.24         88.57        23.76 o                         
  15   2   3         33.66         31.79        12.56 o                         
 -16   3   3         89.95        118.64        28.58 o                         
 -15   3   3          0.71          4.99         4.74 o                         
 -14   3   3        118.07        112.99        16.30 o                         
 -13   3   3        257.11        251.76        23.81 o                         
 -12   3   3        557.26        567.25        34.21 o                         
 -11   3   3          0.24         -2.20         4.50 o                         
 -10   3   3        945.61        978.71        58.14 o                         
  -9   3   3        496.60        465.88        26.78 o                         
  -8   3   3        410.92        420.32        19.42 o                         
  -7   3   3          0.33          0.93         0.99 o                         
  -6   3   3       1480.15       1441.56        41.46 o                         
  -5   3   3        392.79        387.15        13.37 o                         
  -4   3   3       5228.56       5113.34        91.41 o                         
  -3   3   3       3260.10       3361.60       213.87 o                         
  -2   3   3        364.84        310.81        14.16 o                         
  -1   3   3       2539.01       2829.80        51.91 o                         
   0   3   3        114.64        112.27         5.14 o                         
   1   3   3       7836.92       8119.74        63.68 o                         
   2   3   3        720.78        647.66        16.62 o                         
   3   3   3       9363.38       9393.03       116.81 o                         
   4   3   3       1009.84       1024.70        21.70 o                         
   5   3   3       1643.07       1603.28        23.80 o                         
   6   3   3        194.36        196.65        10.18 o                         
   7   3   3       1500.96       1483.85        33.35 o                         
   8   3   3          0.70          4.00         2.61 o                         
   9   3   3       2505.68       2633.28        69.63 o                         
  10   3   3         71.43         79.07        18.70 o                         
  11   3   3        484.34        441.36        33.31 o                         
  12   3   3         10.23          7.29         7.85 o                         
  13   3   3         14.74         14.74         8.23 o                         
  14   3   3          6.44        -10.33        12.29 o                         
 -15   4   3        347.26        427.83        53.81 o                         
 -14   4   3         29.57         12.10         8.66 o                         
 -13   4   3        297.49        344.03        44.24 o                         
 -12   4   3         25.08         25.06        11.06 o                         
 -11   4   3        216.78        206.87        19.67 o                         
 -10   4   3        144.29        160.05        27.24 o                         
  -9   4   3       1321.70       1352.62        77.78 o                         
  -8   4   3          3.43          4.52         3.24 o                         
  -7   4   3       1444.96       1396.81        49.73 o                         
  -6   4   3        174.02        181.11        16.72 o                         
  -5   4   3       1719.36       1701.66        51.84 o                         
  -4   4   3        635.24        584.83        33.24 o                         
  -3   4   3       4909.25       5017.10       107.58 o                         
  -2   4   3          1.37          6.07         1.80 o                         
  -1   4   3       1977.23       1944.69        23.94 o                         
   0   4   3       2717.70       2832.72        29.52 o                         
   1   4   3         54.14         40.10         4.50 o                         
   2   4   3       3954.25       3892.94        57.04 o                         
   3   4   3        696.95        651.66        36.81 o                         
   4   4   3        109.44        103.39        15.47 o                         
   5   4   3        687.66        603.92        56.50 o                         
   6   4   3        310.95        288.33        13.90 o                         
   7   4   3         92.36         90.19        10.06 o                         
   8   4   3       1444.71       1371.45        74.89 o                         
   9   4   3        247.83        239.39        32.56 o                         
  10   4   3         49.59         58.11        16.81 o                         
  11   4   3         31.17         32.88         9.97 o                         
  12   4   3          6.59          3.21         3.44 o                         
  13   4   3         21.13         20.82         8.54 o                         
  14   4   3        160.17        170.60        34.93 o                         
 -14   5   3        827.36        863.01        76.14 o                         
 -13   5   3         10.76         10.27        10.73 o                         
 -12   5   3         15.77         -0.71         6.21 o                         
 -11   5   3         85.39         59.34        17.84 o                         
 -10   5   3         29.49         30.65        11.80 o                         
  -9   5   3        423.87        395.63        41.90 o                         
  -8   5   3       2973.70       2993.02       118.48 o                         
  -7   5   3         54.37         62.56        11.68 o                         
  -6   5   3        506.23        483.97        60.62 o                         
  -5   5   3        390.38        347.26        24.31 o                         
  -4   5   3        712.50        708.28        22.91 o                         
  -3   5   3        117.90        120.34         6.64 o                         
  -2   5   3       7839.08       7470.32        81.36 o                         
  -1   5   3         48.51         48.94         3.47 o                         
   0   5   3       1422.43       1376.41        25.29 o                         
   1   5   3        883.44        898.00        23.17 o                         
   2   5   3        266.94        267.03         9.39 o                         
   3   5   3         36.95         35.36         5.61 o                         
   4   5   3       3455.71       3420.26        74.98 o                         
   5   5   3        170.96        170.62        15.20 o                         
   6   5   3        636.06        675.05        55.85 o                         
   7   5   3        262.10        287.83        19.97 o                         
   8   5   3         97.45         97.86        20.16 o                         
   9   5   3         79.14         84.45        20.13 o                         
  10   5   3         37.13         15.72         8.39 o                         
  11   5   3         48.87         39.08        10.34 o                         
  12   5   3         60.90         56.48        14.53 o                         
  13   5   3         53.88         39.99        16.86 o                         
 -13   6   3        123.63        127.72        29.70 o                         
 -12   6   3         17.33         -1.06         5.53 o                         
 -11   6   3        173.30        193.07        33.32 o                         
 -10   6   3         73.75         82.96        20.19 o                         
  -9   6   3         51.27         20.76        11.09 o                         
  -8   6   3          1.61          9.59         8.04 o                         
  -7   6   3        375.60        375.57        39.18 o                         
  -6   6   3        250.07        200.60        19.98 o                         
  -5   6   3       1754.10       1776.64        60.28 o                         
  -4   6   3       1517.90       1456.95        30.88 o                         
  -3   6   3       1120.47       1112.15        26.12 o                         
  -2   6   3        182.02        177.70         9.77 o                         
  -1   6   3         34.67         34.81         3.66 o                         
   0   6   3        815.26        829.52        18.60 o                         
   1   6   3        525.06        513.68        18.86 o                         
   2   6   3       1277.24       1284.20        23.81 o                         
   3   6   3        795.08        781.73        28.42 o                         
   4   6   3         31.95         32.53         6.05 o                         
   5   6   3          7.43          3.48         4.64 o                         
   6   6   3        366.58        339.87        35.23 o                         
   7   6   3         37.42         30.54        11.22 o                         
   8   6   3       1417.39       1448.52        83.91 o                         
   9   6   3        124.47        153.68        28.22 o                         
  10   6   3         11.17         -1.17        10.19 o                         
  11   6   3        111.24        115.07        18.62 o                         
  12   6   3         78.30         76.48        17.10 o                         
 -12   7   3         71.57         46.01        18.12 o                         
 -11   7   3          5.75         18.61        12.78 o                         
 -10   7   3          2.10         -2.48         7.68 o                         
  -9   7   3        538.80        513.89        51.95 o                         
  -8   7   3         13.82         18.47        10.90 o                         
  -7   7   3          8.06         16.97         9.67 o                         
  -6   7   3        266.33        233.31        30.78 o                         
  -5   7   3         96.49         96.75        11.77 o                         
  -4   7   3          7.76          5.23         4.12 o                         
  -3   7   3       2998.19       2885.03        63.23 o                         
  -2   7   3        318.08        320.23        16.38 o                         
  -1   7   3        843.25        872.02        25.63 o                         
   0   7   3          2.17          2.41         2.42 o                         
   1   7   3        192.54        189.82        12.28 o                         
   2   7   3        116.03        120.95        10.64 o                         
   3   7   3       1396.52       1469.22        42.44 o                         
   4   7   3        160.50        156.78        13.76 o                         
   5   7   3       1158.99       1252.54        47.14 o                         
   6   7   3        167.97        176.78        14.95 o                         
   7   7   3        664.63        645.15        55.55 o                         
   8   7   3          1.22          9.70         8.66 o                         
   9   7   3        785.09        776.81        67.05 o                         
  10   7   3         78.52         94.38        17.30 o                         
  11   7   3        516.79        492.37        40.98 o                         
 -11   8   3        131.55        172.69        32.96 o                         
 -10   8   3        257.17        295.62        41.36 o                         
  -9   8   3        214.95        224.10        35.47 o                         
  -8   8   3         27.83         30.05        11.41 o                         
  -7   8   3         52.12         54.19        18.73 o                         
  -6   8   3        154.80        153.14        18.82 o                         
  -5   8   3        369.18        371.91        28.26 o                         
  -4   8   3          2.71          3.67         4.30 o                         
  -3   8   3        852.00        869.60        61.95 o                         
  -2   8   3        818.76        766.00        43.19 o                         
  -1   8   3         33.12         19.05         7.65 o                         
   0   8   3       2074.90       2188.36       105.59 o                         
   1   8   3        214.21        222.79        17.96 o                         
   2   8   3        425.61        479.00        33.58 o                         
   3   8   3        346.36        330.39        20.87 o                         
   4   8   3        367.55        359.58        26.89 o                         
   5   8   3        443.62        471.70        32.01 o                         
   6   8   3       1019.56       1007.87        49.37 o                         
   7   8   3         45.34         46.82        10.93 o                         
   8   8   3        621.52        611.01        43.14 o                         
   9   8   3        179.77        171.50        18.39 o                         
  10   8   3        352.07        341.02        33.29 o                         
 -10   9   3        136.60        125.51        27.13 o                         
  -9   9   3         43.23         45.74        14.74 o                         
  -8   9   3        461.01        485.58        54.51 o                         
  -7   9   3        178.89        169.81        32.15 o                         
  -6   9   3        336.80        347.79        44.27 o                         
  -5   9   3         17.10          5.23        10.38 o                         
  -4   9   3         71.81         66.61        18.36 o                         
  -3   9   3         52.55         34.76        15.01 o                         
  -2   9   3        443.26        396.80        43.53 o                         
  -1   9   3        463.37        469.16        33.75 o                         
   0   9   3        403.69        413.22        31.95 o                         
   1   9   3        267.20        251.45        24.64 o                         
   2   9   3          8.72          6.67         6.24 o                         
   3   9   3         20.87         18.09         9.78 o                         
   4   9   3          2.44         -3.73         7.60 o                         
   5   9   3         51.59         38.09        13.21 o                         
   6   9   3         67.98         66.56        19.37 o                         
   7   9   3        147.03        161.61        30.02 o                         
   8   9   3         36.31         37.58        11.23 o                         
  -5  10   3        365.29        374.51        47.95 o                         
  -4  10   3          9.54          0.76         5.97 o                         
  -3  10   3        126.97        145.89        29.75 o                         
  -2  10   3         29.09         24.68        12.97 o                         
  -1  10   3        253.65        295.53        41.14 o                         
   0  10   3        216.28        222.48        25.26 o                         
   1  10   3        213.61        223.58        35.17 o                         
   2  10   3        132.12        149.35        28.61 o                         
   3  10   3         32.04         40.16        14.63 o                         
   4  10   3          2.77         -0.46         8.77 o                         
 -16   0   4       1006.89       1101.74        79.90 o                         
 -14   0   4        101.34        116.66        24.63 o                         
 -12   0   4         33.05         27.24         8.83 o                         
 -10   0   4       1817.58       1851.42        83.17 o                         
  -8   0   4         78.18         90.33         8.16 o                         
  -6   0   4       1074.46       1011.73        47.13 o                         
  -4   0   4       7637.65       7803.81       150.82 o                         
  -2   0   4        211.04        223.50        14.85 o                         
   0   0   4      12446.81      13798.68       227.81 o                         
   2   0   4         29.69         47.24         7.44 o                         
   4   0   4         30.51         11.69         3.98 o                         
   6   0   4       2934.43       2806.87        86.28 o                         
   8   0   4       2193.22       2157.69        83.72 o                         
  10   0   4       1075.77       1067.85        45.32 o                         
  12   0   4        248.49        225.70        23.15 o                         
  14   0   4        101.18         72.85        20.95 o                         
 -17   1   4        110.20        110.89        18.73 o                         
 -16   1   4         20.19         13.20         5.26 o                         
 -15   1   4        309.11        315.02        28.89 o                         
 -14   1   4        122.25        133.02        18.26 o                         
 -13   1   4        162.52        190.50        20.50 o                         
 -12   1   4       1015.23       1084.58        48.35 o                         
 -11   1   4        189.79        209.22        20.17 o                         
 -10   1   4        524.62        561.34        31.23 o                         
  -9   1   4          1.07          6.97         2.78 o                         
  -8   1   4       3379.15       3551.79        69.30 o                         
  -7   1   4        265.98        264.33        26.32 o                         
  -6   1   4      12962.30      12442.30       170.73 o                         
  -5   1   4         29.23         39.23         6.29 o                         
  -4   1   4        446.66        468.39        18.93 o                         
  -3   1   4        447.38        415.52        15.55 o                         
  -2   1   4       1777.97       1816.17        44.52 o                         
  -1   1   4       2592.72       2730.12        36.41 o                         
   0   1   4      17936.50      19190.56       240.72 o                         
   1   1   4          8.32         13.03         1.74 o                         
   2   1   4       1008.00       1102.43        27.88 o                         
   3   1   4        307.87        242.27        13.08 o                         
   4   1   4       1534.20       1728.98        40.20 o                         
   5   1   4       1154.16       1031.94        32.31 o                         
   6   1   4       1551.50       1482.28        42.11 o                         
   7   1   4        288.49        278.71        18.44 o                         
   8   1   4        355.60        345.50        22.24 o                         
   9   1   4       1157.44       1170.45        50.10 o                         
  10   1   4        368.73        364.91        21.12 o                         
  11   1   4       1281.61       1217.09        36.55 o                         
  12   1   4        179.92        169.56        13.83 o                         
  13   1   4         61.01         48.38         9.49 o                         
  14   1   4        244.30        285.54        41.93 o                         
  15   1   4         12.94         20.43        13.95 o                         
 -16   2   4          0.21         -0.20         8.51 o                         
 -15   2   4         18.15         10.78        10.98 o                         
 -14   2   4        152.93        137.88        18.18 o                         
 -13   2   4        288.22        306.83        35.20 o                         
 -12   2   4        251.86        270.63        23.69 o                         
 -11   2   4       2650.91       2681.63       101.67 o                         
 -10   2   4        133.72        134.30        15.50 o                         
  -9   2   4        441.90        444.89        20.22 o                         
  -8   2   4         65.94         66.93         7.47 o                         
  -7   2   4       1314.17       1269.54        32.62 o                         
  -6   2   4          0.36          0.40         2.12 o                         
  -5   2   4      11036.23      10738.66       138.27 o                         
  -4   2   4       2885.81       2837.81        55.83 o                         
  -3   2   4       4636.91       4508.39        66.80 o                         
  -2   2   4          0.40         20.57         4.66 o                         
  -1   2   4       8113.21       8540.60       107.09 o                         
   0   2   4        845.95        908.74        22.56 o                         
   1   2   4      16844.40      18225.49       107.01 o                         
   2   2   4        954.28        884.39        30.70 o                         
   3   2   4       1695.16       1701.82        36.75 o                         
   4   2   4        114.80        108.91         9.07 o                         
   5   2   4          3.18          1.26         2.45 o                         
   6   2   4         12.30         13.66         3.93 o                         
   7   2   4        184.87        174.87        11.44 o                         
   8   2   4        255.66        258.33        14.99 o                         
   9   2   4         94.32         79.19         8.84 o                         
  10   2   4        225.38        219.03        16.15 o                         
  11   2   4         98.75         95.56        11.53 o                         
  12   2   4        130.03        144.64        19.81 o                         
  13   2   4        416.03        358.15        32.48 o                         
  14   2   4          0.53        -16.26        16.26 o                         
  15   2   4        145.26        166.46        34.35 o                         
 -16   3   4        171.38        183.29        34.05 o                         
 -15   3   4         13.26         11.82        11.91 o                         
 -14   3   4        235.29        258.60        25.23 o                         
 -13   3   4         26.65         32.12         8.18 o                         
 -12   3   4        227.97        210.89        20.74 o                         
 -11   3   4         53.31         48.78         9.69 o                         
 -10   3   4       1272.12       1208.78        64.59 o                         
  -9   3   4        156.83        147.99        11.96 o                         
  -8   3   4       1165.74       1123.67        25.89 o                         
  -7   3   4          0.98          4.17         2.18 o                         
  -6   3   4        541.38        551.53        18.30 o                         
  -5   3   4       1215.43       1244.90        27.78 o                         
  -4   3   4       4539.21       4208.36       108.10 o                         
  -3   3   4       1404.81       1398.94        50.56 o                         
  -2   3   4       8100.39       8186.43       108.52 o                         
  -1   3   4       2527.81       2526.30        28.92 o                         
   0   3   4       4726.41       4961.42        62.92 o                         
   1   3   4       1279.40       1302.40        22.72 o                         
   2   3   4       3895.20       4087.47        98.76 o                         
   3   3   4        586.27        551.45        27.37 o                         
   4   3   4        634.44        575.65        14.51 o                         
   5   3   4       2015.64       2030.79        34.45 o                         
   6   3   4          0.70         -1.99         1.99 o                         
   7   3   4        544.02        542.28        19.95 o                         
   8   3   4        685.41        668.64        35.19 o                         
   9   3   4         62.06         70.21        17.01 o                         
  10   3   4         74.61         55.09        15.28 o                         
  11   3   4        779.45        716.85        61.71 o                         
  12   3   4        328.97        292.16        29.03 o                         
  13   3   4          3.47          7.10         6.98 o                         
  14   3   4         39.17         29.70        15.96 o                         
 -15   4   4        315.38        358.71        48.44 o                         
 -14   4   4        248.71        251.05        39.50 o                         
 -13   4   4        265.40        271.59        39.72 o                         
 -12   4   4         47.67         35.03        13.65 o                         
 -11   4   4         16.69         15.77         8.91 o                         
 -10   4   4         10.87         24.66        10.49 o                         
  -9   4   4       1812.66       1735.75        58.56 o                         
  -8   4   4        235.92        238.64        20.61 o                         
  -7   4   4       2315.52       2321.41        65.50 o                         
  -6   4   4          8.90         18.58         6.10 o                         
  -5   4   4         32.47         27.70         6.22 o                         
  -4   4   4        162.17        134.81        16.43 o                         
  -3   4   4       1244.69       1255.09        49.57 o                         
  -2   4   4         72.54         81.01         5.88 o                         
  -1   4   4       3739.02       3752.76        49.83 o                         
   0   4   4       1429.08       1361.99        22.35 o                         
   1   4   4         11.19         10.13         1.81 o                         
   2   4   4       2885.41       2746.62        57.43 o                         
   3   4   4        117.14        122.08         6.74 o                         
   4   4   4        952.52        955.62        32.84 o                         
   5   4   4         12.24         11.61         4.00 o                         
   6   4   4       1079.04       1091.83        60.15 o                         
   7   4   4         10.29          3.16         4.25 o                         
   8   4   4       1236.26       1230.93        72.03 o                         
   9   4   4         27.33         21.00        10.22 o                         
  10   4   4        220.61        207.97        32.39 o                         
  11   4   4          2.59          6.97        10.11 o                         
  12   4   4        183.56        186.56        23.86 o                         
  13   4   4          5.27         -1.17         5.92 o                         
 -14   5   4          8.58         18.66        12.37 o                         
 -13   5   4        392.53        416.96        50.51 o                         
 -12   5   4          6.28         10.24         8.42 o                         
 -11   5   4          1.97          1.83         4.63 o                         
 -10   5   4         29.08         27.84        11.50 o                         
  -9   5   4        160.68        176.26        19.18 o                         
  -8   5   4        107.30         94.04        13.83 o                         
  -7   5   4        524.53        558.88        33.03 o                         
  -6   5   4         36.68         33.19         7.76 o                         
  -5   5   4        137.86        117.15         9.87 o                         
  -4   5   4         13.79         15.81         3.18 o                         
  -3   5   4         20.30         16.94         2.86 o                         
  -2   5   4        208.81        196.31         9.16 o                         
  -1   5   4        151.16        150.73         6.33 o                         
   0   5   4         51.79         49.33         3.04 o                         
   1   5   4       5781.63       5699.50        74.21 o                         
   2   5   4        245.85        256.29        11.56 o                         
   3   5   4        719.36        774.47        31.46 o                         
   4   5   4        779.77        771.99        34.24 o                         
   5   5   4        202.60        223.17        18.30 o                         
   6   5   4        815.54        788.98        35.26 o                         
   7   5   4       3796.64       3799.00       116.03 o                         
   8   5   4         58.62         65.00        16.48 o                         
   9   5   4        480.49        490.30        49.12 o                         
  10   5   4          7.25          5.91        10.71 o                         
  11   5   4          4.36         -0.57         6.84 o                         
  12   5   4         32.40         47.17        13.40 o                         
  13   5   4        599.60        585.76        46.45 o                         
 -13   6   4        300.65        300.08        43.43 o                         
 -12   6   4        348.11        362.77        46.64 o                         
 -11   6   4        154.80        136.73        27.13 o                         
 -10   6   4        110.47         92.41        21.17 o                         
  -9   6   4       1579.33       1613.48        89.33 o                         
  -8   6   4         47.82         48.98        16.43 o                         
  -7   6   4       1082.33       1103.33        49.81 o                         
  -6   6   4        867.64        918.05        43.79 o                         
  -5   6   4        165.85        169.94        12.28 o                         
  -4   6   4          2.37          3.81         2.17 o                         
  -3   6   4       1620.94       1559.07        32.96 o                         
  -2   6   4       1155.90       1234.24        25.53 o                         
  -1   6   4        353.38        339.48        12.24 o                         
   0   6   4         49.82         45.31         3.89 o                         
   1   6   4         91.58         95.28         6.47 o                         
   2   6   4          6.86          6.26         1.63 o                         
   3   6   4        420.15        424.53        21.07 o                         
   4   6   4        317.68        337.19        19.26 o                         
   5   6   4        211.64        201.33        15.20 o                         
   6   6   4        255.68        260.07        21.19 o                         
   7   6   4         35.28         64.35        17.33 o                         
   8   6   4         28.48         23.07        11.33 o                         
   9   6   4          3.99         -1.93         7.14 o                         
  10   6   4        280.00        294.69        41.79 o                         
  11   6   4          2.06         -6.25         7.29 o                         
  12   6   4        301.53        301.41        32.18 o                         
 -12   7   4        542.38        552.93        59.50 o                         
 -11   7   4          0.03         -2.70         6.89 o                         
 -10   7   4        893.55        828.77        67.70 o                         
  -9   7   4         80.39         61.35        17.44 o                         
  -8   7   4        485.62        472.83        46.10 o                         
  -7   7   4        288.79        294.35        46.49 o                         
  -6   7   4        750.39        746.20        40.85 o                         
  -5   7   4        218.74        203.34        16.55 o                         
  -4   7   4       2796.18       2725.96        62.46 o                         
  -3   7   4         21.65         19.30         5.85 o                         
  -2   7   4        848.44        868.06        26.59 o                         
  -1   7   4        280.53        286.01        14.87 o                         
   0   7   4        203.82        222.99        13.27 o                         
   1   7   4        321.67        325.95        16.49 o                         
   2   7   4       2475.02       2574.47        70.68 o                         
   3   7   4        348.10        365.29        21.04 o                         
   4   7   4        386.64        409.08        22.41 o                         
   5   7   4         19.76         21.13         5.35 o                         
   6   7   4        172.82        205.74        16.67 o                         
   7   7   4         33.03         45.14        10.67 o                         
   8   7   4        197.21        167.95        29.70 o                         
   9   7   4          4.07         12.78         6.65 o                         
  10   7   4         13.16         20.19        10.62 o                         
  11   7   4         25.66         29.34        15.47 o                         
 -11   8   4        346.32        358.52        47.95 o                         
 -10   8   4         18.89         23.18        13.92 o                         
  -9   8   4        273.71        272.70        38.58 o                         
  -8   8   4          5.80          1.87         9.83 o                         
  -7   8   4        728.79        780.71        43.65 o                         
  -6   8   4        319.22        375.24        29.18 o                         
  -5   8   4        589.79        584.84        30.06 o                         
  -4   8   4        146.19        146.88        33.95 o                         
  -3   8   4        383.41        384.06        31.08 o                         
  -2   8   4        143.07        141.03        24.82 o                         
  -1   8   4       1399.89       1433.10        73.11 o                         
   0   8   4         14.39          7.72         5.00 o                         
   1   8   4        894.50        928.29        37.48 o                         
   2   8   4        312.61        343.93        27.84 o                         
   3   8   4         67.22         66.23         9.64 o                         
   4   8   4        442.23        480.88        26.40 o                         
   5   8   4        409.35        413.28        24.70 o                         
   6   8   4         35.21         21.08        10.65 o                         
   7   8   4        374.47        374.04        30.60 o                         
   8   8   4         52.81         54.12        12.18 o                         
   9   8   4         13.61         15.32         4.77 o                         
  10   8   4        192.90        179.57        28.39 o                         
 -10   9   4        100.49         91.35        23.21 o                         
  -8   9   4         89.94         84.94        22.86 o                         
  -7   9   4         48.58         42.06        15.91 o                         
  -6   9   4        273.90        260.25        38.79 o                         
  -5   9   4          2.32         -2.56         5.39 o                         
  -4   9   4          8.94         -4.99         7.68 o                         
  -3   9   4         50.06         42.31        14.44 o                         
  -2   9   4         91.77        104.37        22.23 o                         
  -1   9   4        144.50        164.25        17.42 o                         
   0   9   4        364.72        398.91        26.44 o                         
   1   9   4        613.23        631.67        32.97 o                         
   2   9   4         39.58         38.13        11.65 o                         
   3   9   4        161.99        142.40        26.43 o                         
   4   9   4          1.34         -5.72         6.40 o                         
   5   9   4        175.42        171.60        30.43 o                         
   6   9   4        256.67        283.87        38.88 o                         
   7   9   4        345.12        346.94        44.02 o                         
  -5  10   4          1.17         -4.77         8.28 o                         
  -4  10   4          5.87         17.95        13.38 o                         
  -3  10   4          7.75          4.22         7.00 o                         
  -2  10   4         67.97         76.04        20.41 o                         
  -1  10   4        348.44        385.25        46.69 o                         
   0  10   4        288.03        330.97        30.86 o                         
   1  10   4         12.94         15.34        11.20 o                         
   2  10   4        177.52        199.39        33.43 o                         
   3  10   4         11.67         13.95        12.04 o                         
   4  10   4        243.25        258.05        38.66 o                         
 -17   0   5         31.74         54.35        19.56 o                         
 -15   0   5         34.31         56.91        17.24 o                         
 -13   0   5        217.49        265.51        35.03 o                         
 -11   0   5        371.53        408.51        39.61 o                         
  -9   0   5         45.66         58.58         7.16 o                         
  -7   0   5       2514.33       2218.63        79.39 o                         
  -5   0   5        122.53         74.05        11.96 o                         
  -3   0   5        546.43        635.20        21.02 o                         
  -1   0   5      17456.18      16823.90       271.83 o                         
   1   0   5       8569.80       9183.90       170.27 o                         
   3   0   5         14.98         17.84         6.29 o                         
   5   0   5       6124.61       6232.45       140.79 o                         
   7   0   5       2078.23       2033.32        79.01 o                         
   9   0   5        464.84        424.12        38.47 o                         
  11   0   5        119.01        134.11        16.69 o                         
  13   0   5         71.75         69.02        13.61 o                         
 -17   1   5        355.36        362.69        46.64 o                         
 -16   1   5          9.60         -6.45         7.42 o                         
 -15   1   5        404.45        435.33        34.32 o                         
 -14   1   5         28.18         18.74         7.72 o                         
 -13   1   5          4.63          2.44         4.48 o                         
 -12   1   5        680.19        711.19        66.13 o                         
 -11   1   5       1178.93       1202.95        49.53 o                         
 -10   1   5       2407.19       2494.47        56.63 o                         
  -9   1   5       1230.73       1226.41        33.15 o                         
  -8   1   5        577.45        533.85        27.41 o                         
  -7   1   5       1294.49       1236.95       113.09 o                         
  -6   1   5        416.12        336.88        19.25 o                         
  -5   1   5          1.28          2.17         2.02 o                         
  -4   1   5       1374.65       1269.74        32.48 o                         
  -3   1   5       1251.48       1271.47        31.66 o                         
  -2   1   5        881.94        779.93        18.62 o                         
  -1   1   5       1512.06       1528.21        44.65 o                         
   0   1   5       1754.02       1711.92        21.01 o                         
   1   1   5       2327.31       2522.91        53.48 o                         
   2   1   5       2158.05       2191.23        39.78 o                         
   3   1   5       1025.91       1116.24        31.74 o                         
   4   1   5        761.27        759.42        55.86 o                         
   5   1   5       1234.31       1253.07        75.86 o                         
   6   1   5        318.64        318.41        19.40 o                         
   7   1   5       1155.94       1158.85        40.67 o                         
   8   1   5        224.15        218.19        17.89 o                         
   9   1   5       1160.01       1143.80        45.43 o                         
  10   1   5          5.47          0.64         4.07 o                         
  11   1   5        278.76        273.66        17.25 o                         
  12   1   5        136.99        123.02        12.29 o                         
  13   1   5        162.63        186.10        18.41 o                         
  14   1   5         32.32         25.38         8.61 o                         
  15   1   5        266.99        259.41        42.25 o                         
 -16   2   5        243.40        259.06        30.40 o                         
 -15   2   5         32.29         44.15        10.67 o                         
 -14   2   5        191.64        216.66        23.80 o                         
 -13   2   5         36.08         30.17         8.68 o                         
 -12   2   5        921.26        923.99        76.51 o                         
 -11   2   5        802.08        863.97        30.71 o                         
 -10   2   5       1653.71       1590.67        43.37 o                         
  -9   2   5       3504.06       3703.35        66.46 o                         
  -8   2   5        293.25        283.67        15.93 o                         
  -7   2   5         88.07         96.84        10.82 o                         
  -6   2   5        804.94        752.17        36.60 o                         
  -5   2   5         12.33          8.89         2.78 o                         
  -4   2   5        147.63        144.10        10.24 o                         
  -3   2   5       4069.59       4155.21        95.84 o                         
  -2   2   5       2464.42       2493.68       142.51 o                         
  -1   2   5        552.14        604.84        13.46 o                         
   0   2   5        519.69        573.73        10.41 o                         
   1   2   5         76.71         90.90         4.49 o                         
   2   2   5       1834.91       2072.55        63.20 o                         
   3   2   5       1344.54       1292.75        34.10 o                         
   4   2   5       9477.26       9923.71       195.24 o                         
   5   2   5        713.43        771.73        28.38 o                         
   6   2   5       1690.22       1807.81        48.44 o                         
   7   2   5         52.86         49.67         8.70 o                         
   8   2   5        121.51        133.45        10.94 o                         
   9   2   5        338.96        319.37        18.23 o                         
  10   2   5       1292.10       1277.72        40.69 o                         
  11   2   5        656.51        606.67        36.81 o                         
  12   2   5        675.33        628.85        41.64 o                         
  13   2   5        222.51        187.16        30.83 o                         
  14   2   5        299.64        274.47        31.05 o                         
 -16   3   5          1.26        -10.49        11.61 o                         
 -15   3   5        134.79        160.23        20.67 o                         
 -14   3   5         59.91         68.73        13.81 o                         
 -13   3   5        385.97        398.32        30.77 o                         
 -12   3   5        651.81        644.69        37.46 o                         
 -11   3   5        187.38        186.69        14.95 o                         
 -10   3   5        294.36        299.33        23.33 o                         
  -9   3   5       1111.71       1106.44        35.15 o                         
  -8   3   5        105.63        123.22        11.11 o                         
  -7   3   5       1426.89       1413.62        33.67 o                         
  -6   3   5       1759.33       1842.82        43.91 o                         
  -5   3   5        122.43         97.94        14.60 o                         
  -4   3   5       1799.02       1715.45        61.71 o                         
  -3   3   5          0.87          2.39         1.90 o                         
  -2   3   5         50.23         68.19        18.23 o                         
  -1   3   5        258.40        280.21         9.70 o                         
   0   3   5        225.71        220.90         7.51 o                         
   1   3   5       1374.57       1356.42        17.70 o                         
   2   3   5        902.38        954.36        29.28 o                         
   3   3   5       1683.60       1770.19        39.31 o                         
   4   3   5         84.82        105.39         9.04 o                         
   5   3   5       1078.97       1077.34        41.41 o                         
   6   3   5         57.15         51.24         5.44 o                         
   7   3   5       1535.86       1609.57        36.73 o                         
   8   3   5          1.12          5.14         3.09 o                         
   9   3   5        239.24        222.72        19.61 o                         
  10   3   5        303.58        287.83        23.75 o                         
  11   3   5        228.61        244.94        36.02 o                         
  12   3   5          0.24          1.64         4.05 o                         
  13   3   5       1201.33       1095.88        60.37 o                         
  14   3   5        102.82         83.20        24.16 o                         
 -15   4   5         54.95         93.66        25.23 o                         
 -14   4   5         84.08         84.84        22.48 o                         
 -13   4   5         29.41         39.09        15.09 o                         
 -12   4   5          2.68          2.21         5.94 o                         
 -11   4   5        432.09        416.96        44.68 o                         
 -10   4   5         95.35         93.54        13.95 o                         
  -9   4   5       1892.08       1958.53        63.27 o                         
  -8   4   5       1354.19       1432.94        58.87 o                         
  -7   4   5       1427.05       1477.80        51.83 o                         
  -6   4   5        492.70        493.77        32.02 o                         
  -5   4   5       1724.46       1702.08       144.74 o                         
  -4   4   5        301.49        242.75        52.96 o                         
  -3   4   5       4024.48       3833.13        69.54 o                         
  -2   4   5       3436.90       3356.53       102.56 o                         
  -1   4   5       2581.14       2467.34        34.97 o                         
   0   4   5        767.13        722.66        17.81 o                         
   1   4   5       1039.87       1014.87        19.53 o                         
   2   4   5       2242.72       2242.95        54.19 o                         
   3   4   5        467.22        466.09        16.62 o                         
   4   4   5        786.94        791.08        24.18 o                         
   5   4   5          3.48          4.22         2.07 o                         
   6   4   5        733.26        723.01        28.16 o                         
   7   4   5          8.17          5.42         6.57 o                         
   8   4   5       1486.42       1500.06        80.83 o                         
   9   4   5         18.73         22.80        11.14 o                         
  10   4   5        133.54        139.65        27.41 o                         
  11   4   5         23.60         -0.41         6.92 o                         
  12   4   5        290.45        285.94        29.94 o                         
  13   4   5         45.69         48.00        19.72 o                         
 -14   5   5        182.73        196.83        35.61 o                         
 -13   5   5          0.93         21.33        12.75 o                         
 -12   5   5          1.41          3.62         6.95 o                         
 -11   5   5         46.99         50.10        16.97 o                         
 -10   5   5        290.11        278.68        24.99 o                         
  -9   5   5         31.56         39.31        10.09 o                         
  -8   5   5       1701.60       1676.63        60.31 o                         
  -7   5   5          4.62          1.56         4.89 o                         
  -6   5   5        329.47        335.94        22.26 o                         
  -5   5   5         62.81         32.74         6.18 o                         
  -4   5   5       1421.53       1341.20        38.86 o                         
  -3   5   5         72.40         74.89         6.74 o                         
  -2   5   5       3939.95       4115.86        60.10 o                         
  -1   5   5         94.84         89.33         6.10 o                         
   0   5   5       1474.71       1424.22        21.57 o                         
   1   5   5         10.07          7.68         1.01 o                         
   2   5   5       1456.00       1479.97        32.92 o                         
   3   5   5        128.78        121.92        18.65 o                         
   4   5   5        678.17        707.76        32.91 o                         
   5   5   5         56.30         56.48        14.19 o                         
   6   5   5         64.25         71.84        17.11 o                         
   7   5   5        253.75        258.24        20.90 o                         
   8   5   5        106.28        121.01        24.30 o                         
   9   5   5        181.44        160.90        28.03 o                         
  10   5   5          0.10         -9.51        10.54 o                         
  11   5   5          7.64        -13.21        13.21 o                         
  12   5   5          6.49          7.49         9.73 o                         
 -13   6   5         47.96         60.81        19.48 o                         
 -12   6   5         56.93         61.81        19.42 o                         
 -11   6   5        401.37        407.23        47.46 o                         
 -10   6   5         13.58         26.48        14.25 o                         
  -9   6   5        153.02        149.35        18.92 o                         
  -8   6   5        354.40        415.45        30.63 o                         
  -7   6   5         11.88         16.38         7.34 o                         
  -6   6   5          6.16          3.86         2.47 o                         
  -5   6   5        543.60        513.63        28.04 o                         
  -4   6   5        159.76        149.67        10.13 o                         
  -3   6   5        747.94        745.05        22.60 o                         
  -2   6   5        616.06        607.68        17.60 o                         
  -1   6   5        129.08        140.70         7.85 o                         
   0   6   5         12.15         11.18         2.75 o                         
   1   6   5        601.01        602.52        17.28 o                         
   2   6   5        504.37        508.32        17.12 o                         
   3   6   5       2148.19       2173.40        51.48 o                         
   4   6   5          1.36          2.07         2.73 o                         
   5   6   5          6.81         -0.44         5.79 o                         
   6   6   5        847.26        800.95        38.94 o                         
   7   6   5         13.37         20.90        13.21 o                         
   8   6   5       1235.27       1200.55        77.94 o                         
   9   6   5        458.74        471.39        50.78 o                         
  10   6   5         86.99        111.21        26.56 o                         
  11   6   5          0.96         -4.90         9.54 o                         
 -13   7   5        729.65        748.94        70.40 o                         
 -12   7   5         98.36        142.81        30.29 o                         
 -11   7   5        370.48        441.48        50.62 o                         
 -10   7   5         21.12         23.95        12.48 o                         
  -9   7   5          2.57         -2.92         8.15 o                         
  -8   7   5          4.42          1.79         6.95 o                         
  -7   7   5        274.74        273.20        25.57 o                         
  -6   7   5         36.69         38.68         7.34 o                         
  -5   7   5         74.31         81.95        10.73 o                         
  -4   7   5         32.33         24.65         5.88 o                         
  -3   7   5        379.17        393.21        31.52 o                         
  -2   7   5         57.07         53.36         6.99 o                         
  -1   7   5         46.59         37.80         5.30 o                         
   0   7   5         38.58         40.45         4.64 o                         
   1   7   5         43.18         40.39         5.65 o                         
   2   7   5         40.38         38.08         6.73 o                         
   3   7   5       1339.57       1399.17        43.37 o                         
   4   7   5        116.18        128.68        12.93 o                         
   5   7   5       1705.17       1790.71        61.91 o                         
   6   7   5          8.36         20.41         6.22 o                         
   7   7   5        288.56        263.90        24.48 o                         
   8   7   5          1.37         -0.27         5.56 o                         
   9   7   5        229.55        241.10        37.87 o                         
  10   7   5          6.59         15.72         9.10 o                         
 -11   8   5         38.63         36.04        15.91 o                         
 -10   8   5        446.23        478.91        52.31 o                         
  -9   8   5        163.65        131.80        26.89 o                         
  -8   8   5         13.51          1.40         5.56 o                         
  -7   8   5         19.78         20.35         6.05 o                         
  -6   8   5         25.24         26.33         6.87 o                         
  -5   8   5        387.78        385.32        32.18 o                         
  -4   8   5          1.16          2.37         4.85 o                         
  -3   8   5        725.59        720.83        43.11 o                         
  -2   8   5         15.10          9.41         3.85 o                         
  -1   8   5         21.84         14.37         4.51 o                         
   0   8   5         57.78         47.68         8.66 o                         
   1   8   5        161.02        149.83        15.06 o                         
   2   8   5        128.16        122.53        12.71 o                         
   3   8   5        901.85        898.12        36.20 o                         
   4   8   5        511.95        566.47        28.96 o                         
   5   8   5         17.06         19.15         5.90 o                         
   6   8   5        483.77        475.61        33.87 o                         
   7   8   5          1.60          1.11         5.46 o                         
   8   8   5        226.49        183.65        22.20 o                         
   9   8   5        149.01        145.73        20.62 o                         
  -8   9   5        564.49        587.25        60.56 o                         
  -7   9   5         12.76          9.54        10.68 o                         
  -6   9   5        723.14        744.37        64.92 o                         
  -5   9   5         30.36         39.67        16.54 o                         
  -4   9   5        131.33        106.90        17.59 o                         
  -3   9   5         30.53         16.68        10.71 o                         
  -2   9   5        733.84        724.99        45.57 o                         
  -1   9   5         24.03         39.25         8.89 o                         
   0   9   5       1076.48       1170.93        56.83 o                         
   1   9   5         11.47         10.91         6.51 o                         
   2   9   5         10.20          5.98         4.30 o                         
   3   9   5          9.46         10.85         7.25 o                         
   4   9   5          1.61         -2.08         9.06 o                         
   5   9   5        130.68        110.12        24.06 o                         
   6   9   5        147.96        156.29        29.04 o                         
   7   9   5        105.79         99.49        23.40 o                         
  -5  10   5        216.49        229.77        37.35 o                         
  -4  10   5         27.36         13.73         7.22 o                         
  -3  10   5         85.24         69.36        19.56 o                         
  -2  10   5         21.78          7.98         8.04 o                         
  -1  10   5        601.03        626.02        59.99 o                         
   0  10   5        203.60        249.76        26.58 o                         
   1  10   5        300.93        312.29        42.20 o                         
   2  10   5         47.35         31.68        13.76 o                         
   3  10   5          7.53          8.96         8.83 o                         
   4  10   5         81.95         84.43        22.50 o                         
 -16   0   6        315.87        341.71        45.47 o                         
 -14   0   6         10.70         24.98        13.19 o                         
 -12   0   6        305.64        300.41        35.77 o                         
 -10   0   6       2476.76       2586.17        66.51 o                         
  -8   0   6         73.34         69.42        14.08 o                         
  -6   0   6        361.24        416.28        31.22 o                         
  -4   0   6        160.16        134.65        10.50 o                         
  -2   0   6         62.17         63.67         9.86 o                         
   0   0   6        126.64         83.72        12.01 o                         
   2   0   6       1172.12       1260.92        50.48 o                         
   4   0   6       1231.72       1342.44        55.60 o                         
   6   0   6        311.54        314.85        28.22 o                         
   8   0   6       1846.69       1854.09        81.46 o                         
  10   0   6        846.98        761.15        56.72 o                         
  12   0   6         14.54         14.75         5.96 o                         
  14   0   6        509.07        494.87        39.82 o                         
 -17   1   6         74.63         76.64        21.00 o                         
 -16   1   6         46.95         61.23        12.74 o                         
 -15   1   6         41.92         42.82        11.19 o                         
 -14   1   6        137.63        139.71        18.90 o                         
 -13   1   6        290.14        248.25        24.08 o                         
 -12   1   6        841.40        897.45        44.59 o                         
 -11   1   6        473.50        542.07        32.94 o                         
 -10   1   6          2.62          3.13         2.33 o                         
  -9   1   6          1.95          1.94         6.33 o                         
  -8   1   6       1635.53       1597.09        50.50 o                         
  -7   1   6          9.68          7.11         4.82 o                         
  -6   1   6       6941.41       6902.92       110.99 o                         
  -5   1   6        643.95        598.94        23.87 o                         
  -4   1   6        365.87        430.42        21.39 o                         
  -3   1   6          7.00          7.32         2.63 o                         
  -2   1   6       4907.10       5273.12        79.46 o                         
   0   1   6       7642.89       7744.21        88.79 o                         
   1   1   6        322.52        382.54         8.66 o                         
   2   1   6        510.83        578.00        15.40 o                         
   3   1   6       1162.44       1216.02        35.72 o                         
   4   1   6        954.63       1105.84        34.97 o                         
   5   1   6       2336.95       2387.21        56.62 o                         
   6   1   6       3494.42       3613.22        75.82 o                         
   7   1   6        782.13        790.58        34.47 o                         
   8   1   6        624.22        620.46        32.05 o                         
   9   1   6       1166.18       1078.80        45.04 o                         
  10   1   6        197.53        170.72        14.89 o                         
  11   1   6        463.03        463.88        26.25 o                         
  12   1   6        376.04        387.11        22.03 o                         
  13   1   6         48.03         36.56         7.73 o                         
  14   1   6          1.88          2.25        15.84 o                         
  15   1   6         96.81         82.00        23.78 o                         
 -17   2   6         25.48         24.98        11.25 o                         
 -16   2   6         22.82         29.36         9.35 o                         
 -15   2   6         18.06         18.86         8.09 o                         
 -14   2   6        323.13        303.26        27.92 o                         
 -13   2   6          1.47          3.50         4.33 o                         
 -12   2   6        128.46        152.32        18.47 o                         
 -11   2   6        441.71        483.54        32.74 o                         
 -10   2   6        488.96        486.22        23.01 o                         
  -9   2   6        334.45        367.73        19.18 o                         
  -8   2   6          1.78          1.08         3.49 o                         
  -7   2   6       1636.98       1580.82        44.19 o                         
  -6   2   6         70.01         74.44         8.83 o                         
  -5   2   6       7206.60       7198.21       106.48 o                         
  -4   2   6         49.71         54.87         6.91 o                         
  -3   2   6       6916.76       7236.85       145.42 o                         
  -2   2   6         23.85         21.49         3.30 o                         
  -1   2   6       2130.24       2173.95        35.57 o                         
   0   2   6        213.12        218.43         7.16 o                         
   1   2   6       1784.60       1644.71        29.78 o                         
   2   2   6        119.37        130.87        10.74 o                         
   3   2   6       5471.84       5611.46       170.38 o                         
   4   2   6         72.51         81.08         9.82 o                         
   5   2   6       2883.99       3082.25        71.61 o                         
   6   2   6       1189.82       1175.62        39.88 o                         
   7   2   6         87.25         81.73        10.71 o                         
   8   2   6        503.81        462.65        27.40 o                         
   9   2   6        428.58        409.73        21.34 o                         
  10   2   6          5.87          8.78         3.78 o                         
  11   2   6        492.43        504.78        34.39 o                         
  12   2   6         19.59         16.31         4.94 o                         
  13   2   6          0.44          7.03         5.52 o                         
  14   2   6          2.73          6.48         6.46 o                         
 -16   3   6        106.67        107.04        27.24 o                         
 -15   3   6          1.21          0.38         6.80 o                         
 -14   3   6          2.08          3.15        11.62 o                         
 -13   3   6          1.63         -3.23         3.23 o                         
 -12   3   6        263.55        234.59        22.75 o                         
 -11   3   6        498.51        521.72        20.52 o                         
 -10   3   6        271.05        296.82        16.88 o                         
  -9   3   6          2.81          6.53         2.60 o                         
  -8   3   6        641.77        667.54        24.27 o                         
  -7   3   6         47.42         46.71         8.06 o                         
  -6   3   6        512.46        535.22        23.40 o                         
  -5   3   6       2538.07       2363.92        80.39 o                         
  -4   3   6       5890.08       5921.36       134.34 o                         
  -3   3   6        473.10        452.23        69.63 o                         
  -2   3   6       3013.60       2874.15        81.18 o                         
  -1   3   6        176.43        144.62         7.49 o                         
   0   3   6        443.78        405.73        10.95 o                         
   1   3   6       2778.40       2805.07        62.64 o                         
   2   3   6       6542.14       6670.70        91.59 o                         
   3   3   6       1026.04       1125.89        32.80 o                         
   4   3   6       4961.54       5055.73        99.04 o                         
   5   3   6       1822.51       1844.17        47.54 o                         
   6   3   6        555.58        564.32        26.38 o                         
   7   3   6        255.79        237.68        13.35 o                         
   8   3   6       1118.20       1133.45        43.36 o                         
   9   3   6        295.73        292.31        22.85 o                         
  10   3   6        694.35        611.58        51.15 o                         
  11   3   6        914.48        962.56        74.16 o                         
  12   3   6         56.59         34.98        15.28 o                         
  13   3   6          2.17          2.28         7.39 o                         
 -15   4   6        206.76        208.74        35.74 o                         
 -14   4   6        322.18        334.85        45.47 o                         
 -13   4   6          2.50          8.42         9.83 o                         
 -12   4   6        114.00        109.95        24.11 o                         
 -11   4   6        189.35        186.69        19.94 o                         
 -10   4   6        481.90        507.54        32.00 o                         
  -9   4   6        584.73        636.80        35.65 o                         
  -8   4   6       1006.49       1041.28        44.78 o                         
  -7   4   6        589.87        592.33        32.55 o                         
  -6   4   6          2.72          6.54         5.37 o                         
  -5   4   6        322.32        281.04        26.56 o                         
  -4   4   6         83.24         67.82        25.06 o                         
  -3   4   6       2144.51       2128.72       137.65 o                         
  -2   4   6          1.19          3.28         1.72 o                         
  -1   4   6        778.02        744.05        22.38 o                         
   0   4   6        888.51        904.93        21.70 o                         
   1   4   6        245.72        226.94         7.18 o                         
   2   4   6       1596.57       1617.36        38.13 o                         
   3   4   6        705.19        713.07        20.26 o                         
   4   4   6        340.09        335.21        16.67 o                         
   5   4   6        750.68        737.85        27.26 o                         
   6   4   6        827.78        814.63        31.26 o                         
   7   4   6        415.79        431.23        24.12 o                         
   8   4   6       1280.11       1296.72        77.29 o                         
   9   4   6          3.50          1.17         4.66 o                         
  10   4   6        249.96        287.33        39.15 o                         
  11   4   6          1.96          7.19         6.27 o                         
  12   4   6        135.33         98.84        25.55 o                         
  13   4   6        288.87        335.99        48.33 o                         
 -14   5   6         10.83         -0.68         7.41 o                         
 -13   5   6        343.90        376.96        47.51 o                         
 -12   5   6          0.67         12.40        10.54 o                         
 -11   5   6         19.87         16.58         7.01 o                         
 -10   5   6          7.84         -3.30         5.46 o                         
  -9   5   6       1377.49       1371.36        81.43 o                         
  -8   5   6         17.97         18.80         9.92 o                         
  -7   5   6        407.63        428.75        29.01 o                         
  -6   5   6         14.86         14.47         4.38 o                         
  -5   5   6       1854.19       1532.36       103.40 o                         
  -4   5   6        888.16        849.09        91.59 o                         
  -3   5   6         21.37         24.44         5.08 o                         
  -2   5   6          8.14          4.56         3.81 o                         
  -1   5   6         34.14         28.96         3.51 o                         
   0   5   6       1138.11       1163.97        25.52 o                         
   1   5   6       3800.59       3800.16        42.17 o                         
   2   5   6        176.61        164.23         7.79 o                         
   3   5   6        261.96        251.18        18.18 o                         
   4   5   6          4.30          4.92         2.59 o                         
   5   5   6          2.57          3.84         4.71 o                         
   6   5   6        199.95        187.02        27.08 o                         
   7   5   6       1635.93       1722.48        88.46 o                         
   8   5   6         90.72        120.82        25.94 o                         
   9   5   6        192.91        194.43        32.07 o                         
  10   5   6          4.73          5.58         7.76 o                         
  11   5   6         10.87          8.28         7.82 o                         
  12   5   6         22.63         23.16        16.78 o                         
 -13   6   6         10.26          8.69        11.80 o                         
 -12   6   6        195.17        231.02        36.75 o                         
 -11   6   6         17.33         36.53        15.50 o                         
 -10   6   6          0.79          8.02         5.80 o                         
  -9   6   6        544.96        555.43        36.69 o                         
  -8   6   6         12.66          9.97         5.45 o                         
  -7   6   6        368.23        316.47        23.04 o                         
  -6   6   6        163.34        163.25        13.55 o                         
  -5   6   6        343.79        332.42        20.46 o                         
  -4   6   6         48.07         47.58         5.97 o                         
  -3   6   6        916.75        903.46        39.02 o                         
  -2   6   6         17.24         15.38         3.33 o                         
  -1   6   6        816.95        782.94        19.15 o                         
   0   6   6        263.40        244.40        11.88 o                         
   1   6   6       1540.89       1432.25        30.42 o                         
   2   6   6          8.06         11.96         3.85 o                         
   3   6   6       1195.57       1155.72        43.38 o                         
   4   6   6        939.33        980.09        34.74 o                         
   5   6   6        174.21        159.71        13.93 o                         
   6   6   6        201.80        199.37        16.00 o                         
   7   6   6        269.09        287.03        36.75 o                         
   8   6   6          0.96         30.98        14.74 o                         
   9   6   6         56.94         74.13        21.30 o                         
  10   6   6        417.66        455.70        53.48 o                         
  11   6   6         39.74         21.96        11.50 o                         
 -12   7   6         26.22         25.01        13.32 o                         
 -11   7   6         48.20         63.37        19.23 o                         
 -10   7   6        464.91        490.98        51.16 o                         
  -9   7   6          7.73          9.09         6.26 o                         
  -8   7   6        312.44        331.56        28.96 o                         
  -7   7   6         47.84         46.90        10.97 o                         
  -6   7   6        494.85        524.80        27.81 o                         
  -5   7   6         79.38         80.55        10.81 o                         
  -4   7   6       3032.27       3146.92        66.90 o                         
  -3   7   6          0.55          2.73         3.35 o                         
  -2   7   6        923.90        919.02        33.02 o                         
  -1   7   6         16.72          9.64         2.42 o                         
   0   7   6        201.87        176.34        10.20 o                         
   1   7   6        130.81        118.96        10.13 o                         
   2   7   6       2913.00       2858.60        64.74 o                         
   3   7   6        141.05        153.35        14.30 o                         
   4   7   6       1171.63       1208.89        41.34 o                         
   5   7   6         48.49         45.23         8.08 o                         
   6   7   6         18.51         26.79         7.10 o                         
   7   7   6         26.62          9.99         3.99 o                         
   8   7   6        320.96        284.99        26.91 o                         
   9   7   6        150.34        145.09        19.73 o                         
  10   7   6         75.24         79.39        24.63 o                         
 -11   8   6          1.26         -0.25         6.54 o                         
 -10   8   6          0.93          2.78         4.44 o                         
  -9   8   6         25.66         21.82        11.93 o                         
  -8   8   6         38.52         38.59         8.08 o                         
  -7   8   6        632.13        690.25        35.06 o                         
  -6   8   6        302.95        328.63        41.34 o                         
  -5   8   6        184.73        162.75        20.82 o                         
  -4   8   6         16.44          6.76         7.21 o                         
  -3   8   6         41.78         35.13        10.43 o                         
  -2   8   6         29.12         19.62         6.87 o                         
  -1   8   6        886.94        912.34        37.79 o                         
   0   8   6         14.04          3.89         4.22 o                         
   1   8   6        863.33        905.05        30.91 o                         
   2   8   6         25.02         22.06         6.14 o                         
   3   8   6        443.10        407.79        24.59 o                         
   4   8   6        200.29        234.44        18.72 o                         
   5   8   6        976.04        967.52        39.38 o                         
   6   8   6        221.64        206.58        22.48 o                         
   7   8   6        337.21        331.12        29.22 o                         
   8   8   6          0.88         -1.00         5.37 o                         
   9   8   6          1.04         -7.32         7.32 o                         
  -8   9   6         56.36         73.47        22.23 o                         
  -7   9   6         87.17         96.39        24.27 o                         
  -6   9   6        338.77        331.27        32.71 o                         
  -5   9   6         23.01         27.89        12.42 o                         
  -4   9   6         34.93         30.53         8.70 o                         
  -3   9   6         27.25         40.24        11.39 o                         
  -2   9   6          7.97          4.27         5.04 o                         
  -1   9   6         34.88         50.00        12.54 o                         
   0   9   6        355.71        353.04        25.34 o                         
   1   9   6        196.54        188.43        25.34 o                         
   2   9   6          8.70         19.62         9.04 o                         
   3   9   6         65.22         64.09        12.91 o                         
   4   9   6        140.61        159.41        27.49 o                         
   5   9   6        101.29         94.07        21.88 o                         
   6   9   6        214.88        199.56        32.53 o                         
   7   9   6        305.16        251.05        36.45 o                         
  -4  10   6          0.65          1.42         4.30 o                         
  -3  10   6         15.40          4.01         9.24 o                         
  -2  10   6        100.02        102.91        18.39 o                         
  -1  10   6        301.23        360.33        36.42 o                         
   0  10   6         60.76         70.09        11.81 o                         
   1  10   6         51.57         73.18        20.80 o                         
   2  10   6         42.73         32.75         8.85 o                         
   3  10   6         71.41         85.60        21.63 o                         
 -17   0   7         19.91         18.91        12.59 o                         
 -15   0   7          1.91        -10.33        10.33 o                         
 -13   0   7        993.59       1111.85        74.37 o                         
 -11   0   7          0.82          3.71         4.20 o                         
  -9   0   7         18.69         16.18         8.55 o                         
  -7   0   7       6013.19       6341.15       157.08 o                         
  -5   0   7        365.74        335.34        18.52 o                         
  -3   0   7         22.96         19.15         5.04 o                         
  -1   0   7      19249.63      20166.80       342.88 o                         
   1   0   7       4488.02       4731.76       116.71 o                         
   3   0   7        442.64        480.30        32.53 o                         
   5   0   7       9544.49       9798.86       207.10 o                         
   7   0   7       2050.02       1904.71        81.24 o                         
   9   0   7         22.02         22.97        10.19 o                         
  11   0   7        491.25        532.33        51.46 o                         
  13   0   7         45.85         47.79        11.23 o                         
 -17   1   7        238.86        273.60        42.42 o                         
 -16   1   7          6.28         20.01         9.92 o                         
 -15   1   7        156.09        191.27        23.12 o                         
 -14   1   7         68.64         75.49        14.05 o                         
 -13   1   7          2.37          6.12         3.72 o                         
 -12   1   7        304.96        299.66        25.59 o                         
 -11   1   7        458.22        454.81        21.91 o                         
 -10   1   7        101.26         76.30        12.12 o                         
  -9   1   7        546.83        561.11        31.18 o                         
  -8   1   7        256.26        242.48        19.22 o                         
  -7   1   7        887.00        887.59        35.70 o                         
  -6   1   7       1575.01       1610.41        44.69 o                         
  -5   1   7       1968.04       1882.84        66.56 o                         
  -4   1   7       2877.40       2913.59        73.56 o                         
  -3   1   7         77.06         83.56         8.59 o                         
  -2   1   7       4613.33       4832.79       102.25 o                         
  -1   1   7        134.05        124.48         5.56 o                         
   0   1   7       3384.82       3698.46        70.03 o                         
   1   1   7         52.95         65.40         4.22 o                         
   2   1   7       3263.11       3287.95        53.00 o                         
   3   1   7        674.18        663.58        18.74 o                         
   4   1   7       3604.19       3753.85        75.42 o                         
   5   1   7         13.47         11.33         5.72 o                         
   6   1   7        388.81        404.51        42.19 o                         
   7   1   7        232.20        248.77        41.59 o                         
   8   1   7          4.00         -0.95         2.93 o                         
   9   1   7       1171.06       1158.69        48.19 o                         
  10   1   7        237.00        221.02        21.56 o                         
  11   1   7          4.87          2.78         3.79 o                         
  12   1   7         10.85          7.29         3.44 o                         
  13   1   7          4.86         10.66         4.85 o                         
  14   1   7         48.01         39.97        15.72 o                         
 -17   2   7          5.66         -1.58         7.82 o                         
 -16   2   7        262.91        268.88        28.37 o                         
 -15   2   7        184.70        186.73        29.29 o                         
 -14   2   7        322.78        330.47        29.76 o                         
 -13   2   7          0.06          5.98         4.81 o                         
 -12   2   7       1547.22       1638.61        62.56 o                         
 -11   2   7        247.92        241.82        17.06 o                         
 -10   2   7        603.23        658.40        27.48 o                         
  -9   2   7        440.06        408.22        20.31 o                         
  -8   2   7         46.57         42.54         7.09 o                         
  -7   2   7        224.32        207.37        15.65 o                         
  -6   2   7       4281.71       4263.25       122.16 o                         
  -5   2   7       1273.04       1370.78        38.99 o                         
  -4   2   7        814.64        757.18        27.34 o                         
  -3   2   7       3323.14       3412.75        88.95 o                         
  -2   2   7       2857.03       3065.34       115.74 o                         
  -1   2   7        535.70        559.43        21.82 o                         
   0   2   7        425.18        428.41        10.57 o                         
   1   2   7        395.62        407.54        13.91 o                         
   2   2   7        832.19        956.21        29.31 o                         
   3   2   7       2738.18       2868.60       150.56 o                         
   4   2   7        646.45        657.29        27.98 o                         
   5   2   7        374.89        396.07        22.40 o                         
   6   2   7          5.78          6.39         4.90 o                         
   7   2   7        364.88        350.36        23.33 o                         
   8   2   7         13.64         12.85         3.56 o                         
   9   2   7         55.70         54.62        10.32 o                         
  10   2   7       1057.49       1017.48        47.95 o                         
  11   2   7         20.32         16.90         9.58 o                         
  12   2   7        228.21        233.60        25.71 o                         
  13   2   7         10.94          6.98         5.56 o                         
 -16   3   7          3.39        -10.33        10.33 o                         
 -15   3   7        343.90        350.58        31.45 o                         
 -14   3   7        109.42        108.41        17.13 o                         
 -13   3   7        855.83        908.29        70.56 o                         
 -12   3   7         38.67         36.04        14.28 o                         
 -11   3   7        289.36        320.04        18.45 o                         
 -10   3   7         26.48         31.02         5.81 o                         
  -9   3   7        630.58        657.77        25.64 o                         
  -8   3   7         14.85         18.50         4.79 o                         
  -7   3   7       1681.54       1686.80       148.91 o                         
  -6   3   7        662.37        675.85        27.73 o                         
  -5   3   7       1316.69       1385.45        60.21 o                         
  -4   3   7       1110.67       1184.45        51.44 o                         
  -3   3   7        531.80        543.87        24.00 o                         
  -2   3   7       1299.63       1382.63        30.70 o                         
  -1   3   7          4.04          7.63         3.02 o                         
   0   3   7        422.60        458.27        12.14 o                         
   1   3   7          3.04          0.55         1.48 o                         
   2   3   7        329.01        318.22        13.76 o                         
   3   3   7        523.27        554.26        24.26 o                         
   4   3   7        942.27        993.32        34.02 o                         
   5   3   7         78.05         73.64        18.16 o                         
   6   3   7          4.09          5.43         3.58 o                         
   7   3   7        226.00        241.66        18.88 o                         
   8   3   7          8.50          9.43         4.88 o                         
   9   3   7        327.98        331.07        24.85 o                         
  10   3   7        342.28        294.96        39.58 o                         
  11   3   7        353.66        349.42        45.96 o                         
  12   3   7         34.28         19.78        10.65 o                         
  13   3   7        126.82        134.94        30.05 o                         
 -15   4   7         69.83         59.06        19.75 o                         
 -14   4   7        413.65        454.36        52.58 o                         
 -13   4   7         10.21         35.42        14.68 o                         
 -12   4   7          4.34         -0.51         3.49 o                         
 -11   4   7         98.59        101.48        15.06 o                         
 -10   4   7         24.28         33.64         9.51 o                         
  -9   4   7        799.73        834.03        40.81 o                         
  -8   4   7       2613.48       2653.03       106.17 o                         
  -7   4   7       1616.05       1502.24        72.77 o                         
  -6   4   7        319.42        290.36        29.61 o                         
  -5   4   7       2717.38       2618.78        64.44 o                         
  -4   4   7        244.63        246.76        21.94 o                         
  -3   4   7       2600.69       2709.65        92.68 o                         
  -2   4   7       2047.89       1980.02        38.20 o                         
  -1   4   7       1736.01       1764.80        44.95 o                         
   0   4   7        437.71        432.04        17.16 o                         
   1   4   7       1633.28       1653.46        24.95 o                         
   2   4   7        154.65        164.31        10.06 o                         
   3   4   7       1068.11       1090.61        27.36 o                         
   4   4   7       1327.38       1368.58        38.65 o                         
   5   4   7        415.07        432.23        22.10 o                         
   6   4   7        224.08        247.69        23.88 o                         
   7   4   7        468.96        477.68        45.20 o                         
   8   4   7        972.37       1031.65        70.67 o                         
   9   4   7        207.16        205.82        32.94 o                         
  10   4   7          6.30          2.92         7.79 o                         
  11   4   7          0.70          9.48         4.93 o                         
  12   4   7         49.63         61.52        23.21 o                         
 -14   5   7        220.72        244.29        39.26 o                         
 -13   5   7         76.41         75.33        21.85 o                         
 -12   5   7          0.26          5.82        11.10 o                         
 -11   5   7          0.20          0.00         5.90 o                         
 -10   5   7        267.45        257.25        34.67 o                         
  -9   5   7        288.62        264.55        24.40 o                         
  -8   5   7       1142.10       1107.99        61.77 o                         
  -7   5   7         70.51         77.86        10.14 o                         
  -6   5   7        855.20        798.67        32.51 o                         
  -5   5   7        125.92        119.01        12.82 o                         
  -4   5   7       1079.70       1067.00        38.60 o                         
  -3   5   7       1075.09       1087.47        34.87 o                         
  -2   5   7       1270.87       1344.13        31.92 o                         
  -1   5   7        453.54        434.07        15.84 o                         
   0   5   7       1936.66       1987.11        50.96 o                         
   1   5   7        547.61        553.76        14.49 o                         
   2   5   7       1270.51       1355.62        44.26 o                         
   3   5   7         52.98         60.56         9.05 o                         
   4   5   7        314.70        348.17        24.18 o                         
   5   5   7         97.82         85.93        11.99 o                         
   6   5   7       1268.99       1256.16        74.26 o                         
   7   5   7        193.81        218.46        32.01 o                         
   8   5   7        903.30        888.18        67.45 o                         
   9   5   7         77.26         61.87        19.70 o                         
  10   5   7          0.90         13.00        11.33 o                         
  11   5   7         57.04         43.40        15.80 o                         
 -13   6   7          2.99         -0.03         5.97 o                         
 -12   6   7          1.35         -4.14         5.48 o                         
 -11   6   7         41.41         52.01        11.86 o                         
 -10   6   7        188.84        218.42        23.58 o                         
  -9   6   7        266.38        273.81        25.66 o                         
  -8   6   7       1616.64       1618.76        95.92 o                         
  -7   6   7         13.72         18.92         5.34 o                         
  -6   6   7         86.61         76.80         9.64 o                         
  -5   6   7        286.83        263.94        14.85 o                         
  -4   6   7        437.12        440.75        18.67 o                         
  -3   6   7       1324.48       1399.48        37.58 o                         
  -2   6   7       2443.73       2442.26        46.52 o                         
  -1   6   7        419.55        440.18        17.06 o                         
   0   6   7         34.06         46.44         5.33 o                         
   1   6   7        669.62        693.02        23.81 o                         
   2   6   7        284.98        335.33        22.71 o                         
   3   6   7       1085.30       1135.26        59.24 o                         
   4   6   7         38.94         38.92         7.50 o                         
   5   6   7        147.97        133.27        15.42 o                         
   6   6   7        711.32        682.54        37.14 o                         
   7   6   7        115.74         97.67        23.69 o                         
   8   6   7        801.47        809.61        66.15 o                         
   9   6   7        222.12        233.20        37.27 o                         
  10   6   7         45.88         45.77        17.22 o                         
 -12   7   7          7.22         10.49         9.59 o                         
 -11   7   7        227.17        260.25        38.55 o                         
 -10   7   7         34.68         34.98         9.93 o                         
  -9   7   7         98.54         94.87        25.16 o                         
  -8   7   7        173.55        182.04        21.90 o                         
  -7   7   7        612.79        627.87        39.16 o                         
  -6   7   7        223.03        227.70        18.28 o                         
  -5   7   7        594.42        637.87        29.75 o                         
  -4   7   7         35.57         46.46        10.19 o                         
  -3   7   7         27.61         18.73         5.00 o                         
  -2   7   7        193.63        200.32        15.48 o                         
  -1   7   7          0.64         -0.15         3.30 o                         
   0   7   7        369.61        377.68        20.38 o                         
   1   7   7        167.53        155.89        11.75 o                         
   2   7   7         34.35         16.66         4.10 o                         
   3   7   7          3.93          5.28         3.60 o                         
   4   7   7         13.79         14.83         5.10 o                         
   5   7   7        552.75        565.57        28.54 o                         
   6   7   7         64.58         56.87        11.14 o                         
   7   7   7         58.33         42.08         9.94 o                         
   8   7   7         34.28         35.87        11.59 o                         
   9   7   7         55.11         59.72        13.05 o                         
 -11   8   7         57.01         62.17        18.36 o                         
 -10   8   7         90.82         84.32        21.77 o                         
  -9   8   7        166.69        152.09        20.79 o                         
  -8   8   7         33.29         32.83        10.01 o                         
  -7   8   7         86.28        110.78        18.59 o                         
  -6   8   7        140.63        140.22        23.99 o                         
  -5   8   7        241.13        261.16        27.00 o                         
  -4   8   7        149.68        183.82        22.34 o                         
  -3   8   7       1031.94       1022.29        52.00 o                         
  -2   8   7         28.01         33.99         8.82 o                         
  -1   8   7          9.79         -0.37         3.19 o                         
   0   8   7          3.91          5.51         3.01 o                         
   1   8   7        105.71        101.00        12.08 o                         
   2   8   7         15.77         27.04         6.42 o                         
   3   8   7        577.86        579.22        30.19 o                         
   4   8   7          0.78          1.24         3.50 o                         
   5   8   7          2.44         -4.47         4.47 o                         
   6   8   7         22.69          8.67         3.72 o                         
   7   8   7         41.37         44.24        15.54 o                         
   8   8   7         70.73         47.01        11.78 o                         
  -8   9   7        456.54        502.01        55.90 o                         
  -7   9   7         13.84         21.25         8.77 o                         
  -6   9   7        758.81        852.22        59.46 o                         
  -5   9   7        116.76        136.49        20.94 o                         
  -4   9   7        289.59        279.54        29.29 o                         
  -3   9   7        117.00        131.37        19.17 o                         
  -2   9   7        725.93        754.05        46.82 o                         
  -1   9   7         40.67         33.57        10.43 o                         
   0   9   7        895.06        975.41        42.01 o                         
   1   9   7          5.00          5.42         6.39 o                         
   2   9   7         84.21         71.34        13.99 o                         
   3   9   7          0.04          6.29         4.52 o                         
   4   9   7        162.63        149.54        19.93 o                         
   5   9   7        119.33        101.64        22.56 o                         
   6   9   7        708.96        727.50        61.79 o                         
  -4  10   7         26.61         45.82        16.86 o                         
  -3  10   7        204.76        247.80        37.13 o                         
  -2  10   7         47.66         52.25        13.49 o                         
  -1  10   7        518.37        546.31        42.39 o                         
   0  10   7         16.82         20.21        13.43 o                         
   1  10   7        247.58        310.78        51.44 o                         
   2  10   7         71.62         65.03        19.00 o                         
   3  10   7        169.42        207.65        38.22 o                         
 -16   0   8       1024.88       1107.54        83.53 o                         
 -14   0   8        456.54        484.98        51.24 o                         
 -12   0   8        724.57        786.57        60.86 o                         
 -10   0   8        790.46        740.72        54.16 o                         
  -8   0   8        871.52        983.62        57.89 o                         
  -6   0   8       3541.81       3700.35       118.66 o                         
  -4   0   8        674.45        688.27        38.39 o                         
  -2   0   8        244.92        216.86        20.87 o                         
   0   0   8       1491.30       1468.05        61.13 o                         
   2   0   8        330.68        318.77        27.76 o                         
   4   0   8        520.25        551.02        38.77 o                         
   6   0   8         11.67          8.01         3.68 o                         
   8   0   8        993.18       1022.22        63.89 o                         
  10   0   8        353.13        392.33        42.85 o                         
  12   0   8         35.38         34.44        15.28 o                         
 -16   1   8        295.05        361.13        33.59 o                         
 -15   1   8        189.78        210.86        24.76 o                         
 -14   1   8         10.38          7.91         6.38 o                         
 -13   1   8        261.62        284.37        26.84 o                         
 -12   1   8         86.31         99.07        14.43 o                         
 -11   1   8        813.22        794.59        41.55 o                         
 -10   1   8        525.22        494.27        31.08 o                         
  -9   1   8        368.19        357.68        25.10 o                         
  -8   1   8       1170.83       1212.08        35.59 o                         
  -7   1   8       1814.37       1890.42        52.88 o                         
  -6   1   8       2553.53       2646.67        61.59 o                         
  -5   1   8       4379.41       4712.26        84.59 o                         
  -4   1   8        703.07        718.40        28.00 o                         
  -3   1   8        262.20        250.22        15.67 o                         
  -2   1   8       1874.43       1885.96        31.96 o                         
  -1   1   8        150.92        138.53         9.70 o                         
   0   1   8       5979.96       5859.72        99.27 o                         
   1   1   8        702.23        688.45        28.34 o                         
   2   1   8        297.33        279.33         8.13 o                         
   3   1   8        618.50        639.75        18.12 o                         
   4   1   8          8.52         11.29         4.39 o                         
   5   1   8       1587.82       1582.32        49.65 o                         
   6   1   8       1317.83       1369.69        47.44 o                         
   7   1   8         40.44         34.19         7.85 o                         
   8   1   8         43.09         42.15        10.01 o                         
   9   1   8         47.90         67.42        12.10 o                         
  10   1   8         85.95         86.74        14.33 o                         
  11   1   8        492.57        473.87        35.22 o                         
  12   1   8        189.21        185.00        23.40 o                         
  13   1   8        278.81        271.05        23.83 o                         
  14   1   8          1.77         12.07        11.93 o                         
 -17   2   8         23.67          8.53         5.64 o                         
 -16   2   8          7.12          4.65         5.80 o                         
 -15   2   8        235.75        217.02        25.21 o                         
 -14   2   8         23.77         31.47         9.09 o                         
 -13   2   8          6.93         -0.07         3.34 o                         
 -12   2   8         27.85         23.28         8.02 o                         
 -11   2   8        250.46        237.67        14.43 o                         
 -10   2   8         56.15         39.02         9.73 o                         
  -9   2   8         55.31         49.59        11.59 o                         
  -8   2   8        449.92        431.05        24.80 o                         
  -7   2   8        122.05        124.06        12.68 o                         
  -6   2   8         68.89         58.84         8.63 o                         
  -5   2   8        208.16        199.28        15.10 o                         
  -4   2   8        550.95        529.58        34.00 o                         
  -3   2   8        933.19        828.04        47.77 o                         
  -2   2   8        519.23        502.03        16.57 o                         
  -1   2   8       1655.91       1648.52        38.48 o                         
   0   2   8          8.15          1.76         2.16 o                         
   1   2   8       1094.92       1092.06        24.31 o                         
   2   2   8         37.86         34.89         4.34 o                         
   3   2   8       2251.23       2308.59        57.42 o                         
   4   2   8        379.26        369.10        22.30 o                         
   5   2   8       1461.26       1509.25        47.87 o                         
   6   2   8        696.01        730.60        33.67 o                         
   7   2   8        493.07        518.79        29.90 o                         
   8   2   8        265.68        261.80        22.14 o                         
   9   2   8       1365.70       1384.62        56.38 o                         
  10   2   8          0.26         -1.16         4.74 o                         
  11   2   8        401.85        416.56        32.99 o                         
  12   2   8        426.89        485.07        55.88 o                         
  13   2   8         34.04         47.02        16.67 o                         
 -15   3   8         37.68         14.06         8.91 o                         
 -14   3   8        196.07        217.56        35.44 o                         
 -13   3   8        180.08        173.08        31.17 o                         
 -12   3   8          4.11          0.86         3.72 o                         
 -11   3   8       1439.05       1599.12        44.71 o                         
 -10   3   8        456.95        473.36        22.98 o                         
  -9   3   8          4.64          2.45         2.99 o                         
  -8   3   8         14.73         11.37         3.18 o                         
  -7   3   8        329.94        321.08        31.14 o                         
  -6   3   8          9.09         15.50         8.09 o                         
  -5   3   8       3932.21       4042.67       113.60 o                         
  -4   3   8       1834.36       1759.30        62.73 o                         
  -3   3   8         60.86         63.65        18.28 o                         
  -2   3   8        730.02        649.14        20.67 o                         
  -1   3   8        151.78        151.25         8.22 o                         
   0   3   8        948.81        906.53        18.23 o                         
   1   3   8       1095.40       1103.95        27.12 o                         
   2   3   8       2619.28       2576.93        76.37 o                         
   3   3   8        172.89        190.14        11.23 o                         
   4   3   8        532.76        563.95        26.96 o                         
   5   3   8        312.67        347.03        21.71 o                         
   6   3   8        748.61        728.22        33.12 o                         
   7   3   8         21.90         19.56         7.37 o                         
   8   3   8       1758.14       1737.19        58.38 o                         
   9   3   8        218.29        204.79        20.08 o                         
  10   3   8        236.68        222.09        35.77 o                         
  11   3   8        289.49        274.99        41.30 o                         
  12   3   8          7.71         11.31        12.34 o                         
 -15   4   8         61.82         52.31        19.15 o                         
 -14   4   8        294.97        315.26        44.76 o                         
 -13   4   8         62.43         53.12        16.84 o                         
 -12   4   8        287.40        321.08        27.24 o                         
 -11   4   8          0.87          2.31         3.09 o                         
 -10   4   8       1064.14       1107.44        49.90 o                         
  -9   4   8         98.31         91.20        13.89 o                         
  -8   4   8        965.74        841.22        56.77 o                         
  -7   4   8        151.96        147.52        22.07 o                         
  -6   4   8        163.68        151.09        21.49 o                         
  -5   4   8        458.80        468.78        25.97 o                         
  -4   4   8        966.93        990.72        36.89 o                         
  -3   4   8        100.73        107.77         8.94 o                         
  -2   4   8       1430.11       1394.27        38.17 o                         
  -1   4   8        585.36        529.70        16.80 o                         
   0   4   8          1.02          1.11         1.45 o                         
   1   4   8       1683.33       1601.87        34.81 o                         
   2   4   8         51.98         53.27         5.95 o                         
   3   4   8        119.62        118.44         8.97 o                         
   4   4   8         14.23          9.86         2.76 o                         
   5   4   8          7.31          7.28         9.29 o                         
   6   4   8        147.02        146.46        24.25 o                         
   7   4   8       1572.16       1571.99        87.04 o                         
   8   4   8        462.62        517.38        51.08 o                         
   9   4   8         33.82         32.26        15.34 o                         
  10   4   8        284.60        281.94        40.29 o                         
  11   4   8         12.40         15.88        11.06 o                         
 -14   5   8          9.07         18.72        13.95 o                         
 -13   5   8        451.84        465.99        52.96 o                         
 -12   5   8          0.39         -5.25         5.90 o                         
 -11   5   8         46.18         57.69        11.67 o                         
 -10   5   8         56.57         58.80        11.77 o                         
  -9   5   8       1225.57       1347.48        74.21 o                         
  -8   5   8         17.87         17.75         9.04 o                         
  -7   5   8        288.91        262.99        21.69 o                         
  -6   5   8         16.10         20.81        22.88 o                         
  -5   5   8         94.15         73.55        32.58 o                         
  -4   5   8         15.13         10.07         2.99 o                         
  -3   5   8       1490.40       1519.80        55.62 o                         
  -2   5   8        170.80        166.64        11.74 o                         
  -1   5   8        276.71        293.70        12.79 o                         
   0   5   8        236.65        215.70         9.63 o                         
   1   5   8        604.96        607.16        17.83 o                         
   2   5   8         18.44         10.99         3.78 o                         
   3   5   8        204.56        201.34        21.56 o                         
   4   5   8         55.46         37.36         9.73 o                         
   5   5   8         29.81         21.87         8.12 o                         
   6   5   8         64.77         58.19        10.54 o                         
   7   5   8        546.32        581.32        53.59 o                         
   8   5   8         12.15         12.34         9.48 o                         
   9   5   8         49.47         56.31        18.03 o                         
  10   5   8         46.39         38.11        14.82 o                         
 -13   6   8         74.39         83.26        23.51 o                         
 -12   6   8        500.28        515.85        54.73 o                         
 -11   6   8          5.37         11.28         6.31 o                         
 -10   6   8         94.44         84.61        14.93 o                         
  -9   6   8         72.57         81.63        14.42 o                         
  -8   6   8         82.82         91.75        11.51 o                         
  -7   6   8          3.70          3.83         2.98 o                         
  -6   6   8        977.23       1033.59        46.95 o                         
  -5   6   8        585.74        575.00        22.79 o                         
  -4   6   8        574.10        586.86        23.95 o                         
  -3   6   8       1048.08       1017.66        30.55 o                         
  -2   6   8        115.61         99.85         9.52 o                         
  -1   6   8        804.04        762.57        26.56 o                         
   0   6   8          1.37          0.37         2.13 o                         
   1   6   8       1605.92       1584.30        39.03 o                         
   2   6   8        290.96        320.85        22.58 o                         
   3   6   8        472.08        476.99        35.39 o                         
   4   6   8        264.45        266.24        21.76 o                         
   5   6   8         99.47        111.36        14.25 o                         
   6   6   8        314.30        335.86        40.92 o                         
   7   6   8        389.77        394.93        29.47 o                         
   8   6   8         65.94         81.09        17.97 o                         
   9   6   8         32.33         52.63        20.00 o                         
  10   6   8         70.42         44.22        17.54 o                         
 -12   7   8         25.86         19.51        11.50 o                         
 -11   7   8        147.06        149.19        21.21 o                         
 -10   7   8        269.30        289.91        41.26 o                         
  -9   7   8          0.80         -5.00         5.13 o                         
  -8   7   8          5.64          9.02         9.73 o                         
  -7   7   8         42.51         22.89        11.43 o                         
  -6   7   8         60.44         57.73         9.09 o                         
  -5   7   8        481.25        474.87        34.91 o                         
  -4   7   8        868.09        892.91        35.03 o                         
  -3   7   8          4.51         -0.30         2.72 o                         
  -2   7   8        797.84        814.24        27.14 o                         
  -1   7   8          8.17          7.41         4.17 o                         
   0   7   8        415.44        408.27        19.78 o                         
   1   7   8        133.93        153.12        14.05 o                         
   2   7   8       1669.11       1691.65        49.93 o                         
   3   7   8        106.40        106.27        11.97 o                         
   4   7   8        660.92        682.85        31.95 o                         
   5   7   8        113.12        126.11        14.08 o                         
   6   7   8         89.69         58.51        18.23 o                         
   7   7   8          1.35         -6.25         6.25 o                         
   8   7   8        376.37        364.65        47.59 o                         
 -11   8   8          6.49         13.98         9.54 o                         
 -10   8   8         30.78         22.96         9.32 o                         
  -9   8   8          1.07         -6.60         7.60 o                         
  -8   8   8         91.23         74.82        22.31 o                         
  -7   8   8         56.33         70.59        14.67 o                         
  -6   8   8        217.48        262.81        34.34 o                         
  -5   8   8         52.53         57.67        12.68 o                         
  -4   8   8        127.78         98.21        23.40 o                         
  -3   8   8         24.33         25.94         9.19 o                         
  -2   8   8          6.65          1.00         5.80 o                         
  -1   8   8       1077.64       1096.38        53.28 o                         
   0   8   8          1.35          2.23         2.56 o                         
   1   8   8        261.04        247.70        19.24 o                         
   2   8   8        128.35        139.60        14.67 o                         
   3   8   8          3.92          7.09         3.16 o                         
   4   8   8         11.45          1.58         4.22 o                         
   5   8   8        227.58        216.07        22.48 o                         
   6   8   8         55.18         52.27        17.63 o                         
   7   8   8        251.98        227.34        36.91 o                         
  -8   9   8          4.23         -7.41        10.33 o                         
  -7   9   8        368.01        414.98        37.40 o                         
  -6   9   8         16.55         11.48         5.62 o                         
  -5   9   8        161.49        189.72        24.67 o                         
  -4   9   8         95.31         86.70        15.63 o                         
  -3   9   8        297.18        289.16        32.94 o                         
  -2   9   8         96.17        105.78        17.73 o                         
  -1   9   8        293.26        298.07        29.43 o                         
   0   9   8        231.72        243.72        42.55 o                         
   1   9   8          0.07          3.79         5.63 o                         
   2   9   8        139.27        138.39        19.00 o                         
   3   9   8         14.59         25.49         9.00 o                         
   4   9   8         16.87         18.72         7.80 o                         
   5   9   8          0.97          5.97         8.28 o                         
  -3  10   8         12.58         11.44         7.36 o                         
  -2  10   8         30.59         27.38        10.84 o                         
  -1  10   8         45.08         66.15        20.57 o                         
   1  10   8         31.96         31.85        13.79 o                         
 -15   0   9         62.23         83.83        22.48 o                         
 -13   0   9        258.26        339.48        41.76 o                         
 -11   0   9        568.78        530.67        48.63 o                         
  -9   0   9        420.14        419.19        39.50 o                         
  -7   0   9       2825.02       2973.00        98.89 o                         
  -5   0   9        415.45        450.49        33.51 o                         
  -3   0   9        206.85        211.82        21.90 o                         
  -1   0   9      10078.88       9395.39       203.51 o                         
   1   0   9       6549.96       6200.14       152.18 o                         
   3   0   9       2264.31       1866.47       275.81 o                         
   5   0   9       3188.40       3349.63       112.19 o                         
   7   0   9       1011.85       1032.22        62.66 o                         
   9   0   9        213.95        202.88        30.59 o                         
  11   0   9        308.19        328.96        42.74 o                         
  13   0   9        276.71        260.61        41.27 o                         
 -16   1   9         58.15         51.93        12.94 o                         
 -15   1   9         15.41          7.58        11.58 o                         
 -14   1   9         70.98         59.92        13.13 o                         
 -13   1   9         91.04        107.41        16.84 o                         
 -12   1   9         15.45         10.73        15.88 o                         
 -11   1   9        563.62        518.03        34.01 o                         
 -10   1   9          3.87          1.62         4.06 o                         
  -9   1   9        163.22        157.93        13.27 o                         
  -8   1   9         40.32         37.39         8.49 o                         
  -7   1   9        568.06        553.75        29.64 o                         
  -6   1   9        529.12        560.05        22.30 o                         
  -5   1   9        367.37        366.02        21.20 o                         
  -4   1   9       1595.96       1679.83        46.70 o                         
  -3   1   9        378.72        399.07        21.21 o                         
  -2   1   9       2059.32       1984.63        25.47 o                         
  -1   1   9       2972.63       2850.90        66.81 o                         
   0   1   9       1660.55       1676.19        48.92 o                         
   1   1   9         59.33         50.36         8.68 o                         
   2   1   9       2613.62       2720.62        65.62 o                         
   3   1   9        184.39        191.98        16.20 o                         
   4   1   9       1801.96       1925.33        56.19 o                         
   5   1   9       1138.37       1142.39        43.79 o                         
   6   1   9        222.35        214.38        19.04 o                         
   7   1   9          3.48         -1.30         4.88 o                         
   8   1   9        467.35        505.99        32.64 o                         
   9   1   9        778.98        843.50        58.72 o                         
  10   1   9        695.63        734.25        42.53 o                         
  11   1   9          9.63          6.94        12.72 o                         
  12   1   9        140.24        135.21        20.51 o                         
  13   1   9         46.97         55.17        12.97 o                         
 -16   2   9         43.65         62.71        18.91 o                         
 -15   2   9          0.01         -4.19         5.60 o                         
 -14   2   9          5.19         -4.45         4.45 o                         
 -13   2   9        336.65        372.50        23.88 o                         
 -12   2   9       1031.21       1101.08        48.63 o                         
 -11   2   9        131.54        124.61        15.45 o                         
 -10   2   9        896.55        949.18        41.70 o                         
  -9   2   9         62.95         64.90        10.25 o                         
  -8   2   9         18.32         17.48         5.68 o                         
  -7   2   9        662.08        717.60        32.29 o                         
  -6   2   9        988.34       1067.07        38.62 o                         
  -5   2   9        595.69        603.98        27.67 o                         
  -4   2   9        970.52        945.91        49.26 o                         
  -3   2   9        842.17        784.93        55.75 o                         
  -2   2   9        177.09        173.57         8.08 o                         
  -1   2   9        227.90        211.94        18.70 o                         
   0   2   9       1787.23       1722.00        85.48 o                         
   1   2   9        490.67        473.84        15.25 o                         
   2   2   9        536.02        539.14        17.02 o                         
   3   2   9        445.41        456.36        16.61 o                         
   4   2   9        221.56        204.59        17.38 o                         
   5   2   9        151.79        154.92        15.68 o                         
   6   2   9         14.66          7.06         4.09 o                         
   7   2   9        152.42        169.03        26.26 o                         
   8   2   9         19.99         23.12         7.43 o                         
   9   2   9        326.35        353.46        28.00 o                         
  10   2   9         54.95         66.88        16.11 o                         
  11   2   9          5.36          2.47         4.59 o                         
  12   2   9        225.58        262.03        43.02 o                         
 -15   3   9        275.79        335.01        46.34 o                         
 -14   3   9        111.28        118.40        25.99 o                         
 -13   3   9        124.19        139.59        28.39 o                         
 -12   3   9          1.13          0.50         2.86 o                         
 -11   3   9        645.85        669.05        31.05 o                         
 -10   3   9         53.74         59.59        10.32 o                         
  -9   3   9       2071.51       2154.18       132.29 o                         
  -8   3   9        262.26        295.08        21.26 o                         
  -7   3   9         51.62         69.70         9.93 o                         
  -6   3   9         20.84         33.62         9.86 o                         
  -5   3   9         23.69         24.03         8.25 o                         
  -4   3   9        329.76        317.93        45.50 o                         
  -3   3   9       1005.46        964.49        37.40 o                         
  -2   3   9       1287.01       1191.40        29.52 o                         
  -1   3   9        317.87        310.06        12.35 o                         
   0   3   9         78.03         77.15         7.62 o                         
   1   3   9         95.01        107.22         9.09 o                         
   2   3   9         46.91         52.32         6.33 o                         
   3   3   9        102.26        108.86         8.61 o                         
   4   3   9       1928.39       1930.50        52.86 o                         
   5   3   9        294.41        311.52        21.67 o                         
   6   3   9          0.80         -0.15         4.59 o                         
   7   3   9         33.93         30.74         7.75 o                         
   8   3   9          1.17          1.37         2.94 o                         
   9   3   9        100.01         88.70        21.09 o                         
  10   3   9        727.51        764.83        67.59 o                         
  11   3   9        158.10        179.10        34.74 o                         
 -14   4   9        212.40        220.10        36.89 o                         
 -13   4   9        113.80        119.68        26.62 o                         
 -12   4   9          8.48          9.26         5.98 o                         
 -11   4   9         55.10         69.34        12.67 o                         
 -10   4   9        806.44        852.77        44.77 o                         
  -9   4   9         42.32         35.82        12.12 o                         
  -8   4   9       1740.39       1682.24        83.26 o                         
  -7   4   9          4.15          2.86         5.34 o                         
  -6   4   9        665.38        634.54        78.20 o                         
  -5   4   9        391.98        396.98        32.73 o                         
  -4   4   9         14.09         17.42         5.46 o                         
  -3   4   9        691.66        676.73        24.12 o                         
  -2   4   9       2820.54       2829.00        69.15 o                         
  -1   4   9        777.38        737.78        20.63 o                         
   0   4   9         15.17         13.60         2.38 o                         
   1   4   9       1664.36       1667.37        37.00 o                         
   2   4   9         54.68         56.31         6.30 o                         
   3   4   9       1327.10       1435.11        35.00 o                         
   4   4   9        321.34        321.50        16.20 o                         
   5   4   9       1099.88       1099.91        41.29 o                         
   6   4   9         39.73         56.75        15.34 o                         
   7   4   9       1362.38       1491.27        87.21 o                         
   8   4   9         90.13        104.91        24.38 o                         
   9   4   9        428.06        434.75        50.75 o                         
  10   4   9         11.21          6.51         8.80 o                         
 -14   5   9         72.85         60.13        20.27 o                         
 -13   5   9          0.42          0.25         4.90 o                         
 -12   5   9          3.70         -6.19         6.64 o                         
 -11   5   9          0.95          0.37         4.95 o                         
 -10   5   9         35.12         36.56         9.94 o                         
  -9   5   9        143.09        141.97        18.42 o                         
  -8   5   9         56.98         39.28         7.81 o                         
  -7   5   9        210.07        152.09        43.49 o                         
  -6   5   9        189.37        194.38        25.65 o                         
  -5   5   9          3.99          1.52         2.39 o                         
  -4   5   9        711.75        693.91        36.48 o                         
  -3   5   9          0.37          1.00         2.11 o                         
  -2   5   9         71.32         55.57         6.89 o                         
  -1   5   9          0.19         -1.59         2.06 o                         
   0   5   9       1893.31       1837.36        56.20 o                         
   1   5   9        175.19        173.90        15.55 o                         
   2   5   9       2495.56       2650.77        66.27 o                         
   3   5   9         23.92         21.96        13.92 o                         
   4   5   9        505.32        499.74        28.38 o                         
   5   5   9         45.15         47.75         8.63 o                         
   6   5   9       1802.54       1774.45       100.43 o                         
   7   5   9         36.77         38.49        14.36 o                         
   8   5   9        870.91        938.45        73.56 o                         
   9   5   9          3.73          9.43         7.57 o                         
  10   5   9          5.91         11.22         5.80 o                         
 -13   6   9         66.02         70.97        20.81 o                         
 -12   6   9         16.60         19.02         7.87 o                         
 -11   6   9         38.74         50.62        12.23 o                         
 -10   6   9        287.31        320.69        53.81 o                         
  -9   6   9        121.80        135.12        18.93 o                         
  -8   6   9       1185.77       1216.46        83.81 o                         
  -7   6   9          8.03          4.61         8.58 o                         
  -6   6   9        293.19        291.22        19.95 o                         
  -5   6   9        585.06        560.28        29.30 o                         
  -4   6   9        789.49        809.01        28.76 o                         
  -3   6   9       1091.76       1036.54        33.75 o                         
  -2   6   9       1071.92       1061.36        33.18 o                         
  -1   6   9          1.78         -2.94         2.94 o                         
   0   6   9          2.39          3.13         2.31 o                         
   1   6   9        256.81        283.23        21.38 o                         
   2   6   9          3.69          5.14         4.33 o                         
   3   6   9       1455.29       1455.75        51.67 o                         
   4   6   9         31.87         27.34         7.27 o                         
   5   6   9        306.53        314.82        29.55 o                         
   6   6   9        250.55        306.00        39.80 o                         
   7   6   9         25.90         30.62        16.48 o                         
   8   6   9        103.71        131.37        28.17 o                         
   9   6   9        216.49        225.71        38.66 o                         
 -12   7   9          2.00          3.85         7.42 o                         
 -11   7   9        244.65        240.83        26.89 o                         
 -10   7   9         11.65         13.15         6.21 o                         
  -9   7   9         83.54         81.58        15.11 o                         
  -8   7   9         65.43         51.49        13.24 o                         
  -7   7   9        224.00        229.10        18.96 o                         
  -6   7   9         46.61         42.64        19.36 o                         
  -5   7   9       1221.11       1268.51        43.75 o                         
  -4   7   9         14.93         10.87         7.71 o                         
  -3   7   9        703.13        672.78        25.73 o                         
  -2   7   9        217.59        209.47        14.01 o                         
  -1   7   9         15.45          5.50         2.88 o                         
   0   7   9         35.55         25.78         4.94 o                         
   1   7   9        330.97        329.75        24.79 o                         
   2   7   9          0.60          6.58         6.95 o                         
   3   7   9         65.14         43.93        15.46 o                         
   4   7   9        130.60        128.42        16.22 o                         
   5   7   9        441.33        491.78        36.69 o                         
   6   7   9         12.51          9.94         7.30 o                         
   7   7   9          6.12         -0.79        10.73 o                         
   8   7   9          3.92          2.62        10.43 o                         
 -10   8   9         96.36        155.64        33.86 o                         
  -9   8   9        170.40        182.80        34.03 o                         
  -8   8   9         47.64         64.55        19.36 o                         
  -7   8   9          2.46          8.28         5.30 o                         
  -6   8   9         53.38         52.34        12.62 o                         
  -5   8   9         67.30         82.65        16.26 o                         
  -4   8   9         15.61          7.03         5.24 o                         
  -3   8   9        187.58        190.84        30.74 o                         
  -2   8   9         54.20         49.34        11.55 o                         
  -1   8   9         23.33         27.34         8.05 o                         
   0   8   9         58.75         63.69        12.82 o                         
   1   8   9         47.03         42.92         8.15 o                         
   2   8   9         11.90         10.56         4.34 o                         
   3   8   9        302.71        324.73        23.10 o                         
   4   8   9          0.32         -2.62         4.15 o                         
   5   8   9         14.44          8.53         7.82 o                         
   6   8   9         53.10         70.29        20.95 o                         
  -7   9   9         11.52         10.00         7.93 o                         
  -6   9   9        166.37        180.26        24.44 o                         
  -5   9   9          2.79         -1.62        13.16 o                         
  -4   9   9          1.20         -3.62         5.62 o                         
  -3   9   9          0.21         -2.17         5.21 o                         
  -2   9   9        295.56        300.07        30.07 o                         
  -1   9   9        116.51        124.02        18.79 o                         
   0   9   9        951.06       1048.40        91.02 o                         
   1   9   9          0.07          0.49        10.01 o                         
   2   9   9        298.38        316.98        30.95 o                         
   3   9   9         21.72         21.55        11.01 o                         
  -2  10   9         16.92          7.82         7.08 o                         
 -16   0  10         72.78         80.34        22.58 o                         
 -14   0  10        188.47        261.48        39.07 o                         
 -12   0  10       1020.68       1124.08        76.28 o                         
 -10   0  10       1075.86       1067.58        68.82 o                         
  -8   0  10       3386.14       3586.40       116.96 o                         
  -6   0  10       3461.64       3534.56       110.44 o                         
  -4   0  10        314.01        302.84        28.09 o                         
  -2   0  10       3185.65       3019.12       103.14 o                         
   0   0  10       1372.97       1419.59        66.06 o                         
   2   0  10       1585.99       1493.64        69.39 o                         
   4   0  10        548.71        556.69        43.67 o                         
   6   0  10       1603.81       1646.88        80.83 o                         
   8   0  10        731.59        819.18        60.48 o                         
  10   0  10          8.33         14.47        10.76 o                         
  12   0  10        368.27        356.04        47.62 o                         
 -16   1  10        193.73        257.48        40.16 o                         
 -15   1  10         10.17         -2.29        11.52 o                         
 -14   1  10         91.42         91.61        19.38 o                         
 -13   1  10        217.40        227.42        19.11 o                         
 -12   1  10          0.18         -3.00         3.00 o                         
 -11   1  10        791.60        874.74        43.14 o                         
 -10   1  10        683.65        691.26        36.91 o                         
  -9   1  10        680.25        714.71        35.91 o                         
  -8   1  10        340.50        361.86        24.66 o                         
  -7   1  10       1542.05       1617.80        51.09 o                         
  -6   1  10        279.75        283.44        20.15 o                         
  -5   1  10       2588.97       2607.05        64.00 o                         
  -4   1  10        518.89        517.53        26.03 o                         
  -3   1  10       1349.45       1340.82        28.34 o                         
  -2   1  10        251.35        219.50        14.37 o                         
  -1   1  10        835.32        865.10        36.42 o                         
   0   1  10        253.19        217.37        17.42 o                         
   1   1  10        440.56        388.79        23.88 o                         
   2   1  10          1.96          0.76         5.09 o                         
   3   1  10        335.21        321.26        22.47 o                         
   4   1  10       1180.29       1240.53        46.60 o                         
   5   1  10        389.80        412.27        26.90 o                         
   6   1  10       1127.51       1219.32        48.54 o                         
   7   1  10          4.89          0.26         4.44 o                         
   8   1  10        198.30        198.15        20.84 o                         
   9   1  10         36.64         53.20        11.56 o                         
  10   1  10        180.22        195.16        23.02 o                         
  11   1  10          1.66         -0.35         6.95 o                         
  12   1  10        165.84        182.87        24.33 o                         
 -15   2  10          3.34          9.18        10.62 o                         
 -14   2  10          0.25         -0.87         6.76 o                         
 -13   2  10         67.69         89.68        14.46 o                         
 -12   2  10         61.86         79.23        13.80 o                         
 -11   2  10        221.44        222.48        21.11 o                         
 -10   2  10        162.52        155.06        26.30 o                         
  -9   2  10          6.92         -0.70         2.32 o                         
  -8   2  10        129.49        127.48        14.69 o                         
  -7   2  10         42.67         36.64         8.13 o                         
  -6   2  10         84.02         76.33         9.24 o                         
  -5   2  10         21.47         23.05         8.61 o                         
  -4   2  10       2228.01       2119.22        92.60 o                         
  -3   2  10       1515.15       1452.71       131.57 o                         
  -2   2  10        299.85        294.81        11.34 o                         
  -1   2  10        560.19        511.86        22.14 o                         
   0   2  10         41.06         16.83         6.91 o                         
   1   2  10        174.88        167.06        15.49 o                         
   2   2  10       1452.13       1415.63        77.04 o                         
   3   2  10       4434.49       4559.24        94.48 o                         
   4   2  10        381.67        367.12        24.30 o                         
   5   2  10       1835.17       1958.25       117.51 o                         
   6   2  10         82.78         99.78        13.78 o                         
   7   2  10          6.76         12.25         5.51 o                         
   8   2  10         77.97         96.03        14.70 o                         
   9   2  10        608.95        641.02        39.32 o                         
  10   2  10          0.09          1.88         3.76 o                         
  11   2  10        354.73        397.70        50.81 o                         
 -15   3  10          6.14         18.03        10.43 o                         
 -14   3  10         70.76         62.77        18.61 o                         
 -13   3  10        201.18        204.98        34.11 o                         
 -12   3  10        105.62        120.70        16.97 o                         
 -11   3  10        606.55        673.21        36.71 o                         
 -10   3  10         96.48        111.84        14.62 o                         
  -9   3  10         67.12         82.24        11.99 o                         
  -8   3  10         54.05         60.51         9.81 o                         
  -7   3  10        229.22        243.53        29.45 o                         
  -6   3  10        359.75        367.18        33.95 o                         
  -5   3  10       1268.94       1161.15        99.76 o                         
  -4   3  10        931.08        842.31        45.81 o                         
  -3   3  10         46.42         48.67         7.97 o                         
  -2   3  10        103.25         92.79         7.12 o                         
  -1   3  10        144.43        137.92         8.31 o                         
   0   3  10        575.50        547.05        28.20 o                         
   1   3  10       1716.28       1519.43        98.33 o                         
   2   3  10       2339.72       2324.89        43.69 o                         
   3   3  10         63.90         51.79         6.01 o                         
   4   3  10        844.76        894.06        38.12 o                         
   5   3  10         90.66         80.39        11.53 o                         
   6   3  10        295.10        327.14        24.27 o                         
   7   3  10          0.04          0.46         3.38 o                         
   8   3  10        371.25        452.10        49.47 o                         
   9   3  10          1.13          4.25         6.67 o                         
  10   3  10         66.01         54.54        18.36 o                         
 -14   4  10        114.77        123.85        28.55 o                         
 -13   4  10          9.36         20.79         9.97 o                         
 -12   4  10         22.83         24.41        27.88 o                         
 -11   4  10         47.63         50.54        11.32 o                         
 -10   4  10        429.72        413.85        44.52 o                         
  -9   4  10         32.21         28.91        12.45 o                         
  -8   4  10       1197.38       1182.60        70.21 o                         
  -7   4  10        210.42        193.29        26.15 o                         
  -6   4  10       1126.49       1127.67        91.31 o                         
  -5   4  10        636.55        618.91       104.26 o                         
  -4   4  10       1757.56       1748.15        42.57 o                         
  -3   4  10        249.07        248.77        14.70 o                         
  -2   4  10       1768.19       1594.20        37.52 o                         
  -1   4  10         13.53          5.51         2.78 o                         
   0   4  10       1037.70        937.77        29.81 o                         
   1   4  10       1093.76       1135.30        52.32 o                         
   2   4  10       1270.93       1231.17        32.32 o                         
   3   4  10          0.72          0.40         2.85 o                         
   4   4  10        529.61        499.95        27.57 o                         
   5   4  10         84.29         74.05        17.71 o                         
   6   4  10          9.00         22.97        12.31 o                         
   7   4  10        975.41       1036.63        74.24 o                         
   8   4  10         39.26         36.45        13.68 o                         
   9   4  10          4.76          9.45         7.36 o                         
  10   4  10          7.05        -12.10        12.10 o                         
 -13   5  10        112.10        149.18        30.70 o                         
 -12   5  10         16.56         28.10         8.90 o                         
 -11   5  10         25.10         36.59         9.43 o                         
 -10   5  10         25.37         28.61         9.61 o                         
  -9   5  10       1732.15       1911.77       272.01 o                         
  -8   5  10          2.64          6.59         5.23 o                         
  -7   5  10       1025.83       1015.03       113.58 o                         
  -6   5  10        179.64        160.53        23.39 o                         
  -5   5  10        219.17        236.22        22.18 o                         
  -4   5  10          1.57          2.85         2.27 o                         
  -3   5  10       1866.35       1767.97        56.28 o                         
  -2   5  10         14.62         15.09         4.01 o                         
  -1   5  10        806.14        773.95        23.00 o                         
   0   5  10        450.23        384.40        24.86 o                         
   1   5  10        109.45        109.50        12.37 o                         
   2   5  10          1.19         -0.52         5.22 o                         
   3   5  10        756.43        764.29        34.69 o                         
   4   5  10        201.22        197.54        30.10 o                         
   5   5  10        228.17        238.13        32.83 o                         
   6   5  10         31.04         49.80        17.33 o                         
   7   5  10          5.49         15.09         7.90 o                         
   8   5  10         99.24        133.63        28.36 o                         
   9   5  10          0.44         20.92        13.46 o                         
 -13   6  10         51.93         42.09        15.47 o                         
 -12   6  10        301.95        323.65        50.66 o                         
 -11   6  10         24.34         18.12         7.56 o                         
 -10   6  10        242.45        288.50        54.13 o                         
  -9   6  10         34.88         34.92         7.85 o                         
  -8   6  10        223.37        217.73        20.83 o                         
  -7   6  10          2.06          7.11         3.88 o                         
  -6   6  10        439.09        433.36        23.13 o                         
  -5   6  10        768.17        772.53        43.58 o                         
  -4   6  10        499.09        528.05        24.74 o                         
  -3   6  10         80.31         87.75         9.62 o                         
  -2   6  10         25.60         25.83         5.16 o                         
  -1   6  10         92.80         99.17         9.91 o                         
   0   6  10        112.51        109.70        13.08 o                         
   1   6  10        860.87        942.15        40.99 o                         
   2   6  10        674.72        712.62        35.26 o                         
   3   6  10         38.03         16.43         6.27 o                         
   4   6  10         33.38         42.96        15.26 o                         
   5   6  10         81.75         81.40        20.16 o                         
   6   6  10          0.04          2.45         6.95 o                         
   7   6  10        588.93        628.09        61.35 o                         
   8   6  10         80.80         88.62        24.33 o                         
 -12   7  10        139.02        144.59        21.46 o                         
 -11   7  10          7.51         27.41        10.26 o                         
 -10   7  10          0.09          1.08        12.19 o                         
  -9   7  10          1.78         -4.96         7.14 o                         
  -8   7  10        107.55        118.45        14.24 o                         
  -7   7  10        208.46        219.95        24.36 o                         
  -6   7  10          0.22         -3.04         4.25 o                         
  -5   7  10        172.38        188.20        17.05 o                         
  -4   7  10       1122.57       1211.98        36.78 o                         
  -3   7  10          2.37          4.11         2.59 o                         
  -2   7  10        398.80        426.69        22.20 o                         
  -1   7  10        122.80        125.85        11.59 o                         
   0   7  10         27.58         39.67        13.02 o                         
   1   7  10         26.39         14.08        18.27 o                         
   2   7  10        783.15        795.56        61.13 o                         
   3   7  10          8.76         18.28        10.68 o                         
   4   7  10       1001.11       1198.81        79.90 o                         
   5   7  10         61.48         75.87        20.79 o                         
   6   7  10        127.88        124.75        26.86 o                         
   7   7  10          0.23         -4.79        10.95 o                         
 -10   8  10        182.75        174.66        32.15 o                         
  -9   8  10         12.33          2.15         5.26 o                         
  -8   8  10         10.52         10.98         6.90 o                         
  -7   8  10        112.92        121.97        19.49 o                         
  -6   8  10          6.05          4.44        11.86 o                         
  -5   8  10         43.57         34.87         8.25 o                         
  -4   8  10        266.28        297.17        21.92 o                         
  -3   8  10         57.19         47.36        11.15 o                         
  -2   8  10         16.86         12.53         5.41 o                         
  -1   8  10        141.09        138.29        19.02 o                         
   0   8  10         43.91         44.38        17.63 o                         
   1   8  10         87.47         98.49        17.59 o                         
   2   8  10        442.05        496.34        64.27 o                         
   3   8  10        222.76        247.28        26.88 o                         
   4   8  10         13.00         17.32         6.86 o                         
   5   8  10        273.09        302.56        42.39 o                         
  -7   9  10        454.54        576.44        58.63 o                         
  -6   9  10        131.90        144.01        28.11 o                         
  -5   9  10        202.01        176.15        30.40 o                         
  -4   9  10          2.00         19.91         8.22 o                         
  -3   9  10        401.39        374.76        34.63 o                         
  -2   9  10          0.16          1.85         5.34 o                         
  -1   9  10        722.19        816.32        83.36 o                         
   0   9  10          4.35         16.43        13.98 o                         
   1   9  10        153.16        188.60        39.37 o                         
   2   9  10          0.15          7.08        13.21 o                         
   3   9  10         10.87          4.20         6.32 o                         
 -15   0  11        298.26        361.03        47.57 o                         
 -13   0  11         82.59         75.33        19.37 o                         
 -11   0  11       1071.38       1208.94        53.07 o                         
  -9   0  11         48.86         73.26        16.65 o                         
  -7   0  11        240.31        271.18        29.45 o                         
  -5   0  11        267.17        257.18        27.95 o                         
  -3   0  11        821.06        821.00        53.53 o                         
  -1   0  11       3886.68       3498.14       116.66 o                         
   1   0  11         41.97         42.04        11.58 o                         
   3   0  11          6.55          6.95         7.49 o                         
   5   0  11        719.84        813.62        56.50 o                         
   7   0  11        808.32        819.04        59.77 o                         
   9   0  11        379.11        421.18        47.02 o                         
  11   0  11        101.94         97.42        24.19 o                         
 -15   1  11          0.20         -4.79         4.79 o                         
 -14   1  11        153.82        166.17        21.23 o                         
 -13   1  11        107.28        139.08        19.05 o                         
 -12   1  11        321.30        355.77        30.88 o                         
 -11   1  11         15.22          8.85        11.80 o                         
 -10   1  11         56.29         71.94        16.99 o                         
  -9   1  11         11.18         11.01         3.70 o                         
  -8   1  11          0.77          1.11        11.58 o                         
  -7   1  11       2473.52       2643.60        69.84 o                         
  -6   1  11        449.37        445.72        26.44 o                         
  -5   1  11        341.86        314.62        21.62 o                         
  -4   1  11          9.50          9.09         3.78 o                         
  -3   1  11        297.10        269.07        10.64 o                         
  -2   1  11       1249.56       1055.24        42.76 o                         
  -1   1  11       6045.48       5528.89       273.52 o                         
   0   1  11         10.07         11.30         5.15 o                         
   1   1  11        708.80        703.36        34.07 o                         
   2   1  11          2.74          4.89         4.50 o                         
   3   1  11          2.83          7.95         4.89 o                         
   4   1  11        702.92        754.47        37.52 o                         
   5   1  11       1255.44       1346.39        52.21 o                         
   6   1  11        313.37        321.31        25.63 o                         
   7   1  11          8.83          9.96         3.50 o                         
   8   1  11        316.20        347.58        28.84 o                         
   9   1  11        541.83        618.81        40.22 o                         
  10   1  11        634.61        709.89        44.84 o                         
  11   1  11         11.36         21.82        17.76 o                         
 -15   2  11         18.08         22.64        13.13 o                         
 -14   2  11        120.82        132.73        29.01 o                         
 -13   2  11        288.46        320.39        36.17 o                         
 -12   2  11        802.18        849.28        44.76 o                         
 -11   2  11          6.45          6.03         5.48 o                         
 -10   2  11        208.92        221.55        27.84 o                         
  -9   2  11         24.78         25.53         6.44 o                         
  -8   2  11        454.40        477.79        29.53 o                         
  -7   2  11        522.69        579.20        31.24 o                         
  -6   2  11       3468.09       3918.69       125.35 o                         
  -5   2  11          1.09          4.37         3.65 o                         
  -4   2  11       1383.99       1358.59       110.88 o                         
  -3   2  11          0.08         -0.49         1.18 o                         
  -2   2  11        222.73        242.98        20.47 o                         
  -1   2  11        106.11         74.22        10.83 o                         
   0   2  11        963.56        951.57        39.67 o                         
   1   2  11          6.19          5.02         8.72 o                         
   2   2  11        723.42        732.59        35.34 o                         
   3   2  11          5.04         13.97         5.95 o                         
   4   2  11        158.60        163.30        17.04 o                         
   5   2  11         28.55         22.00         7.39 o                         
   6   2  11         13.94         12.68         9.25 o                         
   7   2  11        121.99        114.74        16.06 o                         
   8   2  11          0.62          1.10         4.94 o                         
   9   2  11        137.40        145.00        19.32 o                         
  10   2  11          5.82         -1.96         8.69 o                         
 -14   3  11         29.25         44.71        17.95 o                         
 -13   3  11        315.36        328.93        44.90 o                         
 -12   3  11          6.36         15.18         6.94 o                         
 -11   3  11        374.27        393.37        28.84 o                         
 -10   3  11          0.44          3.57         3.07 o                         
  -9   3  11        503.67        540.52        31.95 o                         
  -8   3  11         70.13         93.58        19.64 o                         
  -7   3  11        376.62        405.38        38.47 o                         
  -6   3  11        334.40        315.18        63.14 o                         
  -5   3  11       1416.88       1417.32       123.68 o                         
  -4   3  11          4.25          8.35         5.01 o                         
  -3   3  11        889.05        946.13        34.50 o                         
  -2   3  11        286.57        343.63        16.87 o                         
  -1   3  11         11.04          6.60         2.62 o                         
   0   3  11        417.76        352.59        35.87 o                         
   1   3  11        217.06        231.21        24.79 o                         
   2   3  11        128.90        125.48        14.12 o                         
   3   3  11        599.89        669.32        48.02 o                         
   4   3  11       1427.26       1498.43        52.84 o                         
   5   3  11          1.01         -0.62         3.21 o                         
   6   3  11         40.34         40.94         9.38 o                         
   7   3  11         11.62         22.83        12.42 o                         
   8   3  11          2.15         12.26        10.16 o                         
   9   3  11          8.56          6.18        10.03 o                         
  10   3  11        404.59        421.18        52.96 o                         
 -14   4  11        285.49        297.36        44.71 o                         
 -13   4  11         87.55         86.50        22.45 o                         
 -12   4  11         56.51         69.75        14.02 o                         
 -11   4  11        191.12        196.50        36.15 o                         
 -10   4  11         12.12          3.65         6.32 o                         
  -9   4  11        483.40        451.12        45.63 o                         
  -8   4  11        384.43        410.42        41.11 o                         
  -7   4  11         60.75         55.02        19.11 o                         
  -6   4  11         15.01          4.72         4.01 o                         
  -5   4  11          2.23         -1.64         5.38 o                         
  -4   4  11        303.31        327.27        17.82 o                         
  -3   4  11        104.67         98.70         9.50 o                         
  -2   4  11        752.51        781.75        36.16 o                         
  -1   4  11         19.85         12.87         3.24 o                         
   0   4  11        122.77        104.99        12.82 o                         
   1   4  11        798.49        782.99        38.56 o                         
   2   4  11        125.92        115.89        13.61 o                         
   3   4  11        347.45        309.78        22.42 o                         
   4   4  11        126.34        117.45        22.69 o                         
   5   4  11        208.46        190.65        29.80 o                         
   6   4  11          0.25         -4.47         6.46 o                         
   7   4  11        732.43        807.38        67.48 o                         
   8   4  11        175.28        257.28        39.12 o                         
   9   4  11        507.83        544.46        59.83 o                         
 -13   5  11          0.46          4.41         8.83 o                         
 -12   5  11        120.55        120.55        18.77 o                         
 -11   5  11         46.57         52.40        12.12 o                         
 -10   5  11        274.97        262.67        26.96 o                         
  -9   5  11        151.69        118.59        16.60 o                         
  -8   5  11        578.75        532.80        88.49 o                         
  -7   5  11          3.10          3.89         9.82 o                         
  -6   5  11         54.40         44.57        17.04 o                         
  -5   5  11         30.86         20.11         7.51 o                         
  -4   5  11          7.76          8.16         2.98 o                         
  -3   5  11         30.93         24.62         4.92 o                         
  -2   5  11         26.38         29.30         5.48 o                         
  -1   5  11         11.98          7.60         3.20 o                         
   0   5  11       1504.39       1523.52        82.55 o                         
   1   5  11        179.33        182.50        28.11 o                         
   2   5  11        555.41        576.60        50.45 o                         
   3   5  11          8.23          5.12         4.50 o                         
   4   5  11          3.40        -11.17        11.17 o                         
   5   5  11        101.98         97.42        22.34 o                         
   6   5  11       1091.76       1209.41        82.47 o                         
   7   5  11          1.78         40.05        17.63 o                         
   8   5  11        807.33        968.96        79.44 o                         
 -12   6  11          4.20          0.09         4.10 o                         
 -11   6  11          1.14         13.12         7.99 o                         
 -10   6  11        320.55        334.68        31.27 o                         
  -9   6  11         22.91         24.23         9.05 o                         
  -8   6  11        632.34        715.59        43.87 o                         
  -7   6  11        241.27        251.64        21.95 o                         
  -6   6  11        149.17        154.18        13.95 o                         
  -5   6  11         67.84         68.67         9.61 o                         
  -4   6  11        630.21        675.61        28.73 o                         
  -3   6  11        239.17        249.72        16.85 o                         
  -2   6  11        549.06        498.76        23.39 o                         
  -1   6  11         62.19         63.46        11.20 o                         
   0   6  11         61.27         60.15        16.56 o                         
   1   6  11          1.22          5.20         4.30 o                         
   2   6  11        188.21        200.92        31.52 o                         
   3   6  11        164.17        181.47        30.40 o                         
   4   6  11         97.78         84.51        21.41 o                         
   5   6  11        232.88        255.24        37.54 o                         
   6   6  11          4.56         -0.35         8.50 o                         
   7   6  11         30.42         32.09        15.37 o                         
 -11   7  11        156.24        175.54        23.67 o                         
 -10   7  11          4.43         10.21        13.58 o                         
  -9   7  11        473.14        582.30        66.58 o                         
  -8   7  11        125.25        136.35        19.44 o                         
  -7   7  11        508.27        529.51        38.47 o                         
  -6   7  11         37.30         45.05         9.18 o                         
  -5   7  11        968.54       1011.59        34.90 o                         
  -4   7  11         60.65         61.10         9.16 o                         
  -3   7  11        378.69        390.38        22.33 o                         
  -2   7  11         97.45         99.43        13.80 o                         
  -1   7  11          9.65         13.76        10.35 o                         
   0   7  11         27.31         11.47         9.26 o                         
   1   7  11        531.23        600.30        53.81 o                         
   2   7  11        120.06        111.04        24.36 o                         
   3   7  11        300.71        321.61        40.81 o                         
   4   7  11          0.10         -5.39         6.29 o                         
   5   7  11         15.49         20.08         9.34 o                         
   6   7  11         32.31         29.70        14.30 o                         
  -9   8  11          3.40        -13.32        13.32 o                         
  -8   8  11        443.96        518.98        41.43 o                         
  -7   8  11        154.33        199.64        40.03 o                         
  -6   8  11        422.80        434.77        28.49 o                         
  -5   8  11          3.77          0.46         3.62 o                         
  -4   8  11         21.31         29.50         9.87 o                         
  -3   8  11         77.40         95.32        29.34 o                         
  -2   8  11        136.71        158.01        35.96 o                         
  -1   8  11          5.20          6.54         5.84 o                         
   0   8  11        206.54        265.45        28.11 o                         
   1   8  11         14.00         19.35        11.50 o                         
   2   8  11          1.07          3.14         5.63 o                         
   3   8  11        218.47        252.44        28.08 o                         
   4   8  11         56.52         62.65        14.63 o                         
 -16   0  12         16.43         36.04        14.47 o                         
 -14   0  12        277.08        333.53        30.63 o                         
 -12   0  12        781.86        845.49        63.83 o                         
 -10   0  12         25.60         22.07        10.35 o                         
  -8   0  12       1254.82       1478.11        76.23 o                         
  -6   0  12       1455.86       1812.52        81.51 o                         
  -4   0  12        196.91        145.50        37.92 o                         
  -2   0  12        603.90        504.65        43.53 o                         
   0   0  12       1712.06       1462.93        74.56 o                         
   2   0  12          7.09         11.28         7.93 o                         
   4   0  12        626.41        652.31        51.65 o                         
   6   0  12       1288.25       1462.31        82.06 o                         
   8   0  12         45.03         37.81        13.38 o                         
  10   0  12        134.93        165.53        31.19 o                         
 -15   1  12         44.39         59.01        13.12 o                         
 -14   1  12          2.22          6.94         4.35 o                         
 -13   1  12         84.18         84.82        14.50 o                         
 -12   1  12        131.61        102.37        14.36 o                         
 -11   1  12        352.15        366.14        23.93 o                         
 -10   1  12        407.27        424.59        30.21 o                         
  -9   1  12         60.03         68.68        11.43 o                         
  -8   1  12          5.87          4.00         4.21 o                         
  -7   1  12        383.62        446.38        28.50 o                         
  -6   1  12        245.63        258.58        21.01 o                         
  -5   1  12       1130.56       1178.92        64.08 o                         
  -4   1  12        531.50        521.68        50.75 o                         
  -3   1  12        488.44        483.42        23.94 o                         
  -2   1  12        158.30        100.81        14.04 o                         
  -1   1  12        492.97        470.80        29.10 o                         
   0   1  12        421.78        397.33        26.35 o                         
   1   1  12       1086.31       1051.42        44.53 o                         
   2   1  12        200.15        189.35        18.51 o                         
   3   1  12        456.48        479.29        30.29 o                         
   4   1  12        131.78        140.02        32.24 o                         
   5   1  12         61.35         59.22        11.64 o                         
   6   1  12        288.51        314.87        26.30 o                         
   7   1  12        240.31        221.94        22.81 o                         
   8   1  12        624.12        685.87        42.08 o                         
   9   1  12        284.00        277.61        28.13 o                         
  10   1  12        141.94        121.42        19.22 o                         
  11   1  12          1.85         10.49         4.77 o                         
 -14   2  12        137.10        122.65        29.15 o                         
 -13   2  12        192.00        224.07        23.75 o                         
 -12   2  12          3.23          7.89         8.54 o                         
 -11   2  12        241.24        269.62        43.45 o                         
 -10   2  12        385.89        394.25        29.33 o                         
  -9   2  12          3.26         -3.35         3.35 o                         
  -8   2  12         47.19         63.28        10.68 o                         
  -7   2  12        256.93        263.17        24.82 o                         
  -6   2  12          0.89         -0.11         4.66 o                         
  -5   2  12        377.33        384.38        56.61 o                         
  -4   2  12       1725.10       1689.22        90.19 o                         
  -3   2  12        834.89        661.27        39.50 o                         
  -2   2  12         28.17         35.28         6.36 o                         
  -1   2  12        529.84        476.28        29.36 o                         
   0   2  12          6.70          2.21         3.50 o                         
   1   2  12         24.56         26.31         7.33 o                         
   2   2  12       1253.76       1243.69        48.63 o                         
   3   2  12       1445.91       1491.88        54.30 o                         
   4   2  12          1.30          9.32         5.93 o                         
   5   2  12       1092.41       1142.72        49.54 o                         
   6   2  12         22.32         22.03         7.40 o                         
   7   2  12        188.04        187.38        20.70 o                         
   8   2  12        440.84        476.70        34.99 o                         
   9   2  12        608.65        711.76        66.56 o                         
 -14   3  12        231.55        249.08        40.81 o                         
 -13   3  12         11.71         20.11        11.52 o                         
 -12   3  12          9.75         10.46         7.16 o                         
 -11   3  12         26.62         31.82         8.63 o                         
 -10   3  12         15.08         27.74         7.20 o                         
  -9   3  12         78.79         55.93        15.56 o                         
  -8   3  12        431.36        460.44        44.73 o                         
  -7   3  12        106.50        136.76        22.91 o                         
  -6   3  12          2.49          0.27         4.40 o                         
  -5   3  12        487.61        432.35        62.97 o                         
  -4   3  12        113.61         94.99        15.43 o                         
  -3   3  12        243.70        214.15        16.10 o                         
  -2   3  12        156.71        147.28        12.91 o                         
  -1   3  12        408.61        368.69        25.76 o                         
   0   3  12        754.72        687.66        47.38 o                         
   1   3  12        213.11        233.46        20.30 o                         
   2   3  12        489.15        520.96        31.14 o                         
   3   3  12         70.59         75.12        12.41 o                         
   4   3  12        420.92        499.93        31.13 o                         
   5   3  12          0.24         -0.16         3.81 o                         
   6   3  12        783.21        831.98        42.64 o                         
   7   3  12         10.04         23.02        13.62 o                         
   8   3  12        193.79        227.73        37.49 o                         
   9   3  12         48.16         41.71        17.74 o                         
 -13   4  12         25.91         37.95        16.70 o                         
 -12   4  12         10.33         10.21         5.85 o                         
 -11   4  12        199.18        192.01        32.66 o                         
 -10   4  12        356.94        374.10        43.92 o                         
  -9   4  12        322.20        376.45        42.17 o                         
  -8   4  12        174.75        181.37        47.92 o                         
  -7   4  12         45.39         41.11         9.08 o                         
  -6   4  12        166.38        160.42        18.74 o                         
  -5   4  12        100.40        120.32        12.89 o                         
  -4   4  12       1280.46       1243.09        50.75 o                         
  -3   4  12        500.78        440.14        38.61 o                         
  -2   4  12       1836.18       1812.47        59.33 o                         
  -1   4  12        128.00        120.75        15.07 o                         
   0   4  12        916.14        850.40        76.40 o                         
   1   4  12       1050.86       1055.85       137.31 o                         
   2   4  12        378.05        387.67        26.35 o                         
   3   4  12        177.53        199.77        31.25 o                         
   4   4  12        215.44        209.25        31.77 o                         
   5   4  12         37.34         34.27        11.91 o                         
   6   4  12        271.32        282.54        39.45 o                         
   7   4  12        618.30        706.31        65.63 o                         
   8   4  12        148.06        154.01        32.45 o                         
 -13   5  12         10.33         -9.37        10.05 o                         
 -12   5  12          1.54         -4.26         6.19 o                         
 -11   5  12        176.52        175.43        29.64 o                         
 -10   5  12        112.64         92.52        16.00 o                         
  -9   5  12        743.37        657.37       212.81 o                         
  -8   5  12          1.26          4.78         4.78 o                         
  -7   5  12        114.56        101.67        17.39 o                         
  -6   5  12        157.84        167.12        14.61 o                         
  -5   5  12        247.72        229.97        22.17 o                         
  -4   5  12          1.44          6.11         7.97 o                         
  -3   5  12       1116.71       1024.80        45.02 o                         
  -2   5  12         42.21         32.21         6.48 o                         
  -1   5  12        770.21        804.97        46.68 o                         
   0   5  12         47.69         61.62        16.10 o                         
   1   5  12        463.10        537.48        49.99 o                         
   2   5  12         58.83         72.74        19.78 o                         
   3   5  12        162.90        171.60        29.26 o                         
   4   5  12         33.24         41.16        15.50 o                         
   5   5  12        206.75        203.86        33.92 o                         
   6   5  12          2.19          0.25         8.45 o                         
   7   5  12        396.58        444.45        53.15 o                         
 -12   6  12         49.03         57.02        14.08 o                         
 -11   6  12          1.01          1.18         8.43 o                         
 -10   6  12        139.06        166.43        22.00 o                         
  -9   6  12        119.99        131.09        15.93 o                         
  -8   6  12         13.44          9.91         5.95 o                         
  -7   6  12          0.42         -3.30         3.30 o                         
  -6   6  12        131.37        135.41        15.30 o                         
  -5   6  12        109.32        122.85        20.94 o                         
  -4   6  12        567.75        531.49        33.65 o                         
  -3   6  12        177.24        186.04        19.66 o                         
  -2   6  12         61.00         61.80        11.60 o                         
  -1   6  12          0.22         -3.01         3.25 o                         
   0   6  12        171.48        181.25        30.73 o                         
   1   6  12        296.67        369.39        43.04 o                         
   2   6  12        460.58        521.30        51.24 o                         
   3   6  12         43.44         50.70        16.65 o                         
   4   6  12         10.07          5.75         5.26 o                         
   5   6  12          2.81         -4.58         8.39 o                         
   6   6  12          0.42         16.21         7.76 o                         
 -11   7  12          0.01          8.72         8.72 o                         
 -10   7  12          0.76        -12.20        14.14 o                         
  -9   7  12          7.69          1.54        11.82 o                         
  -8   7  12         10.11          0.58         3.97 o                         
  -7   7  12          2.61          2.51         5.39 o                         
  -6   7  12         71.29         80.96        12.34 o                         
  -5   7  12         29.38         24.90        13.00 o                         
  -4   7  12         10.80         12.08         9.25 o                         
  -3   7  12         12.10         14.79         6.01 o                         
  -2   7  12         91.74         76.89        17.44 o                         
  -1   7  12        112.42        127.80        24.22 o                         
   0   7  12         31.33         36.29        15.37 o                         
   1   7  12          2.81          9.40         7.30 o                         
   2   7  12         52.34         43.43        15.07 o                         
   3   7  12         44.93         69.01        21.36 o                         
   4   7  12        232.81        255.57        38.52 o                         
   5   7  12         21.29          3.79         6.95 o                         
  -8   8  12         17.10         12.86         4.52 o                         
  -7   8  12          0.45         13.62         7.82 o                         
  -6   8  12        155.65        163.59        22.84 o                         
  -5   8  12         25.53         30.04        16.77 o                         
  -4   8  12        615.56        686.09        76.42 o                         
  -3   8  12         29.46         12.23        11.22 o                         
  -2   8  12         24.42         20.73        18.01 o                         
  -1   8  12        316.30        325.59        32.31 o                         
   0   8  12         12.06         10.48         6.69 o                         
   1   8  12        235.37        266.73        29.45 o                         
   2   8  12        373.88        432.76        38.20 o                         
   3   8  12        139.07        138.40        21.59 o                         
 -15   0  13         42.67         69.58        20.41 o                         
 -13   0  13         47.06         73.37        19.91 o                         
 -11   0  13        802.13        849.69        63.86 o                         
  -9   0  13        241.88        276.14        33.43 o                         
  -7   0  13         18.13         28.03        11.77 o                         
  -5   0  13          5.79          2.04         3.92 o                         
  -3   0  13        314.01        251.84        32.34 o                         
  -1   0  13        554.08        536.58        46.10 o                         
   1   0  13        197.45        175.36        25.61 o                         
   3   0  13        743.87        809.56        58.00 o                         
   5   0  13         12.53         19.56         9.32 o                         
   7   0  13        249.22        269.60        36.64 o                         
   9   0  13        375.21        440.17        51.46 o                         
 -15   1  13         28.51         31.43         9.58 o                         
 -14   1  13         57.08         68.06        16.50 o                         
 -13   1  13        195.20        236.25        24.63 o                         
 -12   1  13        212.30        236.46        23.93 o                         
 -11   1  13          2.84          3.53         2.89 o                         
 -10   1  13        192.85        229.06        22.29 o                         
  -9   1  13         73.58         80.35        12.99 o                         
  -8   1  13         38.28         58.30        11.57 o                         
  -7   1  13       1840.08       1992.46        94.49 o                         
  -6   1  13         21.32         37.15         8.92 o                         
  -5   1  13        262.42        257.33        22.89 o                         
  -4   1  13          1.45         -0.41         3.85 o                         
  -3   1  13        740.77        709.40        38.44 o                         
  -2   1  13         97.74        111.51        15.02 o                         
  -1   1  13       3059.94       2736.61       130.59 o                         
   0   1  13        322.21        296.64        23.60 o                         
   1   1  13         46.42         50.71         9.94 o                         
   2   1  13        114.37        133.36        15.98 o                         
   3   1  13         28.42         30.71         9.43 o                         
   4   1  13        327.40        374.14        28.82 o                         
   5   1  13        980.28       1040.45        49.31 o                         
   6   1  13          2.17         -6.41         6.41 o                         
   7   1  13          2.53         -4.59         7.19 o                         
   8   1  13         33.16         35.92        10.91 o                         
   9   1  13         21.71          4.48         3.85 o                         
  10   1  13        195.10        222.44        36.64 o                         
 -14   2  13         13.49         -3.19        11.52 o                         
 -13   2  13         26.55         22.73        10.32 o                         
 -12   2  13        426.48        450.75        28.22 o                         
 -11   2  13         32.16         38.02        10.53 o                         
 -10   2  13        309.45        325.62        26.73 o                         
  -9   2  13        118.46        116.28        15.77 o                         
  -8   2  13        253.00        286.07        24.11 o                         
  -7   2  13          8.95         -5.37         5.37 o                         
  -6   2  13        858.55        829.21       113.85 o                         
  -5   2  13        167.80        148.40        40.54 o                         
  -4   2  13       1505.75       1290.80        54.81 o                         
  -3   2  13         45.03         28.23         5.57 o                         
  -2   2  13       1497.34       1361.12        80.38 o                         
  -1   2  13        122.15        114.05        15.05 o                         
   0   2  13       1094.59       1061.28        53.49 o                         
   1   2  13         24.89         39.93         9.10 o                         
   2   2  13       1454.97       1567.47        57.74 o                         
   3   2  13          7.84          6.34         5.68 o                         
   4   2  13        773.55        815.36        42.12 o                         
   5   2  13         52.32         68.04        12.45 o                         
   6   2  13         35.08         41.86        10.63 o                         
   7   2  13          0.38         -3.69         4.58 o                         
   8   2  13        212.09        245.99        26.00 o                         
 -13   3  13          0.44         -5.34         5.34 o                         
 -12   3  13        235.43        292.40        42.01 o                         
 -11   3  13        473.21        539.75        36.05 o                         
 -10   3  13          0.38         -0.22         6.08 o                         
  -9   3  13        575.10        661.08        56.53 o                         
  -8   3  13         44.53         57.46        15.17 o                         
  -7   3  13         42.77         25.63        17.67 o                         
  -6   3  13        931.93        837.68       113.77 o                         
  -5   3  13        974.90        958.48       154.96 o                         
  -4   3  13         11.25         11.80         6.90 o                         
  -3   3  13       1601.18       1619.48        86.86 o                         
  -2   3  13        498.95        408.93        74.84 o                         
  -1   3  13        561.12        558.83        33.34 o                         
   0   3  13        270.19        258.63        30.58 o                         
   1   3  13       1364.22       1426.49        67.64 o                         
   2   3  13          9.13          7.28         4.69 o                         
   3   3  13        713.45        781.81        40.27 o                         
   4   3  13        247.25        267.26        28.09 o                         
   5   3  13         12.61          2.39        11.12 o                         
   6   3  13         79.80        113.50        25.85 o                         
   7   3  13        298.98        356.80        45.77 o                         
   8   3  13          5.40         15.77        12.40 o                         
 -13   4  13         78.15         58.90        19.12 o                         
 -12   4  13         32.87         18.37        22.14 o                         
 -11   4  13         64.50         57.27        17.74 o                         
 -10   4  13        157.71        167.19        29.94 o                         
  -9   4  13        225.65        234.74        49.43 o                         
  -8   4  13        115.94        103.96        29.42 o                         
  -7   4  13         74.74         62.60        12.55 o                         
  -6   4  13         54.49         61.61        12.13 o                         
  -5   4  13         55.43         52.18        10.61 o                         
  -4   4  13        580.28        639.37        36.93 o                         
  -3   4  13        191.76        171.20        21.70 o                         
  -2   4  13        527.03        503.98        28.78 o                         
  -1   4  13          0.10         -1.48         4.13 o                         
   0   4  13        332.73        330.92        38.94 o                         
   1   4  13         69.28         69.17        11.81 o                         
   2   4  13         76.71         84.29        21.44 o                         
   3   4  13          0.79         -0.46         8.58 o                         
   4   4  13          1.33         -5.09         8.25 o                         
   5   4  13         86.20         95.90        23.21 o                         
   6   4  13        171.10        156.19        30.68 o                         
   7   4  13        276.25        271.91        41.30 o                         
 -12   5  13         47.75         37.14         8.69 o                         
 -11   5  13          3.20          4.51         6.51 o                         
 -10   5  13        358.20        301.32        83.43 o                         
  -9   5  13         59.81         44.47        16.18 o                         
  -8   5  13        510.98        469.71        99.83 o                         
  -7   5  13         72.73         65.37        26.68 o                         
  -6   5  13        100.07        100.13        36.67 o                         
  -5   5  13         33.60         27.05         8.53 o                         
  -4   5  13         83.97         58.42         9.31 o                         
  -3   5  13         17.12          4.10         2.63 o                         
  -2   5  13        372.02        388.35        28.64 o                         
  -1   5  13         85.95         89.11        21.99 o                         
   0   5  13        597.79        695.36        59.88 o                         
   1   5  13          0.10         11.93        11.80 o                         
   2   5  13        298.55        327.22        42.12 o                         
   3   5  13         16.01         -5.53         9.94 o                         
   4   5  13         16.14         -3.43        10.27 o                         
   5   5  13         46.76         69.36        20.65 o                         
   6   5  13        578.60        782.81        70.72 o                         
 -12   6  13          2.21          8.85         7.82 o                         
 -11   6  13         96.47        115.56        19.19 o                         
 -10   6  13        197.15        218.37        26.36 o                         
  -9   6  13         24.73          8.77         5.90 o                         
  -8   6  13         68.60         68.21        13.18 o                         
  -7   6  13         41.82         25.86         8.25 o                         
  -6   6  13         50.58         37.84         9.64 o                         
  -5   6  13          3.39          0.87         4.75 o                         
  -4   6  13        285.95        263.67        24.67 o                         
  -3   6  13          1.48          1.80         4.02 o                         
  -2   6  13        202.67        192.53        20.35 o                         
  -1   6  13          4.88          5.83         5.91 o                         
   0   6  13        304.59        285.32        38.90 o                         
   1   6  13          0.01          6.32         9.56 o                         
   2   6  13        338.41        404.43        47.38 o                         
   3   6  13        166.23        193.64        33.92 o                         
   4   6  13        151.41        192.12        34.19 o                         
   5   6  13         89.98        120.03        27.11 o                         
  -9   7  13        152.82        182.01        33.75 o                         
  -8   7  13         93.60        133.92        21.04 o                         
  -7   7  13          2.31          3.72         5.34 o                         
  -6   7  13          0.04         -4.36        11.63 o                         
  -5   7  13        476.87        495.05        54.24 o                         
  -4   7  13          5.38          7.48         7.49 o                         
  -3   7  13        615.96        663.75        39.53 o                         
  -2   7  13         34.71         45.50        14.49 o                         
  -1   7  13        109.57        105.51        23.18 o                         
   0   7  13        230.74        259.16        38.33 o                         
   1   7  13        807.15        869.30        70.42 o                         
   2   7  13         40.29         36.78        16.37 o                         
   3   7  13        936.68       1164.70        85.05 o                         
  -7   8  13         72.55         72.66        20.70 o                         
  -6   8  13        186.03        184.63        31.60 o                         
  -1   8  13         48.79         58.11        18.61 o                         
   0   8  13        377.71        389.11        47.21 o                         
   1   8  13          2.88         -9.34         9.34 o                         
 -14   0  14        175.96        189.15        32.47 o                         
 -12   0  14          2.16         -3.21         8.42 o                         
 -10   0  14        136.72        138.45        25.36 o                         
  -8   0  14       1051.31       1218.18        74.10 o                         
  -6   0  14        218.23        266.11        32.28 o                         
  -4   0  14        133.84         79.25        19.10 o                         
  -2   0  14       2151.87       1871.55        93.47 o                         
   0   0  14       1465.02       1314.05        75.76 o                         
   2   0  14         69.07         89.44        20.13 o                         
   4   0  14       1796.91       2008.37       100.09 o                         
   6   0  14        830.63        929.13        69.50 o                         
   8   0  14         44.12         46.29        15.88 o                         
 -15   1  14         12.71         -3.24         9.04 o                         
 -14   1  14          9.72          6.74         7.66 o                         
 -13   1  14          9.14          3.62         3.34 o                         
 -12   1  14        268.26        287.80        36.86 o                         
 -11   1  14          1.45         -0.09         4.32 o                         
 -10   1  14        187.54        198.23        21.66 o                         
  -9   1  14        149.12        175.09        19.82 o                         
  -8   1  14         49.72         54.77        11.18 o                         
  -7   1  14        363.68        416.20        29.82 o                         
  -6   1  14         58.55         80.86        14.00 o                         
  -5   1  14        107.51         99.18        13.66 o                         
  -4   1  14         16.58          9.30         5.83 o                         
  -3   1  14        190.99        146.16        17.91 o                         
  -2   1  14        135.20        103.84        14.87 o                         
  -1   1  14        254.63        249.76        23.00 o                         
   0   1  14        219.67        199.83        37.85 o                         
   1   1  14        322.74        321.55        26.11 o                         
   2   1  14         92.52        105.42        15.76 o                         
   3   1  14        925.86       1005.67        48.28 o                         
   4   1  14         26.36         33.25        10.35 o                         
   5   1  14        303.54        351.02        29.34 o                         
   6   1  14         40.15         56.98        12.00 o                         
   7   1  14          3.08          3.54         4.94 o                         
   8   1  14        221.42        224.95        25.38 o                         
   9   1  14         41.39         38.19        16.24 o                         
 -13   2  14        504.67        604.37        40.91 o                         
 -12   2  14          2.07         11.60         6.92 o                         
 -11   2  14        873.17        998.77        50.95 o                         
 -10   2  14        228.69        284.21        26.26 o                         
  -9   2  14        193.69        216.64        34.69 o                         
  -8   2  14          1.19         12.18        10.33 o                         
  -7   2  14        883.24        920.19       158.80 o                         
  -6   2  14         32.69         30.58         8.75 o                         
  -5   2  14        798.16        807.18        69.72 o                         
  -4   2  14        215.90        175.97        25.27 o                         
  -3   2  14          8.09          7.68         6.08 o                         
  -2   2  14        199.66        158.29        18.62 o                         
  -1   2  14        106.02         97.53        14.14 o                         
   0   2  14          1.44         -5.25         6.20 o                         
   1   2  14         37.13         44.42         9.37 o                         
   2   2  14        570.96        575.71        35.87 o                         
   3   2  14        560.41        648.84        38.26 o                         
   4   2  14          0.49          7.10         5.48 o                         
   5   2  14        127.28        166.66        20.40 o                         
   6   2  14         52.96         45.57        11.13 o                         
   7   2  14         12.30          6.47         4.74 o                         
 -13   3  14          7.47         -2.23         7.19 o                         
 -12   3  14        401.34        507.73        55.52 o                         
 -11   3  14          9.69         18.42        14.25 o                         
 -10   3  14        740.23        815.17        67.32 o                         
  -9   3  14          0.10         -8.23         8.23 o                         
  -8   3  14        724.39        702.60       136.69 o                         
  -7   3  14         75.31         84.24        14.65 o                         
  -6   3  14        303.18        320.80        31.96 o                         
  -5   3  14        176.76        144.74        24.71 o                         
  -4   3  14        437.81        421.29        24.97 o                         
  -3   3  14        228.76        220.10        17.66 o                         
  -2   3  14        145.05        122.46        16.03 o                         
  -1   3  14          2.56         11.63         5.30 o                         
   0   3  14         48.97         46.60         9.98 o                         
   1   3  14          1.17         -2.68         5.39 o                         
   2   3  14         32.61         36.37        16.16 o                         
   3   3  14        369.98        395.25        30.47 o                         
   4   3  14         21.30         26.38         6.94 o                         
   5   3  14         20.52         11.99        10.30 o                         
   6   3  14        107.94        105.81        25.42 o                         
   7   3  14          7.34         24.11        12.59 o                         
 -12   4  14          0.26         -4.75         5.63 o                         
 -11   4  14         15.61         -3.68         9.07 o                         
 -10   4  14         34.62         23.86        11.21 o                         
  -9   4  14        593.91        586.08       215.15 o                         
  -8   4  14        115.96         93.23        19.08 o                         
  -7   4  14          4.79          2.04         4.27 o                         
  -6   4  14        424.28        440.61        56.12 o                         
  -5   4  14         48.67         64.50        12.76 o                         
  -4   4  14        454.78        448.17        31.96 o                         
  -3   4  14        717.46        565.49        64.85 o                         
  -2   4  14        145.91        127.07        16.33 o                         
  -1   4  14         51.17         52.43        10.54 o                         
   0   4  14        285.37        300.07        25.18 o                         
   1   4  14        106.11        129.27        26.48 o                         
   2   4  14        551.81        645.83        59.72 o                         
   3   4  14        278.28        315.09        42.55 o                         
   4   4  14        210.32        234.56        37.62 o                         
   5   4  14         94.55        127.06        27.22 o                         
   6   4  14         49.81         53.64        20.35 o                         
 -13   5  14          0.50         -0.54        10.16 o                         
 -12   5  14          0.03          1.01         3.96 o                         
 -11   5  14         22.78         10.14         4.57 o                         
 -10   5  14         31.72         34.52        10.63 o                         
  -9   5  14        126.53        148.03        47.68 o                         
  -8   5  14          2.56          7.11         6.76 o                         
  -7   5  14        210.11        215.89        50.89 o                         
  -6   5  14          8.31          3.65         5.65 o                         
  -5   5  14        552.62        558.35        69.78 o                         
  -4   5  14         37.11         28.76         6.98 o                         
  -3   5  14        262.56        266.63        24.66 o                         
  -2   5  14         18.83         13.84        10.30 o                         
  -1   5  14        252.66        283.00        38.71 o                         
   0   5  14         49.19         61.65        19.48 o                         
   1   5  14        590.68        601.50        58.08 o                         
   2   5  14          0.08         -3.21         8.09 o                         
   3   5  14        241.82        263.39        39.50 o                         
   4   5  14         18.87         40.84        16.89 o                         
   5   5  14        208.82        194.33        35.28 o                         
 -10   6  14         94.32         78.07        47.51 o                         
  -9   6  14        219.29        189.80        45.17 o                         
  -8   6  14         32.58         45.65        11.58 o                         
  -7   6  14         17.16         17.03         7.84 o                         
  -6   6  14        112.87        119.73        17.76 o                         
  -5   6  14          4.37         21.37         8.45 o                         
  -4   6  14        422.42        465.74        34.00 o                         
  -3   6  14        469.64        477.36        34.18 o                         
  -2   6  14          9.29          7.36         5.69 o                         
  -1   6  14        110.61         82.52        20.90 o                         
   0   6  14          2.72          6.78         7.96 o                         
   1   6  14         34.47         54.49        18.39 o                         
   2   6  14        332.28        412.90        49.83 o                         
   3   6  14        167.06        191.44        35.09 o                         
  -7   7  14         15.18          9.97         7.22 o                         
  -6   7  14        252.67        271.83        27.35 o                         
  -5   7  14         36.13         61.16        12.59 o                         
  -4   7  14        101.69        115.40        17.45 o                         
  -3   7  14          6.67         11.82         6.10 o                         
  -2   7  14         36.78         27.62        11.85 o                         
  -1   7  14          0.18          4.69         8.50 o                         
   0   7  14        177.35        194.05        34.19 o                         
   1   7  14         24.65         20.62        13.35 o                         
   2   7  14         33.31         32.20        16.16 o                         
  -1   8  14         12.36         10.41         8.53 o                         
 -13   0  15        265.97        304.85        41.71 o                         
 -11   0  15        293.98        339.15        42.17 o                         
  -9   0  15        249.27        315.69        39.61 o                         
  -7   0  15       1683.57       1977.17        97.86 o                         
  -5   0  15        894.41        755.97        63.31 o                         
  -3   0  15         20.18         29.34        11.25 o                         
  -1   0  15         81.48         69.69        17.52 o                         
   1   0  15         41.13         53.10        14.85 o                         
   3   0  15         85.00        108.13        22.45 o                         
   5   0  15          8.50          1.96         4.74 o                         
   7   0  15        691.83        741.56        66.01 o                         
 -14   1  15         55.32         55.71        17.49 o                         
 -13   1  15         60.92         78.75        15.44 o                         
 -12   1  15        158.47        206.68        24.02 o                         
 -11   1  15         97.65        103.95        17.05 o                         
 -10   1  15          4.41          2.67         4.40 o                         
  -9   1  15        129.19        139.64        18.60 o                         
  -8   1  15         26.93         31.41        10.15 o                         
  -7   1  15        695.72        709.79       204.61 o                         
  -6   1  15        729.54        783.27       157.78 o                         
  -5   1  15        147.54         75.46        14.44 o                         
  -4   1  15        190.87        155.07        19.86 o                         
  -3   1  15         28.21         17.53         8.31 o                         
  -2   1  15          3.84          7.37         6.16 o                         
  -1   1  15       1066.67        974.05        47.74 o                         
   0   1  15        121.00        124.34        16.78 o                         
   1   1  15          2.07          6.92         5.72 o                         
   2   1  15         59.30         63.44        11.73 o                         
   3   1  15          2.09         -1.46         3.61 o                         
   4   1  15         36.98         34.71        10.50 o                         
   5   1  15        436.44        496.19        36.24 o                         
   6   1  15         78.88         65.22        13.42 o                         
   7   1  15        104.88         86.02        15.43 o                         
   8   1  15        134.56        153.60        30.29 o                         
 -13   2  15          5.31          4.03         3.93 o                         
 -12   2  15         22.94         31.41         9.45 o                         
 -11   2  15         17.87         26.41         8.29 o                         
 -10   2  15          6.98          2.94         4.00 o                         
  -9   2  15         37.82         19.37         7.90 o                         
  -8   2  15        130.40        145.66        27.12 o                         
  -7   2  15        190.18        186.12        31.19 o                         
  -6   2  15        180.70        180.30        46.22 o                         
  -5   2  15         28.96         26.06         6.30 o                         
  -4   2  15        430.78        282.35        27.18 o                         
  -3   2  15         90.67         79.93        14.12 o                         
  -2   2  15        780.38        708.02        40.91 o                         
  -1   2  15         75.82         59.81        13.25 o                         
   0   2  15        226.58        218.68        22.25 o                         
   1   2  15         62.71         59.46        11.17 o                         
   2   2  15        445.35        447.87        32.69 o                         
   3   2  15        110.34        125.50        17.57 o                         
   4   2  15        700.08        741.53        43.35 o                         
   5   2  15         45.40         67.00        13.35 o                         
   6   2  15        176.09        183.62        22.28 o                         
 -12   3  15        152.22        200.32        34.74 o                         
 -11   3  15          2.33         -4.82        11.31 o                         
 -10   3  15          1.39          0.03         6.67 o                         
  -9   3  15          1.41         -0.68         6.45 o                         
  -8   3  15          1.34          0.30        10.28 o                         
  -7   3  15         41.17         47.24        11.92 o                         
  -6   3  15        404.12        409.75        70.55 o                         
  -5   3  15        613.02        451.49        39.68 o                         
  -4   3  15         13.80          3.61         4.04 o                         
  -3   3  15        350.12        309.43        30.42 o                         
  -2   3  15         13.02          5.01         5.73 o                         
  -1   3  15        250.90        254.94        24.22 o                         
   0   3  15        544.56        508.74        52.73 o                         
   1   3  15        729.25        738.89        50.35 o                         
   2   3  15         30.15         31.74        24.25 o                         
   3   3  15        499.14        539.63        35.99 o                         
   4   3  15         53.49         76.91        22.42 o                         
   5   3  15        442.37        479.86        53.81 o                         
 -12   4  15         29.35        -10.11        15.64 o                         
 -11   4  15         75.08         74.56        15.66 o                         
 -10   4  15          2.30         12.92         6.95 o                         
  -9   4  15        231.99        253.60        87.21 o                         
  -8   4  15         20.15         26.41         8.88 o                         
  -7   4  15         52.87         56.64        13.14 o                         
  -6   4  15        123.22        134.61        33.48 o                         
  -5   4  15         36.10         41.25         8.26 o                         
  -4   4  15          3.04          9.36         4.53 o                         
  -3   4  15        100.62         78.95        17.22 o                         
  -2   4  15         12.16         12.22         5.09 o                         
  -1   4  15          3.50          5.69         5.90 o                         
   0   4  15        468.89        502.50        53.78 o                         
   1   4  15          0.59         16.65        10.84 o                         
   2   4  15          7.09         -0.95         8.09 o                         
   3   4  15         23.19         18.58        13.76 o                         
   4   4  15          0.94         -1.63         8.39 o                         
 -11   5  15          0.43         -0.60         7.98 o                         
 -10   5  15        373.57        245.79        43.45 o                         
  -9   5  15         21.29         25.04         9.98 o                         
  -8   5  15        652.58        681.57       132.74 o                         
  -7   5  15          1.53         -2.16        12.48 o                         
  -6   5  15         35.76         33.46         9.92 o                         
  -5   5  15          7.92          3.85         4.58 o                         
  -4   5  15        104.84         99.29        15.19 o                         
  -3   5  15          0.09         -4.74         4.74 o                         
  -2   5  15         10.74         14.66         9.59 o                         
  -1   5  15         12.78         13.81         8.77 o                         
   0   5  15        208.67        272.35        40.29 o                         
   1   5  15         70.09         78.60        21.74 o                         
   2   5  15          0.36         20.35        11.63 o                         
   3   5  15         79.96        100.72        26.21 o                         
 -10   6  15          0.08          0.44         5.78 o                         
  -9   6  15         15.94         21.58        10.38 o                         
  -8   6  15         23.38         24.58        14.21 o                         
  -7   6  15        282.01        280.30        44.09 o                         
  -6   6  15         78.23         92.18        24.33 o                         
  -5   6  15        197.37        229.01        30.31 o                         
  -4   6  15        122.45        133.53        18.97 o                         
  -3   6  15         41.46         40.84        11.72 o                         
  -2   6  15         15.63         22.37        12.10 o                         
  -1   6  15         10.65         15.42         9.21 o                         
   0   6  15        354.37        375.57        47.92 o                         
   1   6  15        207.43        298.37        43.18 o                         
  -6   7  15         71.63         91.61        20.05 o                         
  -5   7  15        205.59        229.00        31.59 o                         
  -4   7  15          3.93          4.44         7.40 o                         
  -3   7  15        218.05        261.26        40.16 o                         
  -2   7  15          6.15          0.16         6.51 o                         
  -1   7  15         60.36         96.41        25.34 o                         
 -12   0  16          2.75        -15.53        15.53 o                         
 -10   0  16         67.70         82.57        20.57 o                         
  -8   0  16        177.01        230.56        34.41 o                         
  -6   0  16         45.98         26.48        13.13 o                         
  -4   0  16         62.28         77.70        20.16 o                         
  -2   0  16       1792.47       1576.73        91.54 o                         
   0   0  16       1318.67       1331.62        82.41 o                         
   2   0  16        266.83        237.45        34.74 o                         
   4   0  16        582.56        671.33        60.48 o                         
   6   0  16        718.53        798.55        68.60 o                         
 -13   1  16         14.37          1.42         7.85 o                         
 -12   1  16         35.15         47.58        10.95 o                         
 -11   1  16         52.08         42.29        11.44 o                         
 -10   1  16         38.43         63.82        13.52 o                         
  -9   1  16          0.06          5.20         8.09 o                         
  -8   1  16         17.91         12.83         8.46 o                         
  -7   1  16         19.67         18.15         9.37 o                         
  -6   1  16        124.53        103.62        17.66 o                         
  -5   1  16         82.92         52.11        18.53 o                         
  -4   1  16          4.50          9.59        10.38 o                         
  -3   1  16        710.56        578.38        38.94 o                         
  -2   1  16        320.66        282.88        33.03 o                         
  -1   1  16        512.18        499.35        39.52 o                         
   0   1  16        151.27        147.45        18.92 o                         
   1   1  16        300.56        311.11        27.84 o                         
   2   1  16          1.36          8.50         6.37 o                         
   3   1  16        376.63        462.68        34.87 o                         
   4   1  16        313.56        360.80        31.27 o                         
   5   1  16        179.42        208.06        23.96 o                         
   6   1  16         67.12         50.21        16.97 o                         
 -13   2  16        254.98        349.88        44.62 o                         
 -11   2  16        401.87        515.99        55.93 o                         
 -10   2  16        164.80        168.55        30.19 o                         
  -9   2  16        100.35        130.86        19.86 o                         
  -8   2  16        284.89        283.20       101.93 o                         
  -7   2  16        527.09        551.36       113.18 o                         
  -6   2  16          1.73         -1.11         3.90 o                         
  -5   2  16        592.84        466.68        36.53 o                         
  -4   2  16        298.99        231.93        25.08 o                         
  -3   2  16         24.11         30.71         8.79 o                         
  -2   2  16          0.04         -6.28         6.28 o                         
  -1   2  16        115.56         98.89        15.56 o                         
   0   2  16          4.23          4.49         4.04 o                         
   1   2  16        297.54        326.34        28.62 o                         
   2   2  16         22.34         28.62         8.79 o                         
   3   2  16         24.17         22.48         8.44 o                         
   4   2  16         13.76          9.40        15.35 o                         
   5   2  16          0.72          7.00         5.61 o                         
 -11   3  16         22.80         29.41        14.00 o                         
 -10   3  16        822.63        806.97       168.94 o                         
  -9   3  16         37.51         56.53        14.13 o                         
  -8   3  16        438.04        436.12        86.76 o                         
  -7   3  16         15.76         19.99         7.59 o                         
  -6   3  16        259.49        252.58        28.25 o                         
  -5   3  16          0.09          2.59         5.09 o                         
  -4   3  16        692.33        569.13        40.96 o                         
  -3   3  16        233.78        190.62        22.52 o                         
  -2   3  16        168.70        164.41        20.49 o                         
  -1   3  16         22.20         16.20         6.50 o                         
   0   3  16         73.79         64.75        13.06 o                         
   1   3  16         10.82         21.92         8.30 o                         
   2   3  16        238.20        263.66        25.81 o                         
   3   3  16        397.66        501.33        55.69 o                         
   4   3  16          0.61         10.87         8.47 o                         
 -11   4  16          9.89         -3.60         6.46 o                         
 -10   4  16         26.55         -3.90        10.27 o                         
  -9   4  16        287.82        283.89        89.28 o                         
  -8   4  16         12.85         -0.26         6.03 o                         
  -7   4  16          2.25         -5.65         5.65 o                         
  -6   4  16        117.21        103.80        18.45 o                         
  -5   4  16         21.98         29.81         7.69 o                         
  -4   4  16        159.67        162.46        16.70 o                         
  -3   4  16        524.82        421.38       105.47 o                         
  -2   4  16        172.19        182.65        22.54 o                         
  -1   4  16         25.86         32.99        15.42 o                         
   0   4  16        277.80        303.68        43.02 o                         
   1   4  16         16.77         44.38        17.90 o                         
   2   4  16         83.52         90.23        23.29 o                         
 -10   5  16         33.12         28.63        17.57 o                         
  -9   5  16          0.23          6.89         9.48 o                         
  -8   5  16         71.22         74.91        15.69 o                         
  -7   5  16         38.34         10.94        20.35 o                         
  -6   5  16          8.98          7.34         3.69 o                         
  -5   5  16        217.67        236.84        25.72 o                         
  -4   5  16         43.51         41.94        10.81 o                         
  -3   5  16         25.77         18.31        13.46 o                         
  -2   5  16        187.64        263.33        41.44 o                         
  -1   5  16        405.58        457.09        53.59 o                         
   0   5  16          0.11          3.43         8.23 o                         
   1   5  16        555.73        712.55        68.43 o                         
  -8   6  16          4.02         16.05        13.16 o                         
  -7   6  16         51.17         60.23        22.34 o                         
  -6   6  16          5.20          3.61         8.42 o                         
  -5   6  16        136.79        134.50        20.49 o                         
  -4   6  16        167.16        190.23        23.59 o                         
  -3   6  16        463.70        511.49        58.08 o                         
  -2   6  16        138.33        181.06        34.38 o                         
  -1   6  16         78.97         61.43        18.42 o                         
 -11   0  17        432.98        551.95        58.38 o                         
  -9   0  17        562.95        765.23        66.45 o                         
  -7   0  17        942.33        672.36        67.70 o                         
  -5   0  17        212.40        232.85        37.43 o                         
  -3   0  17        897.88        860.94        69.99 o                         
  -1   0  17       1192.09       1114.44        78.51 o                         
   1   0  17         58.35         43.02        14.68 o                         
   3   0  17          7.12          4.85         4.93 o                         
 -12   1  17        193.94        252.54        39.28 o                         
 -11   1  17        129.59        174.77        22.51 o                         
 -10   1  17        148.34        200.48        35.42 o                         
  -9   1  17          1.23          8.16         5.83 o                         
  -8   1  17        242.41        255.48        59.73 o                         
  -7   1  17         65.50         29.83        10.13 o                         
  -6   1  17        442.33        370.14        34.28 o                         
  -5   1  17         11.19          4.38         5.45 o                         
  -4   1  17        393.25        362.40        32.65 o                         
  -3   1  17         22.91         23.14         9.58 o                         
  -2   1  17        372.63        359.30        31.18 o                         
  -1   1  17         30.62         20.70         7.20 o                         
   0   1  17        161.93        164.77        20.88 o                         
   1   1  17          0.79         -6.54         7.11 o                         
   2   1  17          8.89         19.68         8.63 o                         
   3   1  17         47.63         55.37        12.64 o                         
   4   1  17          2.00         11.21         5.96 o                         
   5   1  17         21.36         21.17        13.19 o                         
 -10   2  17          0.25         11.29         9.77 o                         
  -9   2  17          9.18         12.32        10.11 o                         
  -8   2  17          0.43         -5.11         9.29 o                         
  -7   2  17         13.24          0.09         5.12 o                         
  -6   2  17         38.36         10.97        22.75 o                         
  -5   2  17         93.66         86.76        18.25 o                         
  -4   2  17         47.63         44.46        14.58 o                         
  -3   2  17         37.74         29.63         9.54 o                         
  -2   2  17         12.32         13.15         7.84 o                         
  -1   2  17         22.49         17.35         6.48 o                         
   0   2  17         26.85         34.94         9.27 o                         
   1   2  17        125.07        132.40        18.73 o                         
   2   2  17        406.78        443.62        34.67 o                         
   3   2  17         14.08         11.61         7.97 o                         
   4   2  17        463.53        558.21        54.00 o                         
 -10   3  17          2.40        -15.42        15.42 o                         
  -9   3  17         31.49         64.57        15.09 o                         
  -8   3  17         13.69         21.53        10.41 o                         
  -7   3  17         25.74          3.50        11.03 o                         
  -6   3  17        261.28        167.53        23.45 o                         
  -5   3  17         46.83         32.72        11.25 o                         
  -4   3  17         31.62         43.37        11.80 o                         
  -3   3  17          2.13          2.80         9.41 o                         
  -2   3  17         16.96         27.82         8.32 o                         
  -1   3  17         12.21          5.15        15.04 o                         
   0   3  17        112.71        134.57        18.69 o                         
   1   3  17        334.63        360.40        31.37 o                         
   2   3  17         16.56         15.34        11.85 o                         
  -9   4  17        184.79         99.55        29.42 o                         
  -8   4  17         15.70         23.87        14.79 o                         
  -7   4  17         23.52         17.67         9.14 o                         
  -6   4  17        192.41        240.49        46.79 o                         
  -5   4  17         92.72         92.69        17.37 o                         
  -4   4  17         12.89          9.39         8.32 o                         
  -3   4  17        292.68        241.36        58.65 o                         
  -2   4  17         22.96         50.21        19.91 o                         
  -1   4  17        156.33        176.84        34.03 o                         
   0   4  17        166.55        195.42        35.33 o                         
  -7   5  17          0.76         -9.48         9.48 o                         
  -6   5  17          8.02         -3.66         3.66 o                         
  -5   5  17         22.70         16.53         5.64 o                         
  -4   5  17        474.28        477.74        56.20 o                         
  -3   5  17          4.73          2.12         9.86 o                         
  -2   5  17        541.69        631.44        65.41 o                         
  -8   0  18          4.01          1.23         6.87 o                         
  -6   0  18         29.28         30.57        15.91 o                         
  -4   0  18          0.92         -0.76         7.27 o                         
  -2   0  18         92.49         82.90        20.90 o                         
   0   0  18         93.44        118.51        27.24 o                         
   2   0  18        382.25        456.57        52.06 o                         
  -9   1  18          4.10         -2.25         6.55 o                         
  -8   1  18        272.65        155.42        24.02 o                         
  -7   1  18          3.35          3.32         6.40 o                         
  -6   1  18         22.53         26.65        10.48 o                         
  -5   1  18         19.66         19.58         9.11 o                         
  -4   1  18         38.26         38.52        12.66 o                         
  -3   1  18        102.03        118.69        18.98 o                         
  -2   1  18        451.42        438.28        44.00 o                         
  -1   1  18         12.66         11.51         5.62 o                         
   0   1  18        131.61        162.72        21.41 o                         
   1   1  18         91.71         96.36        17.35 o                         
   2   1  18         24.51         43.92        16.65 o                         
   3   1  18        343.94        400.34        48.14 o                         
  -8   2  18          0.74         10.75         7.36 o                         
  -7   2  18        277.62        184.06        28.22 o                         
  -6   2  18        107.65         80.62        16.35 o                         
  -5   2  18        156.41        122.72        20.32 o                         
  -4   2  18         13.40         15.13         7.57 o                         
  -3   2  18         81.62         88.24        16.38 o                         
  -2   2  18         14.34          5.43         5.03 o                         
  -1   2  18        273.06        297.57        30.04 o                         
   0   2  18         21.93         27.16         9.62 o                         
   1   2  18        266.06        297.14        39.37 o                         
   2   2  18         22.54         30.87        13.10 o                         
   3   2  18        143.65        149.92        28.85 o                         
  -8   3  18        101.15         43.94        19.29 o                         
  -7   3  18          4.97          4.59         4.29 o                         
  -6   3  18        218.23        196.20        42.35 o                         
  -5   3  18          1.39          3.65         6.80 o                         
  -4   3  18        250.82        218.85        50.40 o                         
  -3   3  18        268.29        254.85        34.33 o                         
  -2   3  18         37.74         30.79        15.68 o                         
  -1   3  18          1.16         -3.54         4.53 o                         
  -8   4  18          0.19          4.41         5.26 o                         
  -7   4  18         11.49         10.98         7.22 o                         
  -6   4  18         11.45          9.48        10.49 o                         
  -5   4  18          1.60         -9.97        10.46 o                         
  -5   0  19         38.29         49.50        20.02 o                         
  -3   0  19        145.51        131.86        28.11 o                         
  -1   0  19        697.92        782.15        69.77 o                         
  -6   1  19        303.31        226.31        40.05 o                         
  -5   1  19         15.36          7.26         8.06 o                         
  -4   1  19         88.90         65.00        15.29 o                         
  -3   1  19         51.02         48.73        15.47 o                         
  -2   1  19         83.66         60.07        20.19 o                         
  -1   1  19         51.85         71.87        20.81 o                         
   0   1  19        176.34        122.70        26.24 o                         
  -6   2  19        227.03        150.65        32.53 o                         
  -5   2  19        167.07         91.13        26.15 o                         
  -4   2  19          0.95         13.13        11.12 o                         
  -3   2  19         12.47          5.97         6.65 o                         
  -2   2  19         77.61         64.18        19.18 o                         
  -1   2  19          7.56         -2.81         6.02 o                         
   0   2  19          0.17         -3.76         6.54 o                         
  -6   3  19         53.59         44.02        17.03 o                         
  -5   3  19         10.00          0.87         8.04 o                         
  -4   3  19         13.39         18.50        11.41 o                         
  -3   3  19          5.40         21.49        14.00 o                         
  -2   3  19         11.90         -0.08         8.64 o                         
                                                                                
