# Supplementary material for: Chloro­cobalt complexes with pyridyl­ethyl-derived di­aza­cyclo­alkanes
Source: Acta Crystallogr E Crystallogr Commun. 2022 Feb 15;78(Pt 3):235–43. doi: 10.1107/S2056989022001220 (PMC8900507; doi:10.1107/S2056989022001220)
Supplement: Supplementary file 3 [file e-78-00235-CoPhpzCl2_sqsup3.hkl]

data_CoPhpzCl2_sq                                                               
_shelx_title ' Co(Phpz)Cl2 in P-1'                                              
_shelx_refln_list_code          4                                               
_shelx_F_calc_maximum       95.79                                               
_exptl_crystal_F_000       458.00                                               
_reflns_d_resolution_high  0.6489                                               
                                                                                
loop_                                                                           
 _space_group_symop_operation_xyz                                               
 'x, y, z'                                                                      
 '-x, -y, -z'                                                                   
                                                                                
_cell_length_a     7.2628                                                       
_cell_length_b    11.5369                                                       
_cell_length_c    12.6384                                                       
_cell_angle_alpha  86.955                                                       
_cell_angle_beta   89.200                                                       
_cell_angle_gamma  89.380                                                       
                                                                                
_shelx_F_squared_multiplier     1.000                                           
                                                                                
loop_                                                                           
 _refln_index_h                                                                 
 _refln_index_k                                                                 
 _refln_index_l                                                                 
 _refln_F_squared_calc                                                          
 _refln_F_squared_meas                                                          
 _refln_F_squared_sigma                                                         
 _refln_observed_status                                                         
   2   0   0       2255.29       2510.43        81.95 o                         
   3   0   0        115.36        130.38         2.85 o                         
   4   0   0        361.69        369.77         6.09 o                         
   5   0   0          4.28          0.84         1.29 o                         
   6   0   0        316.34        301.61         6.20 o                         
   7   0   0         56.47         67.82         3.25 o                         
   8   0   0         13.53         13.65         2.10 o                         
   9   0   0         15.88         18.00         2.42 o                         
  10   0   0         15.05         15.64         6.07 o                         
  11   0   0        147.42        177.05        12.39 o                         
 -11   1   0        109.32        121.73         8.52 o                         
 -10   1   0          2.51         17.08         5.88 o                         
  -9   1   0          4.88         13.31         2.74 o                         
  -8   1   0        476.66        474.23         9.44 o                         
  -7   1   0       1224.06       1251.89        20.19 o                         
  -6   1   0       3684.22       3664.65        54.45 o                         
  -5   1   0       1800.58       1797.79        27.30 o                         
  -4   1   0          8.22         21.74         2.67 o                         
  -3   1   0        890.57        920.19        14.14 o                         
  -2   1   0       3162.51       3395.25        98.13 o                         
  -1   1   0       2474.95       2615.29        60.10 o                         
   0   1   0         18.09          0.78         0.48 o                         
   1   1   0          6.07         29.02         1.30 o                         
   2   1   0        585.87        658.34        25.88 o                         
   3   1   0        506.57        523.89         8.16 o                         
   4   1   0        264.25        256.16         4.47 o                         
   5   1   0        254.07        329.74         5.68 o                         
   7   1   0        109.75        153.02         3.94 o                         
   8   1   0        385.93        390.24         9.67 o                         
   9   1   0        218.63        207.85         6.30 o                         
  10   1   0        575.06        570.83        19.57 o                         
  11   1   0        311.33        298.51        14.68 o                         
 -11   2   0        186.11        210.07        15.75 o                         
 -10   2   0          1.53         -1.76         4.58 o                         
  -9   2   0         20.62         22.59         3.17 o                         
  -8   2   0          0.45          3.06         2.05 o                         
  -7   2   0        109.73         92.14         3.86 o                         
  -6   2   0          5.79          6.69         1.90 o                         
  -5   2   0        197.46        190.09         6.32 o                         
  -4   2   0         32.47         42.77         4.64 o                         
  -3   2   0       1064.53       1086.40        16.62 o                         
  -2   2   0       2523.37       2432.28        35.70 o                         
  -1   2   0         90.91        101.95         1.93 o                         
   2   2   0       3330.02       3462.16       111.75 o                         
   3   2   0       4020.96       4025.70        58.35 o                         
   4   2   0       4388.19       4146.69        82.93 o                         
   5   2   0        979.54        979.40        21.43 o                         
   6   2   0          0.97          6.16         1.03 o                         
   7   2   0          0.76          0.94         0.91 o                         
   8   2   0        247.80        243.13         6.78 o                         
   9   2   0         21.47         18.73         2.95 o                         
  10   2   0          2.42          1.94         5.93 o                         
  11   2   0          8.16         11.76         6.49 o                         
 -11   3   0        133.13        128.03        15.63 o                         
 -10   3   0         89.02         98.31         7.27 o                         
  -9   3   0         62.21         64.28         4.15 o                         
  -8   3   0        187.48        197.37         5.37 o                         
  -7   3   0         79.69         74.64         3.75 o                         
  -6   3   0        758.84        766.74        13.19 o                         
  -5   3   0        604.39        590.18        10.28 o                         
  -4   3   0       1282.30       1145.79        16.31 o                         
  -3   3   0       5561.01       5428.80       140.55 o                         
  -2   3   0       2895.82       2864.43        38.31 o                         
  -1   3   0       1597.62       1667.27        20.79 o                         
   0   3   0       4146.89       3849.68       124.96 o                         
   1   3   0        550.73        554.03         7.10 o                         
   2   3   0       1196.49       1042.25        17.32 o                         
   3   3   0        649.87        698.05        12.05 o                         
   4   3   0         45.88         51.22         1.97 o                         
   5   3   0         56.71         58.98         2.09 o                         
   6   3   0        990.81        937.64        14.87 o                         
   7   3   0        166.21        158.08         3.95 o                         
   8   3   0        448.52        445.68         7.47 o                         
   9   3   0        229.93        217.13         6.67 o                         
  10   3   0        342.17        336.88        14.24 o                         
  11   3   0         74.95         79.14         8.67 o                         
 -10   4   0        130.73        137.95        10.79 o                         
  -9   4   0        512.35        505.74        11.01 o                         
  -8   4   0        457.34        447.79         8.80 o                         
  -7   4   0        466.84        469.95         8.60 o                         
  -6   4   0        372.52        377.65         7.10 o                         
  -5   4   0         10.10          8.13         1.61 o                         
  -4   4   0        258.85        240.73         3.50 o                         
  -3   4   0        934.96        929.40        10.81 o                         
  -2   4   0          5.54          3.93         0.79 o                         
  -1   4   0       1437.39       1583.33        19.90 o                         
   0   4   0        344.55        229.55         3.38 o                         
   1   4   0       1289.73       1405.36        18.97 o                         
   3   4   0        582.74        462.89         9.82 o                         
   4   4   0       1524.85       1459.29        21.99 o                         
   5   4   0        527.06        499.99         8.86 o                         
   6   4   0         17.43         23.57         1.76 o                         
   7   4   0        724.70        684.63        11.63 o                         
   8   4   0        286.47        265.39         5.78 o                         
   9   4   0        177.26        173.54         5.86 o                         
  10   4   0         19.13         17.62         6.19 o                         
 -10   5   0         84.97         75.79         6.97 o                         
  -9   5   0         88.52         94.98         5.42 o                         
  -8   5   0         56.54         52.35         5.65 o                         
  -7   5   0         49.35         48.72         3.05 o                         
  -6   5   0        960.80        907.30        14.11 o                         
  -5   5   0        248.07        256.54         4.12 o                         
  -4   5   0       1806.76       1799.02        23.14 o                         
  -3   5   0        539.46        538.93         6.88 o                         
  -2   5   0        424.60        460.18         5.78 o                         
  -1   5   0         12.67         24.42         1.45 o                         
   0   5   0       2185.71       1918.97        23.96 o                         
   1   5   0       5122.04       5100.71       116.96 o                         
   2   5   0       1493.84       1513.21        20.58 o                         
   3   5   0         33.41         42.75         1.78 o                         
   4   5   0         47.86         55.98         2.69 o                         
   5   5   0       1480.82       1386.37        23.95 o                         
   6   5   0          2.17          3.13         1.36 o                         
   7   5   0        150.35        153.23         4.24 o                         
   8   5   0          3.94          6.11         2.72 o                         
   9   5   0          1.52          3.49         1.53 o                         
  10   5   0          6.20          4.96         2.50 o                         
 -10   6   0         53.69         50.38         6.40 o                         
  -9   6   0         42.22         41.06         4.63 o                         
  -8   6   0          2.58          3.51         2.71 o                         
  -7   6   0        266.22        268.46         6.53 o                         
  -6   6   0       1317.34       1267.80        18.96 o                         
  -5   6   0       4439.46       4345.93        50.72 o                         
  -4   6   0       1424.52       1450.37        16.72 o                         
  -3   6   0          2.01          8.63         1.04 o                         
  -2   6   0        876.57        867.95        10.84 o                         
  -1   6   0       3722.34       3750.16        46.42 o                         
   0   6   0       1789.81       1829.13        25.23 o                         
   1   6   0         77.69        113.56         3.01 o                         
   2   6   0       1574.67       1681.20        22.83 o                         
   3   6   0         44.83         53.86         1.93 o                         
   4   6   0        430.38        419.78         6.85 o                         
   5   6   0        926.57        873.15        14.21 o                         
   6   6   0        711.82        713.07        12.17 o                         
   7   6   0        434.74        457.48         9.70 o                         
   8   6   0        173.60        175.17        13.27 o                         
   9   6   0        103.81         87.38         4.35 o                         
  10   6   0          6.78          9.12         3.10 o                         
 -10   7   0         36.66         43.44         6.22 o                         
  -9   7   0         41.87         40.35         5.27 o                         
  -8   7   0        168.67        167.54         6.20 o                         
  -7   7   0        355.16        376.82         8.73 o                         
  -6   7   0        830.63        830.68        11.09 o                         
  -5   7   0         62.06         57.61         2.19 o                         
  -4   7   0         89.03        130.62         2.92 o                         
  -3   7   0        119.49        134.89         2.76 o                         
  -2   7   0        408.18        465.51         6.09 o                         
  -1   7   0        820.29        787.39         9.96 o                         
   0   7   0        429.05        353.96         4.99 o                         
   1   7   0        730.15        677.44        10.33 o                         
   2   7   0        146.22        149.57         2.97 o                         
   3   7   0        169.94        185.12         5.40 o                         
   4   7   0        230.57        245.09         4.26 o                         
   5   7   0        359.55        379.40         6.73 o                         
   6   7   0        210.66        236.97         5.37 o                         
   7   7   0         20.76         28.23         2.87 o                         
   8   7   0          0.44          3.07         2.52 o                         
   9   7   0        194.12        182.67         6.66 o                         
  10   7   0        146.00        130.78         7.41 o                         
  -9   8   0         50.93         37.24         5.09 o                         
  -8   8   0         63.68         56.27         4.28 o                         
  -7   8   0        239.03        240.03         6.96 o                         
  -6   8   0        448.34        427.16         7.07 o                         
  -5   8   0        574.02        589.86         7.98 o                         
  -4   8   0        435.03        479.81         6.30 o                         
  -3   8   0        303.01        318.64         4.88 o                         
  -2   8   0        177.89        169.01         3.18 o                         
  -1   8   0         57.64         60.05         2.23 o                         
   0   8   0         54.64         62.88         1.84 o                         
   1   8   0        765.37        752.56         9.57 o                         
   2   8   0        718.25        818.36        11.02 o                         
   3   8   0       1596.30       1711.43        23.78 o                         
   4   8   0       1575.53       1577.76        22.21 o                         
   5   8   0        629.25        600.37         9.72 o                         
   6   8   0         15.66         10.73         2.02 o                         
   7   8   0          9.37         10.37         2.35 o                         
   8   8   0          1.01          4.38         2.27 o                         
   9   8   0        212.71        210.28         6.89 o                         
  10   8   0        197.39        192.03         9.18 o                         
  -9   9   0          4.41          9.52         5.27 o                         
  -8   9   0         27.71         34.44         3.99 o                         
  -7   9   0         19.66         20.07         3.35 o                         
  -6   9   0          0.73          4.42         1.54 o                         
  -5   9   0         93.48         91.48         3.10 o                         
  -4   9   0        464.95        441.65         6.10 o                         
  -3   9   0       1369.90       1331.17        14.94 o                         
  -2   9   0       2352.66       2297.67        29.81 o                         
  -1   9   0       1018.20       1012.42        12.83 o                         
   0   9   0         85.52        111.92         2.50 o                         
   1   9   0        226.32        275.19         4.48 o                         
   2   9   0         44.43         91.65         3.87 o                         
   3   9   0        661.90        670.70         9.68 o                         
   4   9   0        720.55        718.18        11.18 o                         
   5   9   0        941.83        896.26        15.17 o                         
   6   9   0         81.06         90.57         3.93 o                         
   7   9   0          4.77          7.62         2.70 o                         
   8   9   0         38.78         37.22         4.46 o                         
   9   9   0          2.56          4.17         3.21 o                         
  -9  10   0        267.38        262.13        11.24 o                         
  -8  10   0        353.90        339.27        11.01 o                         
  -7  10   0        112.86         96.49         2.87 o                         
  -6  10   0         88.05         88.28         4.42 o                         
  -5  10   0         23.84         27.67         2.43 o                         
  -4  10   0         78.60         80.67         2.84 o                         
  -3  10   0        543.35        527.63         7.01 o                         
  -2  10   0        687.01        720.25         9.49 o                         
  -1  10   0         24.36         34.44         2.92 o                         
   0  10   0        334.89        349.93         5.62 o                         
   1  10   0        368.86        335.78         6.33 o                         
   2  10   0         28.05         21.71         2.67 o                         
   3  10   0          3.19          6.21         1.55 o                         
   4  10   0         23.21         30.24         2.19 o                         
   5  10   0        266.21        248.08         6.98 o                         
   6  10   0        190.39        199.99         7.57 o                         
   7  10   0        295.32        290.52         9.60 o                         
   8  10   0        152.95        128.33         5.64 o                         
   9  10   0        118.64        105.50         5.37 o                         
  -8  11   0         14.85         12.51         4.40 o                         
  -7  11   0          0.07         -1.32         1.49 o                         
  -6  11   0         13.09         12.26         2.04 o                         
  -5  11   0          1.18          3.52         1.92 o                         
  -4  11   0         30.56         31.66         2.11 o                         
  -3  11   0         14.22         11.57         1.71 o                         
  -2  11   0        291.42        263.76         4.37 o                         
  -1  11   0        721.31        682.26         8.48 o                         
   0  11   0        703.14        723.68        10.80 o                         
   1  11   0        459.51        447.65         6.41 o                         
   2  11   0        629.36        644.08         8.35 o                         
   3  11   0         71.52         70.36         3.09 o                         
   4  11   0          8.68         13.29         2.64 o                         
   5  11   0          0.57          1.37         3.49 o                         
   6  11   0         19.90         24.83         4.92 o                         
   7  11   0        191.20        201.77        10.50 o                         
   8  11   0        241.14        253.99         9.23 o                         
  -8  12   0         79.18         67.55         5.77 o                         
  -7  12   0        218.60        194.71         5.78 o                         
  -6  12   0        539.24        524.41         8.58 o                         
  -5  12   0        579.17        585.34         9.20 o                         
  -4  12   0        332.99        331.62         6.23 o                         
  -3  12   0         36.25         36.89         2.22 o                         
  -2  12   0          5.07          4.79         1.55 o                         
  -1  12   0          1.20          5.68         1.56 o                         
   0  12   0          0.30          3.40         1.47 o                         
   1  12   0        238.40        230.45         4.45 o                         
   2  12   0        150.77        153.16         3.50 o                         
   3  12   0         31.95         33.81         2.38 o                         
   4  12   0         11.50          7.82         2.52 o                         
   5  12   0         66.08         67.92         5.44 o                         
   6  12   0        301.48        313.68        10.24 o                         
   7  12   0         93.72         99.76         6.61 o                         
   8  12   0          8.16          6.21         4.12 o                         
  -7  13   0          3.10          3.21         3.19 o                         
  -6  13   0          3.41          0.29         2.70 o                         
  -5  13   0          0.10         -1.23         2.08 o                         
  -4  13   0          2.57          1.25         2.26 o                         
  -3  13   0          2.74          3.18         2.74 o                         
  -2  13   0          2.33          1.67         1.82 o                         
  -1  13   0        201.05        191.56         4.79 o                         
   0  13   0         39.27         34.15         2.11 o                         
   1  13   0         64.35         73.71         2.81 o                         
   2  13   0         52.35         42.46         2.12 o                         
   3  13   0         94.25         90.03         3.99 o                         
   4  13   0        112.18         95.52         4.38 o                         
   5  13   0        331.56        329.59        12.06 o                         
   6  13   0        192.01        185.43         8.52 o                         
   7  13   0         74.53         72.37         6.81 o                         
  -6  14   0         36.72         40.15         3.44 o                         
  -5  14   0        133.72        134.12         5.12 o                         
  -4  14   0        335.42        328.57         7.13 o                         
  -3  14   0        135.46        142.11         4.18 o                         
  -2  14   0        314.14        301.51         6.25 o                         
  -1  14   0        723.74        684.88        10.01 o                         
   0  14   0        108.07        119.06         3.54 o                         
   1  14   0         11.50         15.86         2.45 o                         
   2  14   0         49.17         42.65         3.34 o                         
   3  14   0        190.96        192.23         7.29 o                         
   4  14   0          5.03          5.19         2.49 o                         
   5  14   0        183.23        181.53         5.53 o                         
   6  14   0          0.82          2.87         4.32 o                         
  -5  15   0         78.53         92.59         6.15 o                         
  -4  15   0        168.86        165.12         5.43 o                         
  -3  15   0        143.14        146.12         4.84 o                         
  -2  15   0          1.81          4.01         1.97 o                         
  -1  15   0         47.81         55.61         2.83 o                         
   0  15   0         82.78         82.95         3.27 o                         
   1  15   0          0.45         -1.26         1.61 o                         
   2  15   0          5.73          6.37         2.29 o                         
   3  15   0        205.74        195.05         5.49 o                         
   4  15   0        119.42        112.45         4.94 o                         
   5  15   0        106.21        109.94         4.58 o                         
   6  15   0         70.48         69.32         4.84 o                         
  -4  16   0        127.37        121.19         5.64 o                         
  -3  16   0        112.35        113.33         4.95 o                         
  -2  16   0         97.48         92.05         4.15 o                         
  -1  16   0        119.02        108.76         4.31 o                         
   0  16   0        188.28        194.14         4.79 o                         
   1  16   0          2.51          3.42         2.04 o                         
   2  16   0         69.41         68.75         4.37 o                         
   3  16   0         51.42         56.11         4.03 o                         
   4  16   0          0.09         -0.29         3.28 o                         
  -3  17   0         14.72         13.80         3.09 o                         
  -2  17   0         19.76         22.57         3.26 o                         
  -1  17   0         23.22         24.38         3.70 o                         
   0  17   0         90.27         89.26         4.56 o                         
   1  17   0         67.28         73.56         4.49 o                         
   2  17   0         11.63         14.50         5.16 o                         
   3  17   0          0.29          4.83         3.76 o                         
  -3 -17   1        143.46        169.15         7.49 o                         
  -2 -17   1        334.26        350.15        11.94 o                         
  -1 -17   1         85.15         92.91         8.02 o                         
   0 -17   1         97.90        125.35         6.72 o                         
   1 -17   1          3.87          4.38         3.20 o                         
   2 -17   1          0.62          2.88         4.11 o                         
  -4 -16   1         22.96         21.00         5.14 o                         
  -3 -16   1        184.94        203.69         6.72 o                         
  -2 -16   1         63.43         57.56         4.19 o                         
  -1 -16   1         73.85         80.66         6.57 o                         
   0 -16   1         93.74         91.54         3.75 o                         
   1 -16   1          0.86          2.84         2.20 o                         
   2 -16   1         27.33         30.07         2.74 o                         
   3 -16   1         49.56         43.07         3.36 o                         
   4 -16   1         98.77        105.02         6.99 o                         
  -5 -15   1         16.01         25.06         4.09 o                         
  -4 -15   1         15.31         22.81         3.15 o                         
  -3 -15   1          5.55          3.17         2.39 o                         
  -2 -15   1         26.13         28.82         2.77 o                         
  -1 -15   1         13.12         16.62         2.12 o                         
   0 -15   1        129.46        136.66         3.79 o                         
   1 -15   1        284.15        274.28         5.45 o                         
   2 -15   1        436.57        462.18         9.07 o                         
   3 -15   1        100.67        101.15         4.80 o                         
   4 -15   1          7.48          1.45         2.50 o                         
   5 -15   1          3.38          3.40         2.77 o                         
  -6 -14   1        258.84        304.07        10.98 o                         
  -5 -14   1        472.31        499.64        14.19 o                         
  -4 -14   1        338.07        344.00        11.46 o                         
  -3 -14   1        221.89        234.84         5.85 o                         
  -2 -14   1         54.73         47.42         3.00 o                         
  -1 -14   1          7.02          4.62         1.53 o                         
   0 -14   1         39.08         41.30         2.28 o                         
   1 -14   1         55.64         56.31         2.69 o                         
   2 -14   1         34.89         37.06         2.37 o                         
   3 -14   1         29.76         32.80         2.77 o                         
   4 -14   1        238.47        244.18         6.04 o                         
   5 -14   1          0.09         -2.45         2.45 o                         
   6 -14   1          2.49          3.70         3.80 o                         
  -7 -13   1         29.70         30.60         4.75 o                         
  -6 -13   1         28.49         33.32         4.91 o                         
  -5 -13   1         48.19         46.43         5.14 o                         
  -4 -13   1         44.59         49.25         3.20 o                         
  -3 -13   1          0.34         -0.80         1.83 o                         
  -2 -13   1          0.10          0.82         1.24 o                         
  -1 -13   1         31.05         25.95         1.91 o                         
   0 -13   1          2.80          3.98         1.55 o                         
   1 -13   1          9.18          9.44         1.69 o                         
   2 -13   1         60.72         58.82         2.90 o                         
   3 -13   1          2.55          4.07         2.06 o                         
   4 -13   1         93.16         96.84         4.09 o                         
   5 -13   1        287.55        283.42         6.57 o                         
   6 -13   1        263.83        252.63         6.39 o                         
   7 -13   1         87.82         77.66         5.17 o                         
  -8 -12   1         27.83         22.67         4.44 o                         
  -7 -12   1          0.56          4.41         4.08 o                         
  -6 -12   1         56.83         62.85         6.71 o                         
  -5 -12   1          5.01          7.16         3.03 o                         
  -4 -12   1          1.58          1.47         1.79 o                         
  -3 -12   1          4.30          5.14         2.35 o                         
  -2 -12   1        339.66        327.02         5.56 o                         
  -1 -12   1       1127.12       1081.97        16.05 o                         
   0 -12   1        583.00        610.35         9.17 o                         
   1 -12   1        260.60        267.86         4.93 o                         
   2 -12   1          1.74          4.53         1.53 o                         
   3 -12   1         15.12         19.92         1.86 o                         
   4 -12   1          0.35         -1.13         1.83 o                         
   5 -12   1         14.73          8.95         2.13 o                         
   6 -12   1         48.29         45.16         2.80 o                         
   7 -12   1          9.04          6.73         2.45 o                         
   8 -12   1         10.62         10.61         4.45 o                         
  -8 -11   1        284.28        276.75         9.73 o                         
  -7 -11   1        675.75        707.81        17.26 o                         
  -6 -11   1        448.95        462.21        12.66 o                         
  -5 -11   1         76.14         90.63         4.87 o                         
  -4 -11   1          0.90          0.64         1.61 o                         
  -3 -11   1        223.65        215.76         7.38 o                         
  -2 -11   1         55.42         53.25         2.11 o                         
  -1 -11   1        230.93        212.98         4.04 o                         
   0 -11   1         53.15         65.02         3.04 o                         
   1 -11   1        139.36        141.14         3.33 o                         
   2 -11   1         17.03         15.24         1.61 o                         
   3 -11   1         41.05         39.60         2.19 o                         
   4 -11   1         62.51         63.90         2.89 o                         
   5 -11   1         65.27         64.23         3.01 o                         
   6 -11   1         38.71         32.89         2.38 o                         
   7 -11   1        199.94        189.11         4.64 o                         
   8 -11   1        126.39        134.64         7.31 o                         
  -9 -10   1          8.94         12.37         3.34 o                         
  -8 -10   1          0.56          0.68         2.99 o                         
  -7 -10   1         10.82         14.20         3.25 o                         
  -6 -10   1          2.89          5.66         3.38 o                         
  -5 -10   1         39.33         32.02         3.17 o                         
  -4 -10   1        115.74        102.31         3.35 o                         
  -3 -10   1        194.47        208.12         5.02 o                         
  -2 -10   1         74.23         88.38         4.37 o                         
  -1 -10   1        231.33        229.38         4.02 o                         
   0 -10   1         53.35         89.74         3.66 o                         
   1 -10   1        216.40        237.98         4.24 o                         
   2 -10   1        836.20        861.90        10.77 o                         
   3 -10   1       1947.70       1852.60        22.87 o                         
   4 -10   1        479.09        473.05         7.35 o                         
   5 -10   1        131.95        123.66         3.58 o                         
   6 -10   1          3.70          6.70         1.76 o                         
   7 -10   1        149.22        158.25         3.88 o                         
   8 -10   1         13.97         16.73         3.85 o                         
   9 -10   1          8.01          0.41         4.95 o                         
  -9  -9   1        179.58        181.66         6.85 o                         
  -8  -9   1        190.83        176.17         6.40 o                         
  -7  -9   1          5.69         11.72         3.39 o                         
  -6  -9   1         96.66         92.12         3.71 o                         
  -5  -9   1         86.51         99.82         4.84 o                         
  -4  -9   1        613.79        601.48        10.49 o                         
  -3  -9   1       1268.04       1186.54        18.70 o                         
  -2  -9   1        377.12        414.32         6.24 o                         
  -1  -9   1        394.00        404.97         5.77 o                         
   0  -9   1         59.55         58.62         1.92 o                         
   1  -9   1        940.68        955.78        12.16 o                         
   2  -9   1        393.85        434.60         6.70 o                         
   3  -9   1        109.66        116.78         3.99 o                         
   4  -9   1         69.66         87.07         3.05 o                         
   5  -9   1        210.78        217.00         4.46 o                         
   6  -9   1         13.61         12.84         1.73 o                         
   7  -9   1        167.17        174.74         6.26 o                         
   8  -9   1        274.39        249.18         7.80 o                         
   9  -9   1        289.56        277.94        11.00 o                         
  -9  -8   1        305.11        295.06         8.41 o                         
  -8  -8   1         66.20         75.65         4.38 o                         
  -7  -8   1          8.33         10.22         2.33 o                         
  -6  -8   1        173.87        167.99         4.46 o                         
  -5  -8   1        366.86        373.46         6.84 o                         
  -4  -8   1        324.75        262.40         5.20 o                         
  -3  -8   1         34.38         59.31         2.58 o                         
  -2  -8   1         13.25         68.45         3.89 o                         
  -1  -8   1         78.64        107.49         2.75 o                         
   0  -8   1        368.72        388.80         5.19 o                         
   1  -8   1        732.79        795.46        10.18 o                         
   2  -8   1       1100.43       1242.28        18.40 o                         
   3  -8   1       1822.27       1823.89        20.86 o                         
   4  -8   1        647.03        688.97         9.51 o                         
   5  -8   1        352.09        351.26         5.63 o                         
   6  -8   1        260.42        263.32         5.07 o                         
   7  -8   1         80.40         90.01         4.76 o                         
   8  -8   1         96.16        109.55         6.34 o                         
   9  -8   1         10.64         20.87         4.78 o                         
 -10  -7   1         27.42         31.92         4.52 o                         
  -9  -7   1          8.27          9.75         2.73 o                         
  -8  -7   1        143.91        136.03         5.83 o                         
  -7  -7   1          8.70          7.45         2.47 o                         
  -6  -7   1        386.91        435.75         8.42 o                         
  -5  -7   1        753.62        727.32        12.28 o                         
  -4  -7   1        148.68        149.08         3.90 o                         
  -3  -7   1        483.64        461.63         9.11 o                         
  -2  -7   1        234.91        216.24         3.99 o                         
  -1  -7   1         11.45         10.47         1.81 o                         
   0  -7   1        831.11        819.61        10.20 o                         
   1  -7   1        279.15        315.82         8.35 o                         
   2  -7   1        304.51        285.11         4.91 o                         
   3  -7   1         25.48         40.78         1.84 o                         
   4  -7   1        537.54        609.87         8.73 o                         
   5  -7   1         90.18        101.02         2.74 o                         
   6  -7   1        272.89        261.15         4.63 o                         
   7  -7   1         45.71         48.61         3.61 o                         
   8  -7   1          0.93          4.78         2.77 o                         
   9  -7   1          9.38         11.22         3.87 o                         
  10  -7   1         48.50         50.90         6.32 o                         
 -10  -6   1         25.78         25.01         3.34 o                         
  -9  -6   1         36.83         43.91         3.35 o                         
  -8  -6   1          5.80          4.70         2.49 o                         
  -7  -6   1          1.21          4.93         2.39 o                         
  -6  -6   1        707.94        659.87        11.46 o                         
  -5  -6   1        117.75        126.63         3.78 o                         
  -4  -6   1         47.42         57.21         2.82 o                         
  -3  -6   1         98.78         86.84         2.20 o                         
  -2  -6   1        661.01        518.48         7.75 o                         
  -1  -6   1       2031.29       2005.05        25.11 o                         
   0  -6   1        652.54        658.01         7.79 o                         
   1  -6   1        588.40        568.36         6.93 o                         
   2  -6   1         33.79         32.78         1.44 o                         
   3  -6   1         87.13         94.27         2.35 o                         
   4  -6   1        515.62        509.93         7.18 o                         
   5  -6   1       1717.95       1671.05        19.24 o                         
   6  -6   1        352.79        377.84         7.37 o                         
   7  -6   1        455.03        486.24         9.14 o                         
   8  -6   1        162.19        147.96         5.73 o                         
   9  -6   1         34.61         26.88         4.26 o                         
  10  -6   1          6.28          6.95         5.11 o                         
 -10  -5   1          5.49          2.97         5.41 o                         
  -9  -5   1         33.76         31.51         2.25 o                         
  -8  -5   1        723.52        700.34        14.52 o                         
  -7  -5   1       1416.59       1388.29        23.98 o                         
  -6  -5   1        809.90        792.67        11.84 o                         
  -5  -5   1        219.13        218.17         5.40 o                         
  -4  -5   1         45.14         43.64         2.45 o                         
  -3  -5   1         11.70         16.13         1.58 o                         
  -2  -5   1        350.75        269.16         4.36 o                         
  -1  -5   1       3066.99       3149.55        41.99 o                         
   0  -5   1        850.29        862.33        10.46 o                         
   1  -5   1        720.33        652.50         7.70 o                         
   2  -5   1        845.74        820.17         9.60 o                         
   3  -5   1        317.11        318.09         4.68 o                         
   4  -5   1          0.42          2.81         1.09 o                         
   5  -5   1          5.99         11.59         1.15 o                         
   6  -5   1         78.72         74.89         3.43 o                         
   7  -5   1        306.16        315.93         6.80 o                         
   8  -5   1        186.98        181.44         6.08 o                         
   9  -5   1         37.88         40.64         4.16 o                         
  10  -5   1        153.28        154.35         9.02 o                         
 -10  -4   1          3.23          9.43         9.16 o                         
  -9  -4   1         21.81         18.05         2.00 o                         
  -8  -4   1        375.39        365.73         7.18 o                         
  -7  -4   1        100.81        107.47         3.31 o                         
  -6  -4   1        401.34        414.43         6.88 o                         
  -5  -4   1        139.12        138.09         3.45 o                         
  -4  -4   1         34.65         40.64         1.68 o                         
  -3  -4   1          5.16         10.82         1.38 o                         
  -2  -4   1       4877.15       5453.64       175.77 o                         
  -1  -4   1        187.50        198.59         2.96 o                         
   0  -4   1         95.24         31.22         1.00 o                         
   1  -4   1       2072.88       2041.26        23.80 o                         
   2  -4   1       3894.58       3884.56        56.83 o                         
   3  -4   1       2805.65       2691.52        31.46 o                         
   4  -4   1       1507.64       1509.55        18.23 o                         
   5  -4   1        910.23        905.68        11.38 o                         
   6  -4   1         23.14         26.43         2.25 o                         
   7  -4   1         36.95         41.93         2.87 o                         
   8  -4   1         82.30         79.59         3.86 o                         
   9  -4   1        317.64        324.47         8.42 o                         
  10  -4   1        222.51        214.41        10.10 o                         
 -11  -3   1          0.12         -2.95         8.23 o                         
 -10  -3   1         57.04         63.26        11.94 o                         
  -9  -3   1          3.00          5.64         2.42 o                         
  -8  -3   1         62.12         67.20         6.85 o                         
  -7  -3   1        216.35        186.92         4.11 o                         
  -6  -3   1        757.20        743.55        12.10 o                         
  -5  -3   1        508.96        550.04         8.31 o                         
  -4  -3   1       7008.02       6831.37       156.57 o                         
  -3  -3   1       3827.64       3840.88        77.94 o                         
  -2  -3   1        772.03        659.25        11.33 o                         
  -1  -3   1         84.27         58.10         1.23 o                         
   1  -3   1        785.42        876.54         9.83 o                         
   2  -3   1       2628.06       2605.38        32.33 o                         
   3  -3   1       2227.74       2158.95        25.30 o                         
   4  -3   1       1162.37       1231.05        16.01 o                         
   5  -3   1         79.91        105.47         3.38 o                         
   6  -3   1         67.55         71.33         3.65 o                         
   7  -3   1        261.87        278.62         6.64 o                         
   8  -3   1        270.61        252.50         6.65 o                         
   9  -3   1         10.37          9.05         2.76 o                         
  10  -3   1          7.73         10.76         4.96 o                         
 -11  -2   1        163.41        151.36        11.29 o                         
 -10  -2   1        550.96        572.11        19.65 o                         
  -9  -2   1        419.07        422.54        10.29 o                         
  -8  -2   1        190.51        194.30         9.50 o                         
  -7  -2   1         18.42         18.58         1.43 o                         
  -6  -2   1        255.11        238.00         4.00 o                         
  -5  -2   1        123.60        118.63         3.89 o                         
  -4  -2   1       1659.97       1678.18        30.47 o                         
  -3  -2   1        764.63        837.06        24.19 o                         
  -1  -2   1       3153.02       3002.45        96.78 o                         
   0  -2   1         17.39         25.45         1.07 o                         
   1  -2   1        949.87        854.28         9.50 o                         
   2  -2   1        539.57        526.05         6.49 o                         
   3  -2   1       1244.25       1171.62        13.95 o                         
   4  -2   1       2488.03       2610.90        35.25 o                         
   5  -2   1       1354.66       1311.74        28.79 o                         
   6  -2   1       2284.51       2299.20        34.98 o                         
   7  -2   1       1516.34       1514.87        24.11 o                         
   8  -2   1        372.92        374.54         8.51 o                         
   9  -2   1          1.84         15.63         2.99 o                         
  10  -2   1         12.98         18.08         6.21 o                         
  11  -2   1          5.12          8.74         5.54 o                         
 -11  -1   1         29.94         33.34         7.26 o                         
 -10  -1   1         48.97         55.96         7.67 o                         
  -9  -1   1          0.28          4.33         2.55 o                         
  -8  -1   1        128.23        129.52         4.48 o                         
  -7  -1   1         71.38         55.41         2.79 o                         
  -6  -1   1        364.74        365.35         5.85 o                         
  -5  -1   1        107.32        125.28         2.59 o                         
  -4  -1   1        845.53        900.46        16.39 o                         
  -3  -1   1       2523.92       2511.75        47.36 o                         
  -2  -1   1        290.83        371.71        14.36 o                         
  -1  -1   1       1841.78       1864.17        42.62 o                         
   1  -1   1       3549.21       3497.70        80.25 o                         
   2  -1   1       1813.90       1866.52        30.70 o                         
   3  -1   1         58.93        137.85         5.75 o                         
   4  -1   1       1336.86       1354.92        20.43 o                         
   5  -1   1         18.35         73.09         3.70 o                         
   6  -1   1         11.45         21.29         2.09 o                         
   7  -1   1        478.78        457.07         8.15 o                         
   8  -1   1         66.11         74.31         3.68 o                         
   9  -1   1          2.16          1.24         2.02 o                         
  10  -1   1          0.76          1.21         5.30 o                         
  11  -1   1         50.39         72.01         8.61 o                         
 -11   0   1         19.14         16.14         6.95 o                         
 -10   0   1        221.38        239.41        13.27 o                         
  -9   0   1        147.84        150.67         5.03 o                         
  -8   0   1         82.58         82.12         4.15 o                         
  -7   0   1        759.14        767.56        13.15 o                         
  -6   0   1       1227.88       1253.43        19.72 o                         
  -5   0   1        840.30        882.14        15.76 o                         
  -4   0   1       2515.30       2722.30        47.08 o                         
  -3   0   1         22.93         32.00         1.58 o                         
  -2   0   1       4200.04       4307.76       427.39 o                         
  -1   0   1       2228.04       2583.87       108.96 o                         
   1   0   1       1168.36        953.77        14.03 o                         
   2   0   1       3687.48       3958.50        90.89 o                         
   3   0   1         14.19         29.61         1.11 o                         
   4   0   1       2292.08       2443.87        35.98 o                         
   5   0   1       2214.79       2195.56        32.63 o                         
   6   0   1       3453.32       3396.33        54.61 o                         
   7   0   1       1614.64       1629.91        23.30 o                         
   8   0   1        444.40        476.86         9.30 o                         
   9   0   1         22.48         22.90         2.42 o                         
  10   0   1         27.95         36.79         6.64 o                         
  11   0   1        103.15        133.85        10.89 o                         
 -11   1   1        223.33        234.74        10.84 o                         
 -10   1   1         49.27         61.97         7.83 o                         
  -9   1   1         80.18         75.33         4.44 o                         
  -8   1   1         59.97         71.52         3.64 o                         
  -7   1   1        112.11        116.08         4.09 o                         
  -6   1   1         86.30        100.61         3.54 o                         
  -5   1   1          3.13          9.51         1.46 o                         
  -4   1   1        564.12        614.67        10.08 o                         
  -3   1   1         59.07        184.38         8.54 o                         
  -2   1   1       2341.88       2356.74        54.56 o                         
   2   1   1        748.04        844.65        10.98 o                         
   3   1   1       1434.34       1435.79        19.48 o                         
   4   1   1        213.26        223.30         4.46 o                         
   5   1   1       1285.85       1202.75        16.82 o                         
   6   1   1        221.06        216.70         3.73 o                         
   7   1   1        111.50        116.74         2.35 o                         
   8   1   1         14.57         17.35         2.12 o                         
   9   1   1         65.55         56.94         3.40 o                         
  10   1   1         25.32         33.27         7.74 o                         
  11   1   1         54.62         69.31         8.61 o                         
 -11   2   1         14.44         18.74         5.75 o                         
 -10   2   1         67.79         86.73         6.92 o                         
  -9   2   1        115.73        116.07         5.07 o                         
  -8   2   1        198.89        209.47         5.99 o                         
  -7   2   1        117.11        118.28         4.24 o                         
  -6   2   1        644.44        641.68        19.13 o                         
  -5   2   1        300.01        279.09         5.76 o                         
  -4   2   1       1049.97       1128.34        17.55 o                         
  -3   2   1       5542.24       5476.79       102.90 o                         
  -2   2   1       1875.43       1898.40        27.89 o                         
  -1   2   1       2473.58       2373.35        44.75 o                         
   1   2   1       2573.61       3291.09       106.49 o                         
   2   2   1        460.83        570.78         6.91 o                         
   3   2   1        100.59        137.38         2.54 o                         
   4   2   1         25.98         27.16         2.13 o                         
   5   2   1          2.66          4.33         1.27 o                         
   6   2   1        152.07        207.41         5.75 o                         
   7   2   1        177.59        182.39         3.18 o                         
   8   2   1        701.60        702.25         9.09 o                         
   9   2   1        737.37        768.23        19.59 o                         
  10   2   1        321.00        311.37        11.02 o                         
  11   2   1         59.52         40.89        10.38 o                         
 -10   3   1        185.20        173.38        12.21 o                         
  -9   3   1        365.99        345.19         8.47 o                         
  -8   3   1        480.85        487.44         9.09 o                         
  -7   3   1         25.06         28.61         2.38 o                         
  -6   3   1         37.97         37.23         2.39 o                         
  -5   3   1       1761.98       1749.63        24.52 o                         
  -4   3   1        497.68        473.33         9.09 o                         
  -3   3   1          1.69          6.41         0.95 o                         
  -2   3   1        191.29        197.99         2.79 o                         
  -1   3   1          1.37          5.48         0.66 o                         
   0   3   1       3173.81       2772.21        63.70 o                         
   2   3   1       4934.98       5215.37       118.89 o                         
   3   3   1       3715.26       3742.98        45.95 o                         
   4   3   1       2959.93       2883.76        35.66 o                         
   5   3   1        290.19        298.75         4.51 o                         
   6   3   1         85.65         81.54         2.68 o                         
   7   3   1        224.45        211.19         4.75 o                         
   8   3   1         98.41         86.40         2.99 o                         
   9   3   1         67.18         62.27         3.96 o                         
  10   3   1         34.64         48.10         7.19 o                         
  11   3   1          0.29          2.33         5.92 o                         
 -10   4   1        106.89        105.68         7.75 o                         
  -9   4   1         15.31         20.68         3.26 o                         
  -8   4   1          1.57          2.99         2.45 o                         
  -7   4   1         11.62         12.03         2.18 o                         
  -6   4   1          2.25          3.90         1.81 o                         
  -5   4   1        721.05        710.25        11.06 o                         
  -4   4   1       1462.21       1470.69        19.75 o                         
  -3   4   1       4568.31       4338.84        57.98 o                         
  -2   4   1       4323.82       4339.86       171.07 o                         
  -1   4   1       4958.55       4986.74        93.63 o                         
   0   4   1       1427.05       1126.35        13.34 o                         
   1   4   1       6093.05       6107.68       197.73 o                         
   2   4   1       1024.25        991.53        11.09 o                         
   3   4   1        147.33        155.38         3.35 o                         
   4   4   1         34.72         34.79         1.78 o                         
   5   4   1        480.14        477.43         8.26 o                         
   6   4   1        917.30        910.80        14.31 o                         
   7   4   1         19.17         21.75         2.20 o                         
   8   4   1         60.93         53.34         2.75 o                         
   9   4   1         24.94         26.56         1.90 o                         
  10   4   1        106.07        114.18         9.31 o                         
 -10   5   1        252.91        252.27        12.91 o                         
  -9   5   1        327.04        331.32         9.86 o                         
  -8   5   1        334.50        343.67         8.38 o                         
  -7   5   1        207.59        191.86         5.25 o                         
  -6   5   1         34.83         40.32         2.75 o                         
  -5   5   1          3.19          3.22         0.88 o                         
  -4   5   1        621.11        543.42         6.87 o                         
  -3   5   1         74.29         90.21         1.92 o                         
  -2   5   1       1657.00       1676.45        19.90 o                         
  -1   5   1       1903.01       1872.47        20.79 o                         
   0   5   1       3550.43       3271.69        47.84 o                         
   1   5   1        991.42        990.31        11.94 o                         
   2   5   1        195.61        224.53         3.60 o                         
   3   5   1          1.30         10.31         0.98 o                         
   4   5   1        207.84        213.74         7.42 o                         
   5   5   1         94.41         98.53         4.59 o                         
   6   5   1        453.01        467.72         8.57 o                         
   7   5   1       1637.24       1623.02        25.04 o                         
   8   5   1        436.28        431.62         8.99 o                         
   9   5   1        104.80         89.01         4.44 o                         
  10   5   1          3.08          0.95         3.51 o                         
 -10   6   1         29.88         33.09         5.88 o                         
  -9   6   1          1.03          1.11         3.56 o                         
  -8   6   1        108.75         99.55         5.02 o                         
  -7   6   1        629.89        654.44        12.49 o                         
  -6   6   1        356.35        355.79         7.78 o                         
  -5   6   1        395.13        415.42         6.13 o                         
  -4   6   1         45.34         58.89         1.91 o                         
  -3   6   1         54.44         49.66         1.64 o                         
  -2   6   1          4.85          5.17         1.47 o                         
  -1   6   1       4358.09       4529.90        60.52 o                         
   0   6   1       5572.60       5231.04        85.12 o                         
   2   6   1       3435.27       3363.87        41.68 o                         
   3   6   1         79.58         72.76         2.00 o                         
   4   6   1         77.93         85.51         5.15 o                         
   5   6   1        260.12        313.58         7.89 o                         
   6   6   1        117.75        131.25         5.71 o                         
   7   6   1          1.47          4.14         2.43 o                         
   8   6   1          8.57          7.03         2.47 o                         
   9   6   1         34.02         36.76         2.87 o                         
  10   6   1        216.10        193.98         6.19 o                         
 -10   7   1         30.39         26.59         5.88 o                         
  -9   7   1          4.41          3.32         3.70 o                         
  -8   7   1         10.70          8.23         3.03 o                         
  -7   7   1        411.16        418.19         9.37 o                         
  -6   7   1       1555.04       1504.34        20.45 o                         
  -5   7   1        736.72        798.70        10.64 o                         
  -4   7   1       1232.77       1274.53        17.65 o                         
  -3   7   1        181.51        193.23         3.33 o                         
  -2   7   1        179.21        185.16         3.18 o                         
  -1   7   1        304.60        366.13         4.98 o                         
   0   7   1        117.00         91.15         2.10 o                         
   1   7   1         31.58         67.68         3.08 o                         
   2   7   1        180.44        203.91         3.58 o                         
   3   7   1        582.52        536.26         8.33 o                         
   4   7   1        801.83        836.49        14.12 o                         
   5   7   1        234.64        253.40         5.54 o                         
   6   7   1         40.93         59.75         3.73 o                         
   7   7   1          6.02          9.22         2.18 o                         
   8   7   1         18.07         23.81         2.84 o                         
   9   7   1        112.66        102.34         4.53 o                         
  10   7   1        230.81        228.04         8.23 o                         
  -9   8   1         20.60         20.94         5.21 o                         
  -8   8   1          4.33          5.34         2.99 o                         
  -7   8   1          4.77          1.85         2.63 o                         
  -6   8   1         12.81         19.00         1.64 o                         
  -5   8   1        244.07        252.96         4.45 o                         
  -4   8   1        316.90        385.74         5.41 o                         
  -3   8   1        996.62       1048.21        11.96 o                         
  -2   8   1       1074.57       1080.59        12.16 o                         
  -1   8   1        425.17        475.11         6.27 o                         
   0   8   1        579.87        560.07         7.61 o                         
   1   8   1        458.07        512.00         8.34 o                         
   2   8   1        171.41        153.70         3.38 o                         
   3   8   1        634.36        655.83        11.03 o                         
   4   8   1       1875.45       1816.89        27.72 o                         
   5   8   1        689.70        707.81        11.06 o                         
   6   8   1        134.21        149.09         4.68 o                         
   7   8   1         61.29         71.24         3.61 o                         
   8   8   1        183.17        182.82         5.47 o                         
   9   8   1         83.42         81.36         5.26 o                         
  10   8   1         12.28          6.72         3.65 o                         
  -9   9   1        199.18        204.40         9.87 o                         
  -8   9   1        113.43         95.33         6.73 o                         
  -7   9   1        102.07        111.61         5.44 o                         
  -6   9   1        226.27        215.53         4.63 o                         
  -5   9   1        146.03        161.68         4.60 o                         
  -4   9   1         52.87         90.88         2.74 o                         
  -3   9   1        803.88        809.83         9.71 o                         
  -2   9   1       1177.50       1147.92        13.75 o                         
  -1   9   1        707.00        669.82         8.56 o                         
   0   9   1          4.11         22.06         1.66 o                         
   1   9   1          7.67         52.85         2.81 o                         
   2   9   1        842.33        855.88        15.67 o                         
   3   9   1        431.06        448.06         9.06 o                         
   4   9   1        274.53        290.96         6.19 o                         
   5   9   1         24.36         25.45         2.61 o                         
   6   9   1        129.36        130.03         4.69 o                         
   7   9   1          3.46          4.86         2.53 o                         
   8   9   1        138.89        138.93         5.49 o                         
   9   9   1        166.30        163.01         6.02 o                         
  -9  10   1         96.02         87.27        11.30 o                         
  -8  10   1        101.38         92.24         6.67 o                         
  -7  10   1        270.81        284.29         8.07 o                         
  -6  10   1        183.91        175.18         4.40 o                         
  -5  10   1         46.17         50.75         2.59 o                         
  -4  10   1         56.53         65.98         3.03 o                         
  -3  10   1        201.95        197.55         3.74 o                         
  -2  10   1        643.34        629.90         7.93 o                         
  -1  10   1        373.00        377.89         5.57 o                         
   0  10   1        596.81        625.54        10.82 o                         
   1  10   1       1073.16       1097.59        13.07 o                         
   2  10   1        197.09        248.01         4.25 o                         
   3  10   1        209.85        255.84         6.59 o                         
   4  10   1        420.00        389.75         7.14 o                         
   5  10   1         83.84         89.72         4.68 o                         
   6  10   1         11.27         11.61         3.59 o                         
   7  10   1         46.58         41.89         4.45 o                         
   8  10   1        122.23        111.63         8.64 o                         
   9  10   1        106.05        122.67         5.49 o                         
  -8  11   1         89.22         88.80         6.55 o                         
  -7  11   1        226.27        212.50         4.79 o                         
  -6  11   1        277.05        261.37         5.69 o                         
  -5  11   1        750.58        734.54        10.71 o                         
  -4  11   1        178.53        174.13         3.97 o                         
  -3  11   1         24.62         31.47         2.20 o                         
  -2  11   1         60.61         63.81         2.42 o                         
  -1  11   1          3.36          6.70         1.61 o                         
   0  11   1        312.44        301.75         5.06 o                         
   1  11   1        473.53        460.31         6.53 o                         
   2  11   1        242.86        235.63         4.11 o                         
   3  11   1        135.28        113.49         3.28 o                         
   4  11   1          0.28          0.97         1.79 o                         
   5  11   1        179.10        167.76         7.00 o                         
   6  11   1        393.76        361.72        11.20 o                         
   7  11   1        131.15        131.04         6.89 o                         
   8  11   1         52.56         50.83         7.34 o                         
  -8  12   1          2.98         -1.91         5.58 o                         
  -7  12   1          2.39          1.85         2.29 o                         
  -6  12   1         83.24         80.77         3.65 o                         
  -5  12   1        405.38        397.82         7.19 o                         
  -4  12   1        398.24        361.54         6.11 o                         
  -3  12   1         99.55         91.47         3.11 o                         
  -2  12   1          6.63          6.32         1.65 o                         
  -1  12   1       1310.98       1285.68        16.20 o                         
   0  12   1        707.64        708.17         9.34 o                         
   1  12   1        830.79        813.47        10.98 o                         
   2  12   1        572.07        571.82         8.19 o                         
   3  12   1         33.27         40.50         2.98 o                         
   4  12   1         41.99         42.42         3.11 o                         
   5  12   1        165.43        177.26        11.16 o                         
   6  12   1        299.26        297.11        15.75 o                         
   7  12   1        100.73         96.17         6.17 o                         
   8  12   1         67.23         69.83         9.14 o                         
  -7  13   1        232.72        219.77         6.91 o                         
  -6  13   1        280.77        279.45         6.68 o                         
  -5  13   1        294.69        303.86         6.32 o                         
  -4  13   1        402.63        389.21         7.56 o                         
  -3  13   1         12.21         12.44         2.10 o                         
  -2  13   1        127.30        120.82         3.69 o                         
  -1  13   1        112.63        112.69         3.57 o                         
   0  13   1          6.54         10.31         1.78 o                         
   1  13   1         63.56         56.43         2.53 o                         
   2  13   1          0.21          0.84         1.38 o                         
   3  13   1         29.26         28.15         2.29 o                         
   4  13   1          2.59          1.20         2.03 o                         
   5  13   1         28.97         29.28         5.33 o                         
   6  13   1        150.92        148.74         7.80 o                         
   7  13   1         20.98         21.02         4.47 o                         
  -6  14   1          0.55         -0.93         2.81 o                         
  -5  14   1        147.50        141.48         5.21 o                         
  -4  14   1          0.74          4.47         2.60 o                         
  -3  14   1         92.08         99.71         3.85 o                         
  -2  14   1         20.08         18.23         2.39 o                         
  -1  14   1         49.93         68.39         4.21 o                         
   0  14   1          0.19          0.80         1.64 o                         
   1  14   1         14.28         14.01         1.85 o                         
   2  14   1        309.02        304.93         5.49 o                         
   3  14   1        610.24        615.80         9.91 o                         
   4  14   1        389.38        400.87         8.59 o                         
   5  14   1        152.96        144.09         5.14 o                         
   6  14   1        290.66        275.67         7.97 o                         
  -5  15   1         16.11         16.81         3.10 o                         
  -4  15   1        187.27        182.99         5.69 o                         
  -3  15   1        407.13        422.33         9.13 o                         
  -2  15   1        470.44        479.86         9.57 o                         
  -1  15   1        280.70        276.23         5.67 o                         
   0  15   1         78.88         82.25         3.30 o                         
   1  15   1          2.98          4.83         2.09 o                         
   2  15   1         18.71         24.94         2.12 o                         
   3  15   1         27.24         35.71         4.07 o                         
   4  15   1          9.42         11.74         2.69 o                         
   5  15   1         79.02         75.19         3.99 o                         
   6  15   1         48.59         43.23         6.42 o                         
  -4  16   1          2.68         -2.57         2.98 o                         
  -3  16   1          1.27          1.84         2.60 o                         
  -2  16   1          1.29         -0.09         2.39 o                         
  -1  16   1         55.09         65.59         4.86 o                         
   0  16   1          6.20          5.57         2.01 o                         
   1  16   1         41.89         38.23         2.72 o                         
   2  16   1          2.65          0.05         2.36 o                         
   3  16   1         22.09         21.72         3.19 o                         
   4  16   1          5.55          0.65         3.09 o                         
  -3  17   1          8.73          5.96         3.02 o                         
  -2  17   1         16.53         18.95         3.27 o                         
  -1  17   1         13.23         13.40         4.48 o                         
   0  17   1        179.71        177.83         5.63 o                         
   1  17   1        129.36        128.22         6.82 o                         
   2  17   1        115.05        104.58         6.07 o                         
   3  17   1        175.03        183.68         7.55 o                         
  -2 -17   2        143.68        134.33         7.28 o                         
  -1 -17   2        109.06        116.13         6.86 o                         
   0 -17   2        218.42        218.39         7.25 o                         
   1 -17   2         40.18         37.81         5.75 o                         
   2 -17   2          0.53          0.45         4.20 o                         
  -4 -16   2          0.03          1.24         2.90 o                         
  -3 -16   2          1.68         -1.11         3.08 o                         
  -2 -16   2         43.64         47.24         4.26 o                         
  -1 -16   2          3.42          1.05         2.17 o                         
   0 -16   2         27.29         35.97         2.58 o                         
   1 -16   2        173.42        175.78         6.07 o                         
   2 -16   2        141.59        147.20         5.54 o                         
   3 -16   2         71.69         67.93         4.56 o                         
   4 -16   2         73.64         69.70         5.79 o                         
  -5 -15   2        191.91        188.07         8.94 o                         
  -4 -15   2        248.36        259.89         9.74 o                         
  -3 -15   2        532.59        558.84        10.20 o                         
  -2 -15   2         57.43         53.35         3.14 o                         
  -1 -15   2          2.33          1.49         1.66 o                         
   0 -15   2         11.26         16.06         1.97 o                         
   1 -15   2         63.69         62.57         3.07 o                         
   2 -15   2        200.87        199.76         7.68 o                         
   3 -15   2        115.55        102.94         4.30 o                         
   4 -15   2         60.38         55.67         3.50 o                         
   5 -15   2         66.28         64.58         4.11 o                         
  -6 -14   2         39.42         46.28         5.54 o                         
  -5 -14   2         25.78         26.33         6.03 o                         
  -4 -14   2        156.58        150.84         4.87 o                         
  -3 -14   2        385.18        387.06         7.76 o                         
  -2 -14   2         15.58         10.08         2.26 o                         
  -1 -14   2          0.03          5.53         2.91 o                         
   0 -14   2         17.11         20.87         1.82 o                         
   1 -14   2        175.53        197.34         4.44 o                         
   2 -14   2        190.99        192.01         4.92 o                         
   3 -14   2         68.79         69.10         3.42 o                         
   4 -14   2         33.97         38.83         2.98 o                         
   5 -14   2        154.37        158.86         5.53 o                         
   6 -14   2         26.55         28.91         3.18 o                         
  -7 -13   2         31.02         39.23         5.94 o                         
  -6 -13   2         10.09          5.04         4.45 o                         
  -5 -13   2        114.26        115.92         9.08 o                         
  -4 -13   2         92.85         88.57         4.38 o                         
  -3 -13   2        388.50        424.78         8.54 o                         
  -2 -13   2        193.60        194.54         5.29 o                         
  -1 -13   2        532.33        526.52         8.94 o                         
   0 -13   2        296.31        301.85         5.51 o                         
   1 -13   2        138.84        135.84         5.68 o                         
   2 -13   2         76.64         78.39         3.76 o                         
   3 -13   2         59.45         54.41         3.29 o                         
   4 -13   2         10.09         19.73         3.20 o                         
   5 -13   2         70.80         78.98         5.09 o                         
   6 -13   2         66.52         65.15         4.12 o                         
   7 -13   2        113.68        103.42         4.69 o                         
  -8 -12   2         90.03        100.42         6.35 o                         
  -7 -12   2        127.03        137.74         7.52 o                         
  -6 -12   2        474.28        493.98        14.60 o                         
  -5 -12   2        101.38         94.66         5.04 o                         
  -4 -12   2         10.68          8.10         2.45 o                         
  -3 -12   2         16.32         18.40         2.40 o                         
  -2 -12   2          0.52         -0.67         1.86 o                         
  -1 -12   2        114.40        124.62         3.81 o                         
   0 -12   2         72.92         68.53         2.65 o                         
   1 -12   2        517.97        492.81         7.77 o                         
   2 -12   2         96.94         92.13         3.07 o                         
   3 -12   2         20.76         17.41         2.10 o                         
   4 -12   2        178.59        177.52         4.43 o                         
   5 -12   2        454.71        437.47         7.52 o                         
   6 -12   2        235.91        231.91         5.35 o                         
   7 -12   2         56.78         43.38         3.28 o                         
   8 -12   2         16.16         19.11         4.58 o                         
  -8 -11   2          0.35          1.06         3.31 o                         
  -7 -11   2         22.88         20.11         5.27 o                         
  -6 -11   2         27.16         24.60         4.34 o                         
  -5 -11   2         73.74         70.34         4.25 o                         
  -4 -11   2          2.37          0.31         1.64 o                         
  -3 -11   2        346.04        360.30         8.03 o                         
  -2 -11   2        892.46        883.38        13.46 o                         
  -1 -11   2       1388.81       1387.38        17.17 o                         
   0 -11   2        353.43        343.15         5.43 o                         
   1 -11   2        197.54        196.96         5.10 o                         
   2 -11   2        146.92        159.19         3.54 o                         
   3 -11   2          1.32          3.91         1.73 o                         
   4 -11   2        156.07        160.20         4.43 o                         
   5 -11   2         10.61         11.39         2.01 o                         
   6 -11   2          4.04          2.69         1.86 o                         
   7 -11   2          0.47          1.63         1.68 o                         
   8 -11   2          0.11          4.61         3.97 o                         
  -9 -10   2        204.71        217.40         7.53 o                         
  -8 -10   2        173.57        196.13         8.53 o                         
  -7 -10   2        448.56        477.44        11.01 o                         
  -6 -10   2        203.85        221.42         8.13 o                         
  -5 -10   2         57.26         55.19         3.76 o                         
  -4 -10   2        275.75        252.24         5.56 o                         
  -3 -10   2        322.86        320.43         6.56 o                         
  -2 -10   2        244.44        240.49         4.65 o                         
  -1 -10   2        616.77        601.81         8.13 o                         
   0 -10   2        182.67        167.07         3.28 o                         
   1 -10   2         26.07         28.51         3.29 o                         
   2 -10   2          1.74          8.52         2.71 o                         
   3 -10   2        118.45        130.01         3.81 o                         
   4 -10   2         18.93         27.97         2.36 o                         
   5 -10   2         60.31         59.74         2.99 o                         
   6 -10   2         30.52         34.55         2.29 o                         
   7 -10   2        117.24        110.09         3.83 o                         
   8 -10   2        238.37        247.91         8.11 o                         
   9 -10   2        400.29        407.01        13.60 o                         
  -9  -9   2        310.13        308.94         9.52 o                         
  -8  -9   2        171.30        173.02         5.89 o                         
  -7  -9   2        111.78        117.98         5.43 o                         
  -6  -9   2         96.67        106.79         4.04 o                         
  -5  -9   2        474.75        465.38        11.89 o                         
  -4  -9   2         31.36         32.81         2.13 o                         
  -2  -9   2         10.54          8.33         5.15 o                         
  -1  -9   2          5.05         76.56         4.15 o                         
   0  -9   2          4.68          8.35         1.26 o                         
   1  -9   2        548.59        536.40         7.36 o                         
   2  -9   2       1151.16       1129.38        13.44 o                         
   3  -9   2        882.66        928.10        12.25 o                         
   4  -9   2        602.34        646.50         9.24 o                         
   5  -9   2         61.91         71.78         3.10 o                         
   6  -9   2          1.84          7.48         1.66 o                         
   7  -9   2          5.74         10.17         2.10 o                         
   8  -9   2          1.33          4.85         3.68 o                         
   9  -9   2         13.57         15.04         6.71 o                         
  -9  -8   2         31.96         41.79         4.17 o                         
  -8  -8   2         22.79         29.78         4.17 o                         
  -7  -8   2          3.75          7.35         2.71 o                         
  -6  -8   2        108.20        126.73         4.00 o                         
  -5  -8   2        602.25        602.19        10.69 o                         
  -4  -8   2       1327.85       1312.57        20.60 o                         
  -3  -8   2       1389.34       1416.60        27.75 o                         
  -2  -8   2        328.97        302.61         6.32 o                         
  -1  -8   2        214.27        199.21         3.53 o                         
   0  -8   2         62.26         65.53         1.90 o                         
   1  -8   2         12.74         19.93         1.24 o                         
   2  -8   2         34.78         69.50         3.01 o                         
   3  -8   2        117.12        134.44         3.81 o                         
   5  -8   2          0.91         27.10         4.52 o                         
   6  -8   2         56.98         60.97         3.71 o                         
   7  -8   2         56.36         60.55         4.04 o                         
   8  -8   2         25.29         29.35         3.56 o                         
   9  -8   2        125.91        142.15         9.76 o                         
 -10  -7   2        160.35        159.11         7.27 o                         
  -9  -7   2        481.33        477.99        11.10 o                         
  -8  -7   2        111.36        104.42         4.93 o                         
  -7  -7   2         37.08         46.07         3.99 o                         
  -6  -7   2        109.83        159.70         4.72 o                         
  -5  -7   2          0.38          1.89         2.05 o                         
  -4  -7   2         11.26         14.27         1.94 o                         
  -3  -7   2          2.61          7.49         1.64 o                         
  -2  -7   2        756.32        688.94        11.11 o                         
  -1  -7   2        808.07        809.50        10.73 o                         
   0  -7   2        239.09        247.49         3.54 o                         
   1  -7   2          6.07          2.69         0.85 o                         
   2  -7   2          1.67          8.76         1.27 o                         
   3  -7   2         13.57         19.39         2.23 o                         
   4  -7   2        163.31        156.99         3.42 o                         
   5  -7   2        512.86        510.11         7.54 o                         
   6  -7   2       1931.37       1923.60        22.26 o                         
   7  -7   2        366.22        384.14         8.81 o                         
   8  -7   2         49.21         53.39         3.99 o                         
   9  -7   2          1.79         13.10         4.04 o                         
  10  -7   2         11.69         18.29         5.41 o                         
 -10  -6   2         17.33         13.36         3.11 o                         
  -9  -6   2          6.25          6.41         2.49 o                         
  -8  -6   2        236.96        238.72         6.73 o                         
  -7  -6   2        218.93        211.86         6.20 o                         
  -6  -6   2        129.04        126.71         4.15 o                         
  -5  -6   2        278.76        282.33         6.57 o                         
  -4  -6   2          8.72         12.42         1.85 o                         
  -3  -6   2        343.69        373.08         6.42 o                         
  -2  -6   2        291.92        287.34         5.22 o                         
  -1  -6   2       1995.69       1995.81        24.97 o                         
   0  -6   2       3244.59       2942.18        34.16 o                         
   1  -6   2       2394.39       2310.40        25.54 o                         
   2  -6   2          4.51         10.41         1.13 o                         
   3  -6   2         77.03         66.31         2.06 o                         
   4  -6   2          0.97          3.16         1.23 o                         
   5  -6   2          6.65         12.61         1.93 o                         
   6  -6   2          2.56          4.27         1.20 o                         
   7  -6   2         39.25         45.69         3.76 o                         
   8  -6   2          8.54          6.12         2.80 o                         
   9  -6   2        219.31        205.05         8.15 o                         
  10  -6   2         79.01         68.02         7.41 o                         
 -10  -5   2          3.57          6.41         5.85 o                         
  -9  -5   2         14.67         16.95         1.86 o                         
  -8  -5   2        250.03        261.89         7.73 o                         
  -7  -5   2        970.13        955.76        15.51 o                         
  -6  -5   2        907.02        915.00        13.84 o                         
  -5  -5   2       1106.76       1062.70        18.81 o                         
  -4  -5   2         89.36         88.03         3.11 o                         
  -3  -5   2        487.87        539.29         9.88 o                         
  -2  -5   2        958.66        862.79        13.20 o                         
  -1  -5   2        471.78        444.04         6.58 o                         
   0  -5   2        791.91        853.92        10.34 o                         
   1  -5   2        380.21        380.46         4.80 o                         
   2  -5   2        426.86        417.94         5.68 o                         
   3  -5   2        606.35        579.37         7.64 o                         
   4  -5   2        692.26        716.64         9.38 o                         
   5  -5   2         77.34         76.86         2.95 o                         
   6  -5   2        563.50        545.25         8.35 o                         
   7  -5   2         93.26        100.41         4.93 o                         
   8  -5   2         46.34         41.97         3.31 o                         
   9  -5   2        224.13        249.13         7.94 o                         
  10  -5   2        213.98        212.55        10.20 o                         
 -10  -4   2         10.79         20.16         6.33 o                         
  -9  -4   2         16.35         14.14         1.61 o                         
  -8  -4   2         33.81         40.82         2.41 o                         
  -7  -4   2        151.96        151.78         3.83 o                         
  -6  -4   2          8.53         13.57         1.53 o                         
  -5  -4   2        666.24        604.40         9.96 o                         
  -4  -4   2       1259.06       1300.93        19.67 o                         
  -3  -4   2          4.63         11.43         1.40 o                         
  -2  -4   2        433.24        402.96         6.51 o                         
  -1  -4   2        426.04        429.56         6.23 o                         
   0  -4   2          2.08         16.13         0.70 o                         
   1  -4   2        912.89        930.13        10.58 o                         
   2  -4   2        157.22        148.60         2.41 o                         
   3  -4   2       2125.39       2059.26        22.86 o                         
   4  -4   2       3363.81       3244.57        37.93 o                         
   5  -4   2       1236.58       1205.41        14.99 o                         
   6  -4   2        129.75        125.98         3.89 o                         
   7  -4   2        287.57        296.40         6.38 o                         
   8  -4   2        442.16        439.82         8.60 o                         
   9  -4   2        194.54        194.97         6.67 o                         
  10  -4   2        144.63        140.36         8.86 o                         
 -10  -3   2        281.93        291.34        13.69 o                         
  -9  -3   2        106.38        100.94         5.82 o                         
  -8  -3   2        157.31        168.65         4.38 o                         
  -7  -3   2        497.43        495.61         8.13 o                         
  -6  -3   2        215.51        216.43         4.36 o                         
  -5  -3   2         72.97         70.98         4.05 o                         
  -4  -3   2         90.67        106.84         2.94 o                         
  -3  -3   2        375.01        355.24         6.53 o                         
  -2  -3   2       2404.35       2212.78        41.90 o                         
  -1  -3   2       1275.31       1518.68        20.40 o                         
   0  -3   2        265.83        198.52         3.12 o                         
   1  -3   2       4093.44       4065.38        93.83 o                         
   2  -3   2       5505.04       5816.83       134.05 o                         
   3  -3   2       2103.67       2137.04        25.05 o                         
   4  -3   2        895.55        908.69        11.27 o                         
   5  -3   2        196.96        156.74         3.39 o                         
   6  -3   2         37.07         30.93         2.59 o                         
   7  -3   2        183.04        176.98         5.94 o                         
   8  -3   2        260.14        251.28         6.59 o                         
   9  -3   2        177.08        171.44         6.78 o                         
  10  -3   2        141.27        133.38        13.09 o                         
 -11  -2   2         10.01          7.36         6.34 o                         
 -10  -2   2         86.33         91.45         9.09 o                         
  -9  -2   2        107.20        106.24         6.08 o                         
  -8  -2   2        438.37        449.29        11.88 o                         
  -7  -2   2         17.47         15.36         1.47 o                         
  -6  -2   2        212.88        222.17         4.61 o                         
  -5  -2   2        949.37        900.69        18.66 o                         
  -4  -2   2       3846.75       3722.85        60.82 o                         
  -3  -2   2       1487.61       1483.44        24.57 o                         
  -2  -2   2         56.30         43.16         1.68 o                         
  -1  -2   2         85.67        111.96         2.84 o                         
   0  -2   2       1109.20        848.91        14.14 o                         
   1  -2   2        901.24       1004.10        11.85 o                         
   2  -2   2       1776.93       1806.08        22.53 o                         
   3  -2   2       4672.63       4798.04       200.80 o                         
   4  -2   2       1190.42       1295.86        17.93 o                         
   6  -2   2        217.20        207.69         6.12 o                         
   7  -2   2        177.62        178.19         5.02 o                         
   8  -2   2         37.80         43.34         3.09 o                         
   9  -2   2          0.35          2.58         2.19 o                         
  10  -2   2         43.98         43.31         7.25 o                         
  11  -2   2        464.84        526.56        15.97 o                         
 -11  -1   2        103.66        102.96         9.64 o                         
 -10  -1   2        391.75        393.79        15.96 o                         
  -9  -1   2        110.46        117.74        11.27 o                         
  -8  -1   2         98.12        110.05         5.07 o                         
  -7  -1   2        724.90        777.29        14.66 o                         
  -6  -1   2        162.96        203.93         5.99 o                         
  -5  -1   2        496.74        542.93         8.96 o                         
  -4  -1   2        829.63        790.77        16.50 o                         
  -2  -1   2        160.68        173.65         2.80 o                         
  -1  -1   2        237.83        312.68         4.50 o                         
   1  -1   2       3881.18       3706.47        85.24 o                         
   2  -1   2       1444.72       1502.13        17.52 o                         
   3  -1   2        597.45        710.09         9.27 o                         
   4  -1   2       1170.46       1191.86        16.48 o                         
   5  -1   2       1880.28       1793.85        24.69 o                         
   6  -1   2        773.16        776.63        11.90 o                         
   7  -1   2        229.07        224.22         5.14 o                         
   8  -1   2        419.01        425.45         8.77 o                         
   9  -1   2          3.39         15.88         3.41 o                         
  10  -1   2         12.28          9.12         3.93 o                         
  11  -1   2         98.24        124.79        10.48 o                         
 -11   0   2        134.18        153.80         9.38 o                         
 -10   0   2        122.92        134.56        10.44 o                         
  -9   0   2         16.95         23.29         2.65 o                         
  -8   0   2         97.89        105.44         4.04 o                         
  -7   0   2         24.83         22.25         3.10 o                         
  -6   0   2          1.93          2.29         1.65 o                         
  -5   0   2        818.21        817.93        11.65 o                         
  -4   0   2         54.39         44.96         1.67 o                         
  -3   0   2       1862.92       1948.24        26.16 o                         
  -2   0   2       5895.33       6228.91       201.38 o                         
  -1   0   2        724.35        786.78         9.90 o                         
   1   0   2        346.95        399.80         4.58 o                         
   2   0   2        928.88        931.13        10.36 o                         
   3   0   2       1864.03       2086.32        24.27 o                         
   4   0   2        960.88       1084.58        13.95 o                         
   5   0   2        154.63        173.77         3.46 o                         
   6   0   2        276.08        298.74         5.28 o                         
   7   0   2        233.23        258.20         5.44 o                         
   8   0   2        136.52        142.63         4.63 o                         
   9   0   2         53.42         59.68         5.30 o                         
  10   0   2         18.60         17.77         4.19 o                         
  11   0   2        102.77        116.78        10.13 o                         
 -11   1   2         20.68         14.34         5.65 o                         
 -10   1   2          7.48         17.41         5.08 o                         
  -9   1   2        123.91        113.06         5.23 o                         
  -8   1   2        790.33        739.78        13.28 o                         
  -7   1   2       1344.04       1343.18        21.56 o                         
  -6   1   2       1146.98       1168.66        18.68 o                         
  -5   1   2       1434.64       1439.60        22.25 o                         
  -4   1   2        123.36        151.18         3.98 o                         
  -3   1   2       1454.28       1537.27        19.30 o                         
  -2   1   2         12.29         23.24         1.20 o                         
  -1   1   2         76.06        128.94         2.01 o                         
   1   1   2        264.08        326.76         8.16 o                         
   2   1   2        546.84        537.14         6.44 o                         
   3   1   2        621.85        707.04         8.62 o                         
   4   1   2         20.75         68.77        10.52 o                         
   5   1   2         82.23        143.80        10.09 o                         
   6   1   2        354.77        333.04         5.72 o                         
   7   1   2         57.27         55.22         2.05 o                         
   8   1   2        987.86        972.39        16.25 o                         
   9   1   2        335.69        319.20         7.27 o                         
  10   1   2         73.36         67.90         8.06 o                         
  11   1   2        173.86        198.96        12.37 o                         
 -11   2   2        155.33        153.73         9.75 o                         
 -10   2   2        102.48         98.20         7.34 o                         
  -9   2   2         31.73         25.01         2.96 o                         
  -8   2   2          0.91         11.92         2.16 o                         
  -7   2   2         26.44         28.09         2.56 o                         
  -6   2   2         55.48         73.94         3.31 o                         
  -5   2   2         18.12         24.61         4.22 o                         
  -4   2   2          3.96         11.96         2.08 o                         
  -3   2   2        358.35        417.45         5.16 o                         
  -2   2   2        421.70        425.52         5.11 o                         
   1   2   2        197.69         94.49         2.63 o                         
   2   2   2       4707.16       4463.03        88.96 o                         
   3   2   2       6857.24       6850.38       128.05 o                         
   4   2   2       3852.54       3971.09        49.02 o                         
   5   2   2       2661.87       2667.52        36.09 o                         
   6   2   2          7.45          9.91         1.31 o                         
   7   2   2         62.95         54.73         1.91 o                         
   8   2   2         15.14         15.21         1.21 o                         
   9   2   2         16.45         16.66         1.55 o                         
  10   2   2         96.62         99.47        12.81 o                         
  11   2   2         33.77         44.88         7.57 o                         
 -10   3   2        149.47        150.50         8.98 o                         
  -9   3   2         52.76         48.39         3.87 o                         
  -8   3   2         73.08         85.51         4.33 o                         
  -7   3   2          1.52          6.31         1.88 o                         
  -6   3   2         33.26         38.44         2.43 o                         
  -5   3   2        776.63        788.08        11.98 o                         
  -4   3   2       1711.93       1670.88        19.97 o                         
  -3   3   2       9176.38       9315.60       262.89 o                         
  -2   3   2       6871.58       6837.07       157.12 o                         
  -1   3   2        857.06        981.35        10.48 o                         
   0   3   2       3025.27       2894.91        47.18 o                         
   2   3   2         13.14         41.19         1.05 o                         
   3   3   2         92.19         84.53         1.78 o                         
   4   3   2        850.71        851.36        11.18 o                         
   5   3   2         25.53         31.56         1.51 o                         
   6   3   2        195.29        192.78         3.61 o                         
   7   3   2        464.75        452.85         6.28 o                         
   8   3   2        393.65        376.54        10.35 o                         
   9   3   2         34.70         29.92         1.80 o                         
  10   3   2         12.23         12.83         5.86 o                         
  11   3   2         32.23         35.04        10.50 o                         
 -10   4   2        359.94        374.47        12.99 o                         
  -9   4   2        676.78        696.84        13.80 o                         
  -8   4   2        495.25        516.54        10.70 o                         
  -7   4   2         38.44         28.44         2.59 o                         
  -6   4   2         63.40         66.11         3.11 o                         
  -5   4   2        368.39        364.57         6.62 o                         
  -4   4   2          6.85          7.10         1.24 o                         
  -3   4   2        207.20        238.80         3.74 o                         
  -2   4   2       1351.44       1417.96        15.96 o                         
  -1   4   2        466.39        494.79         5.99 o                         
   0   4   2       2838.42       2438.65        30.22 o                         
   1   4   2        272.63        254.25         3.56 o                         
   2   4   2       1857.81       1888.63        20.76 o                         
   3   4   2        349.59        357.10         4.74 o                         
   4   4   2        424.39        425.91         6.45 o                         
   5   4   2       3136.68       3048.23        41.04 o                         
   6   4   2       1313.90       1285.08        20.13 o                         
   7   4   2       1166.78       1096.26        25.59 o                         
   8   4   2        483.09        468.53         8.45 o                         
   9   4   2        255.11        235.45         5.66 o                         
  10   4   2          7.14         13.71         5.52 o                         
 -10   5   2          7.92          2.10         5.18 o                         
  -9   5   2          3.21          6.35         3.64 o                         
  -8   5   2         20.35         16.28         3.00 o                         
  -7   5   2         17.80         15.62         2.46 o                         
  -6   5   2       1062.46        976.81        15.08 o                         
  -5   5   2          9.92         19.63         1.34 o                         
  -4   5   2         21.13         29.14         1.58 o                         
  -3   5   2        537.66        522.92         7.03 o                         
  -2   5   2       1100.83       1085.53        13.43 o                         
  -1   5   2       3039.30       3054.43        35.51 o                         
   0   5   2       3800.79       3850.09        72.48 o                         
   1   5   2       1657.37       1560.48        17.35 o                         
   2   5   2       2042.31       1981.24        24.85 o                         
   3   5   2        159.36        154.15         2.37 o                         
   4   5   2          0.80          0.55         1.16 o                         
   5   5   2       1979.18       1943.42        32.92 o                         
   6   5   2         30.31         34.02         3.19 o                         
   7   5   2         32.47         34.43         2.88 o                         
   8   5   2         10.27         16.07         2.23 o                         
   9   5   2         57.27         56.23         3.59 o                         
  10   5   2         28.66         24.27         3.08 o                         
 -10   6   2         12.54         11.71         5.43 o                         
  -9   6   2        126.59        120.86         6.89 o                         
  -8   6   2         82.91         79.89         4.64 o                         
  -7   6   2        493.44        477.07        10.00 o                         
  -6   6   2        314.35        331.16         6.87 o                         
  -5   6   2        496.92        511.29         7.22 o                         
  -4   6   2        659.83        629.55         7.96 o                         
  -3   6   2         22.81         26.50         1.55 o                         
  -2   6   2         21.62         52.95         1.74 o                         
  -1   6   2        524.08        507.86         6.40 o                         
   0   6   2       1826.03       1601.20        19.05 o                         
   1   6   2        114.66         93.77         1.92 o                         
   2   6   2        544.86        605.23         8.32 o                         
   3   6   2         54.72         57.53         1.42 o                         
   4   6   2        312.71        325.68         5.60 o                         
   5   6   2       1342.51       1334.46        20.71 o                         
   6   6   2       1116.87       1103.10        17.61 o                         
   7   6   2       1030.32        989.07        16.07 o                         
   8   6   2        153.65        129.52         4.22 o                         
   9   6   2        185.42        160.63         4.36 o                         
  10   6   2         38.59         36.77         3.92 o                         
 -10   7   2        106.92        110.75         8.56 o                         
  -9   7   2          8.87          9.90         4.93 o                         
  -8   7   2        125.99        128.79         5.65 o                         
  -7   7   2         20.27         24.80         3.22 o                         
  -6   7   2       1046.16        999.65        15.84 o                         
  -5   7   2        110.31        126.17         4.41 o                         
  -4   7   2          2.13          2.97         1.18 o                         
  -3   7   2        115.41        123.87         2.75 o                         
  -2   7   2        922.16        936.98        11.20 o                         
  -1   7   2       1187.13       1132.15        13.18 o                         
   0   7   2       2019.23       2167.62        26.30 o                         
   1   7   2       2523.44       2602.35        28.73 o                         
   2   7   2       1251.07       1247.86        16.92 o                         
   3   7   2        474.51        489.40         6.51 o                         
   4   7   2        607.50        622.03         8.83 o                         
   5   7   2         60.50         60.15         2.90 o                         
   6   7   2        292.97        289.95         7.03 o                         
   7   7   2          4.41          4.15         1.99 o                         
   8   7   2        105.12        102.81         3.98 o                         
   9   7   2        128.28        129.76         4.07 o                         
  10   7   2         77.39         79.23         5.54 o                         
  -9   8   2        179.57        177.11         9.31 o                         
  -8   8   2         63.41         65.14         4.52 o                         
  -7   8   2         85.45         84.88         4.71 o                         
  -6   8   2        104.91        112.25         3.14 o                         
  -5   8   2         53.32         76.06         2.58 o                         
  -4   8   2        193.09        190.15         3.53 o                         
  -3   8   2        659.84        653.34         9.10 o                         
  -2   8   2       1331.69       1353.23        19.52 o                         
  -1   8   2        985.17        946.97        11.90 o                         
   0   8   2       1123.55       1169.23        14.44 o                         
   1   8   2        229.53        245.07         3.72 o                         
   2   8   2       2482.14       2463.59        29.04 o                         
   3   8   2        592.69        642.97        10.48 o                         
   4   8   2        363.20        371.59         6.63 o                         
   5   8   2         34.43         37.30         2.47 o                         
   6   8   2          1.74          7.76         2.16 o                         
   7   8   2        205.50        200.76         5.60 o                         
   8   8   2        105.72         94.10         4.48 o                         
   9   8   2        388.84        378.65         8.96 o                         
  10   8   2        142.31        137.75        10.28 o                         
  -9   9   2         95.40        103.82         9.19 o                         
  -8   9   2        151.64        158.56         6.61 o                         
  -7   9   2        259.92        263.20         7.59 o                         
  -6   9   2          3.72          4.92         1.85 o                         
  -5   9   2        851.91        829.22        11.31 o                         
  -4   9   2       1757.13       1736.62        19.26 o                         
  -3   9   2        670.32        749.29         9.13 o                         
  -2   9   2        427.84        476.93         6.66 o                         
  -1   9   2        108.05        114.99         2.75 o                         
   0   9   2         54.34         82.83         2.32 o                         
   1   9   2       1000.73       1065.37        12.60 o                         
   2   9   2       1123.73       1155.90        15.34 o                         
   3   9   2        980.11        933.82        11.80 o                         
   4   9   2        268.48        288.54         5.71 o                         
   5   9   2        166.95        179.14         5.62 o                         
   6   9   2         82.39         87.94         3.71 o                         
   7   9   2         20.50         27.36         2.90 o                         
   8   9   2         33.99         39.03         3.33 o                         
   9   9   2          3.50          5.47         3.55 o                         
  -9  10   2        131.20        134.16        10.79 o                         
  -8  10   2        100.81         85.98         6.56 o                         
  -7  10   2         25.34         21.61         3.59 o                         
  -6  10   2         57.89         51.90         2.74 o                         
  -5  10   2        289.85        276.41         5.28 o                         
  -4  10   2        219.88        224.59         4.43 o                         
  -3  10   2        427.18        445.45         6.23 o                         
  -2  10   2        815.32        789.77        10.10 o                         
  -1  10   2        125.07        139.66         3.19 o                         
   0  10   2       1295.10       1270.55        15.02 o                         
   1  10   2        265.40        247.67         4.50 o                         
   2  10   2         56.82         67.46         4.17 o                         
   3  10   2         62.04         67.96         4.51 o                         
   4  10   2          0.65          6.04         1.85 o                         
   5  10   2        264.43        236.43         7.64 o                         
   6  10   2        496.34        486.32        15.02 o                         
   7  10   2        558.79        561.24        17.09 o                         
   8  10   2         77.04         57.01         5.94 o                         
   9  10   2         64.83         55.15         4.13 o                         
  -8  11   2         77.53         84.73         6.35 o                         
  -7  11   2         25.61         26.58         1.92 o                         
  -6  11   2        142.42        150.16         4.36 o                         
  -5  11   2        109.22        108.97         3.85 o                         
  -4  11   2         64.85         62.02         2.72 o                         
  -3  11   2         76.39         64.17         2.64 o                         
  -2  11   2         66.30         76.64         2.64 o                         
  -1  11   2       1269.61       1307.48        16.60 o                         
   0  11   2       1218.19       1241.51        14.90 o                         
   1  11   2        989.05        961.39        11.84 o                         
   2  11   2        575.79        570.75         8.09 o                         
   3  11   2         46.10         46.29         2.55 o                         
   4  11   2         62.65         53.11         2.88 o                         
   5  11   2          1.09          1.57         3.35 o                         
   6  11   2        114.17        122.70         6.69 o                         
   7  11   2        122.23        115.76         6.98 o                         
   8  11   2        246.69        249.62         8.79 o                         
  -8  12   2         67.49         57.54         6.77 o                         
  -7  12   2        157.64        133.31         4.83 o                         
  -6  12   2        295.06        292.66         6.29 o                         
  -5  12   2        723.38        726.07        10.89 o                         
  -4  12   2        337.61        323.44         5.79 o                         
  -3  12   2          8.68          6.12         1.70 o                         
  -2  12   2          8.49          7.93         1.68 o                         
  -1  12   2          1.29          3.48         1.50 o                         
   0  12   2        463.45        455.38         6.72 o                         
   1  12   2        938.64        903.64        12.08 o                         
   2  12   2        789.09        767.32        10.46 o                         
   3  12   2         64.22         57.14         2.65 o                         
   4  12   2         14.77         22.84         2.07 o                         
   5  12   2         51.63         55.27         5.74 o                         
   6  12   2        119.04        107.49         6.62 o                         
   7  12   2         25.79         25.04         6.85 o                         
   8  12   2          2.76          0.38         3.24 o                         
  -7  13   2          3.72         -0.64         2.69 o                         
  -6  13   2         58.44         59.79         3.88 o                         
  -5  13   2        419.41        396.53         7.39 o                         
  -4  13   2        174.83        199.26         5.54 o                         
  -3  13   2         22.80         17.12         2.21 o                         
  -2  13   2          0.24          1.07         1.75 o                         
  -1  13   2        184.15        186.82         4.38 o                         
   0  13   2        199.12        209.65         4.48 o                         
   1  13   2         24.72         20.18         1.94 o                         
   2  13   2        130.84        119.16         3.33 o                         
   3  13   2        517.96        543.48         8.78 o                         
   4  13   2        396.93        420.78        12.27 o                         
   5  13   2        237.13        241.91         6.01 o                         
   6  13   2          3.71         -0.88         3.70 o                         
   7  13   2         18.27         21.36         4.19 o                         
  -6  14   2          0.41          1.95         2.81 o                         
  -5  14   2          2.08          7.35         2.79 o                         
  -4  14   2        446.09        432.70         8.50 o                         
  -3  14   2        596.01        595.43         9.52 o                         
  -2  14   2        342.82        305.33         7.66 o                         
  -1  14   2        461.41        485.10         7.90 o                         
   0  14   2         15.14         13.21         1.95 o                         
   1  14   2          5.35          9.93         1.82 o                         
   2  14   2         53.23         48.23         2.49 o                         
   3  14   2          2.80          2.99         2.18 o                         
   4  14   2         28.82         32.21         4.59 o                         
   5  14   2        209.43        199.60         7.09 o                         
   6  14   2         77.10        104.82         7.83 o                         
  -5  15   2          0.70          2.24         3.26 o                         
  -4  15   2         41.06         47.28         3.57 o                         
  -3  15   2          1.27          2.35         2.62 o                         
  -2  15   2         36.45         29.07         3.29 o                         
  -1  15   2         15.05         13.39         2.60 o                         
   0  15   2         12.40         11.49         1.98 o                         
   1  15   2         31.48         27.85         2.26 o                         
   2  15   2         97.36         86.28         4.44 o                         
   3  15   2        290.00        293.25         6.63 o                         
   4  15   2        155.41        176.72        13.79 o                         
   5  15   2         62.37         74.58         7.80 o                         
   6  15   2          1.56          5.38         4.42 o                         
  -4  16   2         47.35         39.11         3.98 o                         
  -3  16   2        158.64        163.20         5.55 o                         
  -2  16   2         69.14         66.15         3.73 o                         
  -1  16   2        142.05        146.36         4.93 o                         
   0  16   2        224.61        237.41         6.02 o                         
   1  16   2        130.65        123.52         4.28 o                         
   2  16   2        215.09        196.91         6.27 o                         
   3  16   2        108.73         94.45         7.91 o                         
   4  16   2         12.37         14.08         3.77 o                         
  -3  17   2         49.65         40.19         4.32 o                         
  -2  17   2          0.11         -0.16         2.93 o                         
  -1  17   2         60.63         55.99         4.06 o                         
   0  17   2         70.06         62.44         4.04 o                         
   1  17   2         56.08         53.64         3.50 o                         
   2  17   2         17.43         23.82         5.48 o                         
   3  17   2         34.16         34.67         5.97 o                         
  -2 -17   3         87.40        100.34         8.85 o                         
  -1 -17   3          2.08          7.63         4.44 o                         
   0 -17   3          3.49          2.90         3.30 o                         
   1 -17   3         32.67         23.58         6.07 o                         
   2 -17   3         47.07         45.35         5.21 o                         
  -4 -16   3         44.15         45.27         3.77 o                         
  -3 -16   3        102.40        101.69         5.37 o                         
  -2 -16   3        145.85        143.76         6.98 o                         
  -1 -16   3         22.07         25.76         2.68 o                         
   0 -16   3         83.87         90.75         4.49 o                         
   1 -16   3         99.05         94.73         5.45 o                         
   2 -16   3        110.36        116.46         7.83 o                         
   3 -16   3        116.51        106.13         6.69 o                         
   4 -16   3         85.76         88.62         8.22 o                         
  -5 -15   3         47.09         39.88         5.69 o                         
  -4 -15   3        178.23        206.43         6.47 o                         
  -3 -15   3        271.46        260.77         6.97 o                         
  -2 -15   3         46.71         36.80         2.99 o                         
  -1 -15   3          3.84          4.30         1.64 o                         
   0 -15   3         80.06         88.23         5.61 o                         
   1 -15   3        145.35        132.10         5.69 o                         
   2 -15   3        268.18        266.89         8.00 o                         
   3 -15   3        284.93        262.77         8.67 o                         
   4 -15   3         11.84          7.22         2.65 o                         
   5 -15   3         23.75         16.88         3.24 o                         
  -6 -14   3         50.19         60.28         4.70 o                         
  -5 -14   3        238.57        247.73         9.77 o                         
  -4 -14   3        126.73        114.99         8.07 o                         
  -3 -14   3         85.44         82.63         3.97 o                         
  -2 -14   3        151.22        150.12         4.77 o                         
  -1 -14   3          4.68          3.63         1.58 o                         
   0 -14   3         79.68         85.22         4.34 o                         
   1 -14   3         97.70         95.18         4.72 o                         
   2 -14   3        300.53        290.58         7.27 o                         
   3 -14   3         86.28         78.10         3.54 o                         
   4 -14   3        168.29        169.59         4.95 o                         
   5 -14   3          7.15          2.07         2.39 o                         
   6 -14   3          4.72          3.33         2.64 o                         
  -7 -13   3         24.68         22.92         4.65 o                         
  -6 -13   3         63.99         75.21         4.92 o                         
  -5 -13   3        259.67        274.08         8.05 o                         
  -4 -13   3        267.19        287.85         7.28 o                         
  -3 -13   3        101.26        107.04         4.55 o                         
  -2 -13   3          1.23          0.99         2.66 o                         
  -1 -13   3         31.18         30.74         2.22 o                         
   0 -13   3          1.15          1.23         1.47 o                         
   1 -13   3        186.58        204.53        10.35 o                         
   2 -13   3          5.73          7.20         1.66 o                         
   3 -13   3        295.86        292.29         6.51 o                         
   4 -13   3        381.75        369.81         8.85 o                         
   5 -13   3        395.91        398.06         7.90 o                         
   6 -13   3        225.84        236.80         6.22 o                         
   7 -13   3         33.86         27.63         3.19 o                         
  -8 -12   3         38.77         48.75         6.45 o                         
  -7 -12   3         27.32         29.03         4.00 o                         
  -6 -12   3        134.57        138.03         7.50 o                         
  -5 -12   3         96.19         98.27         5.80 o                         
  -4 -12   3          1.37          1.14         1.83 o                         
  -3 -12   3        246.34        239.94         6.31 o                         
  -2 -12   3        995.11       1001.51        18.40 o                         
  -1 -12   3       1348.47       1347.47        19.47 o                         
   0 -12   3        527.25        513.08         8.68 o                         
   1 -12   3        134.88        130.93         3.73 o                         
   2 -12   3          1.17          2.80         1.72 o                         
   3 -12   3          3.29          4.65         1.88 o                         
   4 -12   3         90.63         93.26         3.73 o                         
   5 -12   3        191.98        176.94         5.05 o                         
   6 -12   3        193.44        188.53         4.90 o                         
   7 -12   3        109.87        100.00         4.75 o                         
  -8 -11   3        254.69        263.59        11.38 o                         
  -7 -11   3        397.10        417.59        10.57 o                         
  -6 -11   3        258.44        262.85         9.23 o                         
  -5 -11   3          9.99         13.17         3.16 o                         
  -4 -11   3         14.18         20.72         2.51 o                         
  -3 -11   3         21.59         28.05         2.41 o                         
  -2 -11   3        315.09        308.93         7.17 o                         
  -1 -11   3        187.12        182.78         3.98 o                         
   0 -11   3        252.42        266.63         4.96 o                         
   1 -11   3         75.66         82.80         2.36 o                         
   2 -11   3         18.28         19.84         1.96 o                         
   3 -11   3          4.77          6.78         1.73 o                         
   4 -11   3          0.73         -0.42         1.79 o                         
   5 -11   3        143.96        138.74         4.36 o                         
   6 -11   3         30.21         26.29         2.26 o                         
   7 -11   3        180.31        183.81         4.58 o                         
   8 -11   3         63.20         63.63         5.43 o                         
  -9 -10   3         13.36         13.88         3.62 o                         
  -8 -10   3         36.68         38.19         4.07 o                         
  -7 -10   3        296.19        280.83         8.35 o                         
  -6 -10   3         38.14         48.31         4.00 o                         
  -5 -10   3         18.98         20.44         3.21 o                         
  -4 -10   3         31.51         33.39         2.48 o                         
  -3 -10   3        112.93        116.35         4.33 o                         
  -2 -10   3         12.86         20.06         2.88 o                         
  -1 -10   3        300.78        290.06         5.42 o                         
   0 -10   3        592.77        604.09         8.13 o                         
   1 -10   3        637.39        631.83         8.54 o                         
   2 -10   3        798.63        823.30        11.07 o                         
   3 -10   3        759.67        715.06        10.02 o                         
   4 -10   3        483.40        508.70         8.37 o                         
   5 -10   3         91.21         87.49         3.52 o                         
   6 -10   3          2.74          2.74         1.74 o                         
   7 -10   3          4.02          6.05         1.71 o                         
   8 -10   3         21.15         20.16         4.64 o                         
  -9  -9   3         17.57         26.49         4.86 o                         
  -8  -9   3          3.45          3.27         3.12 o                         
  -7  -9   3          0.79          0.36         2.60 o                         
  -6  -9   3        310.70        305.06         7.80 o                         
  -5  -9   3        287.29        288.83         8.06 o                         
  -4  -9   3       1152.80       1199.12        18.93 o                         
  -3  -9   3       1287.37       1272.22        19.93 o                         
  -2  -9   3       2627.26       2542.53        38.11 o                         
  -1  -9   3          8.52         19.17         1.53 o                         
   0  -9   3         59.04         56.08         1.76 o                         
   1  -9   3         17.95         20.69         1.45 o                         
   2  -9   3          4.87         25.73         2.68 o                         
   3  -9   3        108.17        177.18         8.34 o                         
   4  -9   3        576.33        550.83         8.16 o                         
   5  -9   3          9.55         11.29         2.70 o                         
   6  -9   3          2.89          4.22         1.91 o                         
   7  -9   3         76.76         73.56         3.99 o                         
   8  -9   3         48.64         52.79         4.26 o                         
   9  -9   3         79.23         85.88         8.67 o                         
  -9  -8   3        347.86        360.57        11.13 o                         
  -8  -8   3        121.60        111.68         6.52 o                         
  -7  -8   3         79.50         75.79         3.89 o                         
  -6  -8   3         91.46         88.50         4.30 o                         
  -5  -8   3          6.45         14.44         2.41 o                         
  -4  -8   3          1.90         24.13         5.71 o                         
  -3  -8   3        100.79        132.68         4.24 o                         
  -2  -8   3        333.56        357.25         7.65 o                         
  -1  -8   3          7.81         16.71         2.35 o                         
   0  -8   3        673.25        637.64         8.25 o                         
   1  -8   3        285.32        287.90         4.37 o                         
   2  -8   3        400.94        388.91         5.81 o                         
   3  -8   3        277.42        256.88         4.52 o                         
   4  -8   3        195.30        189.65         3.97 o                         
   5  -8   3        482.78        481.87         7.43 o                         
   6  -8   3        648.03        643.51        10.10 o                         
   7  -8   3        115.08        102.63         2.99 o                         
   8  -8   3        213.38        204.75         7.01 o                         
   9  -8   3         23.11         25.01         4.67 o                         
 -10  -7   3         33.00         28.00         4.53 o                         
  -9  -7   3         45.79         48.97         4.75 o                         
  -8  -7   3         25.69         35.50         5.61 o                         
  -7  -7   3         32.30         30.43         3.09 o                         
  -6  -7   3        373.32        361.49         7.50 o                         
  -5  -7   3        454.93        470.96         9.68 o                         
  -4  -7   3        329.47        330.46         8.58 o                         
  -3  -7   3        630.75        614.30        10.14 o                         
  -2  -7   3       1617.24       1642.41        24.81 o                         
  -1  -7   3       2099.79       2003.04        27.27 o                         
   0  -7   3       1935.01       1828.67        25.07 o                         
   1  -7   3       1419.00       1478.06        19.06 o                         
   2  -7   3        407.99        430.03         6.13 o                         
   3  -7   3        111.10        115.17         5.57 o                         
   4  -7   3        817.32        877.41        12.23 o                         
   5  -7   3          3.11         12.46         3.33 o                         
   6  -7   3          1.52         -0.06         1.63 o                         
   7  -7   3         29.44         31.13         3.27 o                         
   8  -7   3         77.73         86.43         4.96 o                         
   9  -7   3         11.11         11.60         3.95 o                         
  10  -7   3         33.19         36.78         6.05 o                         
 -10  -6   3          2.18          4.97         4.11 o                         
  -9  -6   3         87.42         70.99         9.66 o                         
  -8  -6   3        325.42        304.18         7.80 o                         
  -7  -6   3        426.43        433.42         9.69 o                         
  -6  -6   3       1466.69       1496.83        23.53 o                         
  -5  -6   3       1134.00       1111.33        21.14 o                         
  -4  -6   3         24.94         26.84         2.17 o                         
  -3  -6   3        411.56        403.08         6.89 o                         
  -2  -6   3        443.19        404.74         8.84 o                         
  -1  -6   3        264.17        288.25         5.68 o                         
   0  -6   3          8.78         24.19         1.34 o                         
   1  -6   3         90.29         75.64         4.04 o                         
   2  -6   3        788.82        787.08        10.02 o                         
   3  -6   3         45.18         47.88         1.86 o                         
   4  -6   3          9.92         18.99         1.55 o                         
   5  -6   3        937.30        930.38        12.15 o                         
   6  -6   3       1103.19       1116.32        14.50 o                         
   7  -6   3        310.95        301.05         6.71 o                         
   8  -6   3        204.02        197.02         6.56 o                         
   9  -6   3        135.65        148.82         7.27 o                         
  10  -6   3         20.78         17.76         5.35 o                         
 -10  -5   3         11.52          6.13         5.94 o                         
  -9  -5   3         16.93         18.99         1.89 o                         
  -8  -5   3        208.55        222.65         7.17 o                         
  -7  -5   3         77.01         73.35         3.84 o                         
  -6  -5   3          1.14          5.73         1.34 o                         
  -5  -5   3          0.94          1.95         1.73 o                         
  -4  -5   3         52.77         53.58         2.65 o                         
  -3  -5   3       1175.52       1137.65        17.30 o                         
  -2  -5   3        735.94        687.37        10.75 o                         
  -1  -5   3       1236.24       1220.51        15.57 o                         
   0  -5   3       3364.58       3190.28        42.79 o                         
   1  -5   3         85.60         64.68         2.12 o                         
   2  -5   3       1115.65       1023.24        11.83 o                         
   3  -5   3        496.13        451.64         5.85 o                         
   4  -5   3         96.04         88.29         2.42 o                         
   5  -5   3        333.06        298.27         4.92 o                         
   6  -5   3        309.73        316.08         5.62 o                         
   7  -5   3        204.21        211.56         5.01 o                         
   8  -5   3        235.73        246.94         6.29 o                         
   9  -5   3         59.37         63.77         5.22 o                         
  10  -5   3         36.38         35.28         7.90 o                         
 -10  -4   3          9.49         17.03         6.50 o                         
  -9  -4   3        119.16        114.51         3.71 o                         
  -8  -4   3        733.48        720.03        14.38 o                         
  -7  -4   3        145.80        148.26         3.89 o                         
  -6  -4   3        933.26        884.35        14.41 o                         
  -5  -4   3        846.59        804.60        11.81 o                         
  -4  -4   3        508.36        503.14         9.78 o                         
  -3  -4   3         63.79         30.72         1.44 o                         
  -2  -4   3       1245.84       1155.08        15.86 o                         
  -1  -4   3        290.97        294.13         4.52 o                         
   0  -4   3        324.91        360.32         7.00 o                         
   1  -4   3       1766.65       1800.04        19.92 o                         
   2  -4   3        765.21        748.85         8.79 o                         
   3  -4   3        585.21        487.64         6.13 o                         
   4  -4   3         19.80         20.67         1.23 o                         
   5  -4   3         16.60         22.30         1.60 o                         
   6  -4   3         15.09         19.03         1.58 o                         
   7  -4   3        343.71        338.05         6.89 o                         
   8  -4   3        246.31        251.59         6.19 o                         
   9  -4   3        623.35        673.00        15.39 o                         
  10  -4   3        525.75        517.50        15.27 o                         
 -10  -3   3          2.00          3.28         6.01 o                         
  -9  -3   3        124.71        123.99         6.33 o                         
  -8  -3   3        439.14        420.93         7.87 o                         
  -7  -3   3        246.11        220.21         4.60 o                         
  -6  -3   3        236.86        250.00         5.88 o                         
  -5  -3   3        475.41        414.73        10.94 o                         
  -4  -3   3       2126.68       2011.76        33.83 o                         
  -3  -3   3       1675.38       1680.54        22.79 o                         
  -2  -3   3          3.36          4.78         0.95 o                         
  -1  -3   3        820.68        774.46        10.73 o                         
   0  -3   3        387.19        540.17         8.50 o                         
   1  -3   3         12.28         30.63         0.87 o                         
   2  -3   3        931.06        730.75         9.05 o                         
   3  -3   3       2631.51       2405.53        30.12 o                         
   4  -3   3       1334.25       1271.79        15.42 o                         
   5  -3   3         99.25         94.54         2.37 o                         
   6  -3   3        491.83        437.42         9.90 o                         
   7  -3   3         32.02         27.45         2.39 o                         
   8  -3   3        150.56        151.77         5.19 o                         
   9  -3   3          0.62          1.62         2.38 o                         
  10  -3   3         15.99         17.32         5.34 o                         
 -10  -2   3        239.68        229.16        12.39 o                         
  -9  -2   3        199.16        183.08         7.63 o                         
  -8  -2   3         57.38         59.66         6.19 o                         
  -7  -2   3          2.83          4.55         1.41 o                         
  -6  -2   3         37.44         31.14         2.27 o                         
  -5  -2   3        471.92        426.42         8.37 o                         
  -4  -2   3       1811.32       1814.89        30.30 o                         
  -3  -2   3        905.72        825.36        12.70 o                         
  -2  -2   3       1122.31       1067.26        14.59 o                         
  -1  -2   3        397.85        339.85         4.97 o                         
   0  -2   3        211.86        250.62         3.68 o                         
   1  -2   3          3.87         14.51         1.23 o                         
   2  -2   3         48.21         33.48         1.20 o                         
   3  -2   3        553.64        614.52         7.75 o                         
   4  -2   3        513.13        533.22         6.95 o                         
   5  -2   3        591.45        613.69         8.56 o                         
   6  -2   3         39.03         45.15         2.05 o                         
   7  -2   3        454.10        437.55         7.98 o                         
   8  -2   3        153.78        152.79         5.01 o                         
   9  -2   3         17.05         30.66         3.26 o                         
  10  -2   3        313.65        334.91        14.58 o                         
 -11  -1   3         71.48         68.57        11.83 o                         
 -10  -1   3        191.13        191.31        11.41 o                         
  -9  -1   3        124.97        127.13         6.75 o                         
  -8  -1   3        282.65        289.48         6.90 o                         
  -7  -1   3        102.36        110.30         4.72 o                         
  -6  -1   3         81.23        100.60         2.89 o                         
  -5  -1   3         60.96         70.11         2.57 o                         
  -4  -1   3         16.10         18.60         1.24 o                         
  -3  -1   3        205.77        221.10         3.68 o                         
  -2  -1   3       1169.25       1265.37        15.91 o                         
   0  -1   3          7.27         13.34         1.11 o                         
   1  -1   3       2938.96       2668.95        75.58 o                         
   4  -1   3        296.49        301.26         4.58 o                         
   5  -1   3        313.98        334.33         5.12 o                         
   6  -1   3        434.90        445.78         8.19 o                         
   7  -1   3       1854.59       1729.49        24.72 o                         
   8  -1   3        196.84        193.08         5.50 o                         
   9  -1   3          0.20         -0.21         2.10 o                         
  10  -1   3         34.59         52.16        11.44 o                         
  11  -1   3         63.38         73.15         8.91 o                         
 -11   0   3         39.50         54.19         6.61 o                         
 -10   0   3          9.80          9.48         5.11 o                         
  -9   0   3        105.96         96.10         4.41 o                         
  -8   0   3        279.28        279.37         6.55 o                         
  -7   0   3       1312.50       1401.57        22.27 o                         
  -6   0   3       1115.18       1292.82        22.79 o                         
  -5   0   3        130.22        119.79         3.00 o                         
  -4   0   3        175.30        144.95         3.52 o                         
  -3   0   3        428.42        458.75         6.79 o                         
  -2   0   3        305.54        381.00         5.37 o                         
  -1   0   3         52.44         33.84         0.99 o                         
   1   0   3       3322.32       3740.44        70.19 o                         
   2   0   3        671.31        667.93         7.23 o                         
   3   0   3       1246.65       1482.10        17.48 o                         
   4   0   3        659.54        712.54         9.52 o                         
   5   0   3        442.18        416.69         6.09 o                         
   6   0   3          2.32          5.07         1.24 o                         
   7   0   3          1.24         10.86         1.40 o                         
   8   0   3        162.30        171.56         5.02 o                         
   9   0   3        242.24        238.84         8.36 o                         
  10   0   3        374.78        392.75        15.70 o                         
  11   0   3        216.19        203.00        33.22 o                         
 -11   1   3         36.76         41.60        10.58 o                         
 -10   1   3         35.56         38.00         5.67 o                         
  -9   1   3          5.37          8.24         3.36 o                         
  -8   1   3        113.73        117.28         4.72 o                         
  -7   1   3         47.18         57.01         3.20 o                         
  -6   1   3        387.44        408.32         7.94 o                         
  -5   1   3        410.22        395.86         6.97 o                         
  -4   1   3         26.03         22.09         1.25 o                         
  -3   1   3        229.27        304.91         4.20 o                         
  -2   1   3        996.67       1039.81        12.36 o                         
   0   1   3         11.56         33.78         1.17 o                         
   1   1   3       1037.02       1051.08        12.39 o                         
   2   1   3       1844.82       1667.51        19.49 o                         
   3   1   3       4458.69       4680.48        88.11 o                         
   4   1   3       1536.86       1548.06        19.20 o                         
   5   1   3        833.63        877.17        10.91 o                         
   6   1   3         30.42         35.25         2.25 o                         
   7   1   3          9.34         87.05         8.10 o                         
   8   1   3         26.03         29.69         1.43 o                         
   9   1   3          0.76          0.74         1.65 o                         
  10   1   3         61.10         77.25        11.37 o                         
  11   1   3        129.06        129.37        10.98 o                         
 -10   2   3          0.15          8.11         5.02 o                         
  -9   2   3         33.38         37.29         3.24 o                         
  -8   2   3        110.46        122.90         4.81 o                         
  -7   2   3        320.75        319.39         6.49 o                         
  -6   2   3        280.42        301.64         5.94 o                         
  -5   2   3        294.76        300.21         5.58 o                         
  -4   2   3       1936.73       1918.59        21.40 o                         
  -3   2   3       2211.29       2032.76        23.83 o                         
  -2   2   3       1827.80       1643.32        22.50 o                         
  -1   2   3         80.77         80.37         1.61 o                         
   0   2   3        438.59        664.75         7.59 o                         
   1   2   3        789.57        734.17         8.78 o                         
   2   2   3          5.16          5.96         0.67 o                         
   3   2   3        827.39        835.77         9.10 o                         
   4   2   3       1811.06       1676.42        18.69 o                         
   5   2   3       1691.28       1647.98        19.69 o                         
   6   2   3         43.91         37.09         1.71 o                         
   7   2   3         19.82         31.41         1.94 o                         
   8   2   3        364.93        382.70         5.94 o                         
   9   2   3        675.08        649.04        10.53 o                         
  10   2   3        152.25        139.17        10.17 o                         
  11   2   3        121.61        129.82        10.46 o                         
 -10   3   3        327.07        321.99        12.19 o                         
  -9   3   3        198.85        184.19         6.25 o                         
  -8   3   3        697.49        686.91        12.96 o                         
  -7   3   3         20.11         23.07         2.31 o                         
  -6   3   3         19.32         10.28         1.88 o                         
  -5   3   3        231.38        228.24         4.83 o                         
  -4   3   3        557.22        571.14         7.59 o                         
  -3   3   3        111.33        109.76         2.10 o                         
  -2   3   3        173.74        136.57         2.25 o                         
  -1   3   3       2391.57       2271.21        29.70 o                         
   0   3   3        802.85        821.76         8.87 o                         
   1   3   3        306.20        340.93         4.47 o                         
   2   3   3       2331.12       2104.96        21.92 o                         
   3   3   3       4082.07       4003.89        46.11 o                         
   4   3   3       1703.82       1651.05        22.67 o                         
   5   3   3        442.98        444.39         6.14 o                         
   6   3   3        115.12        114.61         2.57 o                         
   7   3   3         15.59         16.86         1.41 o                         
   8   3   3        122.46        126.45         2.82 o                         
   9   3   3         13.03         10.81         1.52 o                         
  10   3   3         55.30         65.91         7.42 o                         
 -10   4   3         36.96         44.62         6.34 o                         
  -9   4   3          4.00          2.90         3.52 o                         
  -8   4   3         98.81        107.73         5.02 o                         
  -7   4   3          4.56          4.28         2.05 o                         
  -6   4   3         11.43          7.54         1.91 o                         
  -5   4   3        988.31       1003.15        14.99 o                         
  -4   4   3       1447.36       1410.36        17.19 o                         
  -3   4   3       2651.11       2649.04        31.08 o                         
  -2   4   3        311.45        272.93         3.80 o                         
  -1   4   3       1436.68       1266.03        13.55 o                         
   0   4   3        531.23        673.21         7.47 o                         
   1   4   3        643.30        641.47         8.00 o                         
   2   4   3        403.38        370.56         4.40 o                         
   3   4   3        457.54        423.60         6.85 o                         
   4   4   3        273.15        303.44         4.84 o                         
   5   4   3        390.48        407.77         6.09 o                         
   6   4   3        609.55        600.70         8.54 o                         
   7   4   3          4.50          3.19         1.62 o                         
   8   4   3          2.48          5.02         1.58 o                         
   9   4   3         18.47         21.36         2.10 o                         
  10   4   3         20.92         22.22         7.57 o                         
 -10   5   3        332.89        342.38        12.48 o                         
  -9   5   3         67.16         61.81         5.19 o                         
  -8   5   3        165.63        175.75         6.15 o                         
  -7   5   3        457.09        453.54         9.56 o                         
  -6   5   3        881.99        873.81        13.76 o                         
  -5   5   3         98.72        108.63         2.38 o                         
  -4   5   3        216.97        194.72         3.57 o                         
  -3   5   3         71.10         78.37         2.33 o                         
  -2   5   3        631.79        625.58         7.68 o                         
  -1   5   3         71.59         57.76         1.68 o                         
   0   5   3         27.23         33.93         1.19 o                         
   1   5   3         50.18         84.64         1.99 o                         
   2   5   3       1018.98       1077.59        14.00 o                         
   3   5   3        102.48        104.57         1.93 o                         
   4   5   3        337.91        343.29         4.81 o                         
   5   5   3       2020.89       1991.92        25.13 o                         
   6   5   3       1158.27       1143.09        18.05 o                         
   7   5   3       1070.60       1039.51        16.46 o                         
   8   5   3        197.74        195.95         4.24 o                         
   9   5   3          8.45          8.11         1.59 o                         
  10   5   3          6.68          2.83         2.65 o                         
 -10   6   3         18.05         18.29         5.64 o                         
  -9   6   3         33.15         29.31         4.86 o                         
  -8   6   3        127.86        138.63         5.79 o                         
  -7   6   3        318.54        327.57         8.02 o                         
  -6   6   3         86.46         80.25         3.77 o                         
  -5   6   3         14.11         15.00         1.34 o                         
  -4   6   3        272.03        274.81         4.62 o                         
  -3   6   3         62.35         66.41         2.15 o                         
  -2   6   3         47.50         47.19         1.75 o                         
  -1   6   3       2265.04       2153.20        24.02 o                         
   0   6   3       1700.74       1688.25        19.00 o                         
   1   6   3        746.77        804.80         9.45 o                         
   2   6   3        671.86        688.94         9.41 o                         
   3   6   3         35.08         35.67         1.43 o                         
   4   6   3        325.28        309.45         4.47 o                         
   5   6   3        565.32        542.17         9.38 o                         
   6   6   3          6.51          9.49         1.80 o                         
   7   6   3         43.77         39.49         2.94 o                         
   8   6   3         49.71         41.32         2.33 o                         
   9   6   3          8.42          5.89         1.54 o                         
  10   6   3         75.58         65.51         7.76 o                         
 -10   7   3         12.88         19.71         6.50 o                         
  -9   7   3         74.85         85.92         8.47 o                         
  -8   7   3         65.15         66.21         5.06 o                         
  -7   7   3        405.95        415.31        11.95 o                         
  -6   7   3       1848.95       1830.89        24.01 o                         
  -5   7   3         53.78         73.25         2.40 o                         
  -4   7   3        465.33        432.44         6.54 o                         
  -3   7   3        501.55        506.36         6.82 o                         
  -2   7   3         77.81        105.20         2.47 o                         
  -1   7   3        219.62        224.95         3.79 o                         
   0   7   3          1.38          8.20         1.08 o                         
   1   7   3         81.69        118.13         2.29 o                         
   2   7   3        427.92        440.98         6.02 o                         
   3   7   3        514.41        520.28         7.01 o                         
   4   7   3        221.15        224.65         3.36 o                         
   5   7   3        362.59        347.71         6.72 o                         
   6   7   3          3.91          5.45         8.39 o                         
   7   7   3        105.52        113.17         4.84 o                         
   8   7   3        283.01        271.61         7.24 o                         
   9   7   3        238.98        228.27         4.92 o                         
  10   7   3        149.23        137.05         7.39 o                         
  -9   8   3         80.08         73.87         9.82 o                         
  -8   8   3         22.55         22.47         3.56 o                         
  -7   8   3         13.46         12.71         3.05 o                         
  -6   8   3          3.80          4.59         1.38 o                         
  -5   8   3        154.53        176.88         3.66 o                         
  -4   8   3        160.36        205.78         4.20 o                         
  -3   8   3        692.94        746.14        10.17 o                         
  -2   8   3        147.97        150.86         3.13 o                         
  -1   8   3         12.91         28.03         1.54 o                         
   0   8   3        118.69        133.29         2.92 o                         
   1   8   3         58.72         43.40         1.60 o                         
   2   8   3       1095.16       1038.17        12.93 o                         
   3   8   3       1053.94       1042.35        13.05 o                         
   4   8   3       2352.92       2249.42        31.15 o                         
   5   8   3        898.80        892.81        14.61 o                         
   6   8   3        176.16        184.74         5.12 o                         
   7   8   3          2.46          4.32         2.06 o                         
   8   8   3         62.01         59.83         3.94 o                         
   9   8   3         10.42         10.48         2.16 o                         
  -9   9   3        353.10        382.86        13.55 o                         
  -8   9   3        115.21        127.11         6.43 o                         
  -7   9   3         24.67         27.92         3.52 o                         
  -6   9   3          1.78          3.90         1.51 o                         
  -5   9   3          1.61         12.67         1.95 o                         
  -4   9   3        216.91        218.02         4.75 o                         
  -3   9   3       1441.29       1455.53        17.26 o                         
  -2   9   3       2087.89       2025.70        23.18 o                         
  -1   9   3       1548.43       1542.45        18.23 o                         
   0   9   3         67.04         71.76         2.81 o                         
   1   9   3          1.30         20.46         2.01 o                         
   2   9   3        625.72        649.92         9.85 o                         
   3   9   3        356.27        347.96         5.54 o                         
   4   9   3         71.96         81.00         3.22 o                         
   5   9   3         23.18         27.27         2.89 o                         
   6   9   3        170.63        184.21         6.61 o                         
   7   9   3        281.49        280.98        11.63 o                         
   8   9   3        254.13        235.35         6.42 o                         
   9   9   3        205.19        185.00         7.47 o                         
  -9  10   3        375.71        400.21        14.00 o                         
  -8  10   3         97.79         99.73         6.38 o                         
  -7  10   3         57.37         54.86         4.29 o                         
  -6  10   3         33.57         41.05         2.49 o                         
  -5  10   3        108.44        106.19         3.68 o                         
  -4  10   3        154.79        159.68         3.73 o                         
  -3  10   3        115.48        129.84         3.42 o                         
  -2  10   3         49.77         57.72         2.42 o                         
  -1  10   3         83.29        101.81         3.28 o                         
   0  10   3          4.39          8.18         1.43 o                         
   1  10   3       1574.49       1518.01        17.65 o                         
   2  10   3        954.94        885.03        11.50 o                         
   3  10   3        145.38        134.19         2.71 o                         
   4  10   3         67.94         72.70         3.20 o                         
   5  10   3         22.51         29.71         3.76 o                         
   6  10   3        440.21        464.56        16.52 o                         
   7  10   3        381.15        411.21        12.04 o                         
   8  10   3        247.40        259.20         8.33 o                         
   9  10   3        142.11        148.98         9.82 o                         
  -8  11   3        103.54         83.64         6.02 o                         
  -7  11   3        155.41        137.21         4.59 o                         
  -6  11   3         50.04         48.38         3.73 o                         
  -5  11   3        375.94        352.16         6.81 o                         
  -4  11   3         97.85        102.89         3.32 o                         
  -3  11   3         10.47          8.22         1.71 o                         
  -2  11   3         52.17         74.23         2.77 o                         
  -1  11   3        313.67        325.13         5.36 o                         
   0  11   3        349.23        334.74         5.83 o                         
   1  11   3       1337.81       1322.79        15.74 o                         
   2  11   3        628.97        632.77         8.81 o                         
   3  11   3        168.16        178.34         3.27 o                         
   4  11   3        281.43        258.05         4.99 o                         
   5  11   3        145.76        148.20         6.56 o                         
   6  11   3        338.56        331.01        10.56 o                         
   7  11   3        201.13        203.00         7.87 o                         
   8  11   3          0.33          2.89         3.00 o                         
  -8  12   3         15.83         18.05         5.00 o                         
  -7  12   3          1.09          3.78         2.24 o                         
  -6  12   3         97.55        100.43         4.36 o                         
  -5  12   3        229.49        240.78         5.78 o                         
  -4  12   3        113.89        119.90         3.95 o                         
  -3  12   3         19.47         24.23         2.11 o                         
  -2  12   3         12.77         12.94         1.94 o                         
  -1  12   3        316.71        327.06         6.44 o                         
   0  12   3        277.09        288.67         5.00 o                         
   1  12   3        567.65        528.67         7.45 o                         
   2  12   3        155.42        142.10         3.44 o                         
   3  12   3        103.76         81.35         2.25 o                         
   4  12   3        142.94        127.51         3.73 o                         
   5  12   3        100.28         84.04         6.67 o                         
   6  12   3        384.16        399.06        14.03 o                         
   7  12   3         68.51         89.41        11.04 o                         
   8  12   3         15.26         13.18         5.94 o                         
  -7  13   3        167.44        142.88         6.18 o                         
  -6  13   3        124.98        126.53         5.27 o                         
  -5  13   3        180.30        152.16         4.94 o                         
  -4  13   3        266.22        267.05         6.31 o                         
  -3  13   3         42.61         45.80         2.88 o                         
  -2  13   3        287.60        285.42         5.62 o                         
  -1  13   3        384.89        427.70         9.09 o                         
   0  13   3        144.77        141.24         3.79 o                         
   1  13   3        110.07        133.66         4.44 o                         
   2  13   3         68.94         74.81         2.81 o                         
   3  13   3        177.81        175.17         5.63 o                         
   4  13   3         26.05         27.36         2.32 o                         
   5  13   3          1.35         -2.51         2.51 o                         
   6  13   3         31.11         30.16         4.52 o                         
   7  13   3          0.11          2.18         3.60 o                         
  -6  14   3         10.24         14.50         3.88 o                         
  -5  14   3          5.70          5.73         2.90 o                         
  -4  14   3          3.84          7.00         2.71 o                         
  -3  14   3         19.67         15.33         2.69 o                         
  -2  14   3        138.99        142.11         4.77 o                         
  -1  14   3        233.00        231.06         5.14 o                         
   0  14   3         35.81         30.61         2.25 o                         
   1  14   3          5.70          3.95         1.71 o                         
   2  14   3        198.55        185.61         4.45 o                         
   3  14   3        541.94        508.39         9.20 o                         
   4  14   3        530.53        517.50        17.65 o                         
   5  14   3         52.66         59.28         6.10 o                         
   6  14   3         41.92         34.48         5.21 o                         
  -5  15   3         23.74         27.85         3.72 o                         
  -4  15   3        205.11        190.04         5.89 o                         
  -3  15   3        485.76        481.12        10.57 o                         
  -2  15   3        491.54        473.55        10.13 o                         
  -1  15   3        228.73        223.08         6.04 o                         
   0  15   3         21.19         23.80         2.96 o                         
   1  15   3         46.36         60.24         3.05 o                         
   2  15   3         43.82         53.05         3.50 o                         
   3  15   3        200.60        211.43         7.47 o                         
   4  15   3        117.63        114.86         6.14 o                         
   5  15   3          1.65          0.15         3.19 o                         
  -4  16   3        103.49        103.89         5.66 o                         
  -3  16   3         47.20         48.79         4.11 o                         
  -2  16   3         17.80         11.82         2.73 o                         
  -1  16   3         21.43         16.41         2.67 o                         
   0  16   3          4.01          4.51         2.30 o                         
   1  16   3          4.25          4.00         2.13 o                         
   2  16   3         12.56         14.49         2.58 o                         
   3  16   3          3.91          4.95         2.98 o                         
   4  16   3          2.28          5.22         4.89 o                         
  -2  17   3         11.94         14.86         3.28 o                         
  -1  17   3        141.36        131.12         5.75 o                         
   0  17   3        353.51        373.43         8.18 o                         
   1  17   3        401.30        408.32         8.57 o                         
   2  17   3        181.30        184.13         7.76 o                         
   3  17   3         56.31         57.22         5.76 o                         
  -1 -17   4         93.57        106.34         6.61 o                         
   0 -17   4        168.55        150.90         7.25 o                         
   1 -17   4        121.36        120.62         7.18 o                         
  -4 -16   4          0.98          0.45         6.51 o                         
  -3 -16   4         48.04         51.92         4.39 o                         
  -2 -16   4         38.71         37.94         5.95 o                         
  -1 -16   4          0.78          1.37         3.56 o                         
   0 -16   4         39.64         47.80         4.37 o                         
   1 -16   4        195.30        195.79         7.11 o                         
   2 -16   4        103.69        109.21         6.80 o                         
   3 -16   4          1.90          3.28         4.27 o                         
  -5 -15   4        238.39        241.36         7.92 o                         
  -4 -15   4         63.58         65.82         3.73 o                         
  -3 -15   4         13.81          9.14         3.23 o                         
  -2 -15   4          1.22         -2.25         2.97 o                         
  -1 -15   4          8.04          6.38         3.84 o                         
   0 -15   4         59.28         60.90         3.88 o                         
   1 -15   4        226.61        242.01         7.26 o                         
   2 -15   4        445.18        463.07        10.70 o                         
   3 -15   4        381.10        397.60        11.29 o                         
   4 -15   4         28.45         27.19         4.01 o                         
   5 -15   4         55.65         52.65         5.25 o                         
  -6 -14   4         78.86         80.08         6.23 o                         
  -5 -14   4        156.97        151.11         6.51 o                         
  -4 -14   4        138.99        139.17         4.51 o                         
  -3 -14   4        515.53        509.81        10.85 o                         
  -2 -14   4         93.73         84.50         4.84 o                         
  -1 -14   4          6.43          4.21         2.03 o                         
   0 -14   4          0.04          0.13         2.30 o                         
   1 -14   4         47.38         48.94         3.66 o                         
   2 -14   4         11.41         10.28         2.98 o                         
   3 -14   4         54.77         49.82         4.18 o                         
   4 -14   4         90.83         84.65         3.01 o                         
   5 -14   4        189.75        183.59         5.29 o                         
   6 -14   4         68.67         62.54         4.15 o                         
  -7 -13   4         99.78        102.18         8.38 o                         
  -6 -13   4         21.47         24.86         4.84 o                         
  -5 -13   4         62.97         68.92         4.36 o                         
  -4 -13   4          4.36          5.43         1.84 o                         
  -3 -13   4         74.53         79.56         3.89 o                         
  -2 -13   4        197.94        200.56         5.12 o                         
  -1 -13   4        353.65        349.58         9.51 o                         
   0 -13   4        307.39        309.64         7.35 o                         
   1 -13   4         96.81        107.94         4.76 o                         
   2 -13   4         57.14         49.89         4.28 o                         
   3 -13   4         67.00         62.53         5.26 o                         
   4 -13   4          2.91         -0.25         1.89 o                         
   5 -13   4        196.24        193.71         4.96 o                         
   6 -13   4        151.53        155.95         7.13 o                         
   7 -13   4         78.71         64.42         4.59 o                         
  -7 -12   4         92.18         93.35         5.60 o                         
  -6 -12   4        409.83        448.00        14.28 o                         
  -5 -12   4        157.99        166.79         5.82 o                         
  -4 -12   4          7.65          6.47         1.95 o                         
  -3 -12   4         34.52         43.06         2.98 o                         
  -2 -12   4         21.17         26.98         2.38 o                         
  -1 -12   4        411.31        372.05         6.58 o                         
   0 -12   4       1089.69       1103.96        18.41 o                         
   1 -12   4        290.52        277.05         7.85 o                         
   2 -12   4         21.50         25.37         3.49 o                         
   3 -12   4        146.08        156.18         4.61 o                         
   4 -12   4        278.00        265.91         6.25 o                         
   5 -12   4        380.24        342.47         7.69 o                         
   6 -12   4        124.38        112.70         3.65 o                         
   7 -12   4         45.14         27.07         3.50 o                         
  -8 -11   4         18.07          9.93         4.18 o                         
  -7 -11   4         84.26         82.14         7.60 o                         
  -6 -11   4        411.26        396.74        11.20 o                         
  -5 -11   4         50.95         46.97         4.96 o                         
  -4 -11   4          9.86         12.64         1.98 o                         
  -3 -11   4        202.08        188.68         6.24 o                         
  -2 -11   4        476.70        495.07         9.99 o                         
  -1 -11   4        294.69        289.30         6.73 o                         
   0 -11   4        187.72        202.34         4.94 o                         
   1 -11   4        172.72        187.20         4.93 o                         
   2 -11   4        627.76        624.99        10.22 o                         
   3 -11   4         98.60         94.28         3.21 o                         
   4 -11   4        354.06        340.73         6.50 o                         
   5 -11   4        110.78        110.53         5.14 o                         
   6 -11   4         16.80         13.87         2.62 o                         
   7 -11   4         71.82         72.68         3.67 o                         
   8 -11   4          3.19          2.20         3.81 o                         
  -8 -10   4         66.13         71.78         5.36 o                         
  -7 -10   4          3.76          7.30         2.89 o                         
  -6 -10   4        123.54        139.03         5.52 o                         
  -5 -10   4        385.64        402.91         9.88 o                         
  -4 -10   4        554.72        553.34        10.84 o                         
  -3 -10   4        506.04        502.57         9.23 o                         
  -2 -10   4        144.70        146.85         3.97 o                         
  -1 -10   4        627.33        615.45         9.60 o                         
   0 -10   4         17.29         24.52         2.11 o                         
   1 -10   4         91.81         94.72         3.59 o                         
   2 -10   4          0.31         -1.14         1.14 o                         
   3 -10   4        133.97        134.19         3.78 o                         
   4 -10   4        257.63        256.99         5.40 o                         
   5 -10   4         13.44         17.31         2.14 o                         
   6 -10   4         63.23         74.67         3.59 o                         
   7 -10   4        220.53        228.26         5.00 o                         
   8 -10   4        264.07        266.89         9.03 o                         
  -9  -9   4        187.59        189.38         7.22 o                         
  -8  -9   4         21.72         21.16         3.68 o                         
  -7  -9   4         17.80         22.02         3.03 o                         
  -6  -9   4         29.63         32.84         2.91 o                         
  -5  -9   4         10.83          6.88         2.29 o                         
  -4  -9   4         67.69         74.32         5.06 o                         
  -3  -9   4        237.02        265.92         6.77 o                         
  -2  -9   4        509.68        491.49         8.71 o                         
  -1  -9   4        162.10        190.60         3.88 o                         
   0  -9   4         86.84         96.10         3.08 o                         
   1  -9   4        881.44        916.25        13.86 o                         
   2  -9   4       3260.20       3200.13        37.87 o                         
   3  -9   4        485.56        520.43         7.67 o                         
   4  -9   4        370.87        376.35         6.24 o                         
   5  -9   4        319.43        315.34         6.13 o                         
   6  -9   4         15.05         14.77         2.15 o                         
   7  -9   4        183.41        179.71         3.95 o                         
   8  -9   4         46.91         43.89         4.13 o                         
   9  -9   4         46.06         25.43         5.18 o                         
  -9  -8   4          7.10          4.90         3.92 o                         
  -8  -8   4        118.87        135.13         7.46 o                         
  -7  -8   4          5.13          2.56         3.33 o                         
  -6  -8   4        154.91        164.73         4.91 o                         
  -5  -8   4        456.54        483.18         9.00 o                         
  -4  -8   4       1715.61       1656.30        23.18 o                         
  -3  -8   4        733.15        721.61        11.90 o                         
  -2  -8   4        187.95        174.05         4.02 o                         
  -1  -8   4       2252.71       2173.37        29.70 o                         
   0  -8   4         29.34         38.28         2.24 o                         
   1  -8   4        601.89        592.70        10.31 o                         
   2  -8   4        191.95        269.42         4.72 o                         
   3  -8   4         15.38         60.93         5.12 o                         
   4  -8   4         25.69         66.13         4.70 o                         
   5  -8   4          0.94         34.21         3.42 o                         
   6  -8   4          0.21         -1.14         1.56 o                         
   7  -8   4         28.18         34.16         2.30 o                         
   8  -8   4         79.74         83.91         5.02 o                         
   9  -8   4          1.90          7.08         4.68 o                         
  -9  -7   4        163.84        160.42         7.51 o                         
  -8  -7   4         25.21         26.44         3.26 o                         
  -7  -7   4        135.77        137.76         6.25 o                         
  -6  -7   4        219.89        260.04         6.31 o                         
  -5  -7   4        381.98        404.82         7.80 o                         
  -4  -7   4        332.43        337.18         5.72 o                         
  -3  -7   4          8.88         11.80         1.43 o                         
  -2  -7   4         15.50         28.27         1.75 o                         
  -1  -7   4        934.26        925.55        13.23 o                         
   0  -7   4         88.35         87.58         2.86 o                         
   1  -7   4        162.78        151.23         3.54 o                         
   2  -7   4          2.56          3.95         1.07 o                         
   3  -7   4        381.78        362.19         5.52 o                         
   4  -7   4        736.10        755.97        10.18 o                         
   5  -7   4        794.68        804.57        10.95 o                         
   6  -7   4       1379.60       1401.68        16.83 o                         
   7  -7   4        390.95        385.19         7.84 o                         
   8  -7   4         87.10         91.31         5.07 o                         
   9  -7   4         30.35         37.24         5.68 o                         
 -10  -6   4         97.09        102.20        19.73 o                         
  -9  -6   4         13.78         14.04         2.85 o                         
  -8  -6   4         83.98         75.56         4.75 o                         
  -7  -6   4        147.96        159.02         6.59 o                         
  -6  -6   4         19.82         26.98         2.94 o                         
  -5  -6   4        457.45        419.80         7.92 o                         
  -4  -6   4         14.09         22.94         1.37 o                         
  -3  -6   4        202.17        221.55         4.01 o                         
  -2  -6   4       2339.67       2313.07        34.10 o                         
  -1  -6   4       6452.12       6105.62        99.03 o                         
   0  -6   4       3965.72       3968.79        93.09 o                         
   1  -6   4       1538.68       1474.60        29.16 o                         
   2  -6   4        805.39        777.82        11.43 o                         
   3  -6   4         33.48         43.97         1.71 o                         
   4  -6   4         44.58         53.47         2.07 o                         
   5  -6   4         38.16         45.05         3.93 o                         
   6  -6   4        133.52        131.59         3.29 o                         
   7  -6   4         31.02         33.05         1.97 o                         
   8  -6   4        312.01        348.03         8.69 o                         
   9  -6   4         14.17         12.66         3.96 o                         
  10  -6   4         12.97         10.54         5.13 o                         
 -10  -5   4          0.68         -2.22         5.67 o                         
  -9  -5   4         97.24         78.71         3.16 o                         
  -8  -5   4        458.48        443.05         8.45 o                         
  -7  -5   4       1562.20       1482.30        25.88 o                         
  -6  -5   4        544.25        536.12         9.50 o                         
  -5  -5   4        685.49        697.71        10.49 o                         
  -4  -5   4        372.69        378.98         6.61 o                         
  -3  -5   4         57.68         72.27         2.06 o                         
  -2  -5   4         16.28         18.63         1.20 o                         
  -1  -5   4        452.88        428.88         5.57 o                         
   0  -5   4          6.52          9.19         1.29 o                         
   1  -5   4          3.24          3.45         1.00 o                         
   2  -5   4         45.36         67.03         1.74 o                         
   3  -5   4        494.26        470.67         6.06 o                         
   4  -5   4       1297.49       1303.77        14.33 o                         
   5  -5   4        472.03        442.09         5.78 o                         
   6  -5   4        326.24        337.07         5.26 o                         
   7  -5   4        147.99        153.99         3.50 o                         
   8  -5   4        200.32        200.53         5.71 o                         
   9  -5   4        374.60        368.16        10.42 o                         
  10  -5   4        210.00        213.09         9.95 o                         
 -10  -4   4         42.55         47.96         7.35 o                         
  -9  -4   4         14.51         12.58         2.95 o                         
  -8  -4   4         19.61         15.64         1.96 o                         
  -7  -4   4          8.56          7.17         1.93 o                         
  -6  -4   4        154.93        157.74         4.15 o                         
  -5  -4   4          7.64         10.31         1.64 o                         
  -4  -4   4        822.09        867.22        15.16 o                         
  -3  -4   4        871.77        832.29        11.85 o                         
  -2  -4   4       1099.32        988.94        13.79 o                         
  -1  -4   4         47.93         42.69         1.46 o                         
   0  -4   4        514.56        508.11         8.29 o                         
   1  -4   4       2188.31       2038.19        23.88 o                         
   2  -4   4       1525.88       1380.87        14.76 o                         
   3  -4   4       5218.22       5183.30        63.97 o                         
   4  -4   4       1039.52       1021.04        12.00 o                         
   5  -4   4        342.76        325.04         4.75 o                         
   6  -4   4         39.66         45.22         2.64 o                         
   7  -4   4         98.02        100.52         3.87 o                         
   8  -4   4          1.73          1.83         2.95 o                         
   9  -4   4         15.13         17.03         3.86 o                         
  10  -4   4         17.84         14.68         5.26 o                         
 -10  -3   4        158.58        160.99        11.25 o                         
  -9  -3   4        134.99        124.27         7.05 o                         
  -8  -3   4         37.93         37.72         2.25 o                         
  -7  -3   4        278.64        263.65         6.44 o                         
  -6  -3   4         21.41         20.30         2.11 o                         
  -5  -3   4        642.57        622.06        18.31 o                         
  -4  -3   4       2478.23       2491.71        54.73 o                         
  -3  -3   4       6309.90       6187.14       200.34 o                         
  -2  -3   4       1504.29       1557.31        21.15 o                         
  -1  -3   4       2146.89       2183.96        29.28 o                         
   0  -3   4          2.81          2.14         0.53 o                         
   1  -3   4       2357.63       2298.92        30.99 o                         
   2  -3   4          0.18         11.13         1.11 o                         
   3  -3   4        142.85        164.78         2.89 o                         
   4  -3   4        299.45        280.95         4.31 o                         
   5  -3   4         98.56         80.82         2.11 o                         
   6  -3   4         69.98         74.10         2.25 o                         
   7  -3   4        344.76        357.17         7.03 o                         
   8  -3   4        169.00        170.15         5.41 o                         
   9  -3   4         48.49         43.91         4.36 o                         
  10  -3   4         88.05         74.25        12.98 o                         
 -10  -2   4        236.10        241.53        12.90 o                         
  -9  -2   4        438.46        442.99        12.67 o                         
  -8  -2   4        518.42        519.42        16.12 o                         
  -7  -2   4         45.68         49.21         2.45 o                         
  -6  -2   4         17.41         17.55         1.95 o                         
  -5  -2   4        203.42        192.28         4.79 o                         
  -4  -2   4        245.96        260.16         4.98 o                         
  -3  -2   4        156.47        163.27         3.47 o                         
  -2  -2   4        287.02        280.54         4.96 o                         
  -1  -2   4         46.14         37.47         3.33 o                         
   0  -2   4        568.93        439.22         6.97 o                         
   1  -2   4       3393.84       3474.52        65.74 o                         
   2  -2   4        145.55        186.66         4.30 o                         
   4  -2   4        560.42        552.44         7.25 o                         
   5  -2   4        301.84        284.96         4.83 o                         
   6  -2   4        918.11        881.50        12.07 o                         
   7  -2   4        770.82        788.66        11.31 o                         
   8  -2   4        189.21        205.53         5.85 o                         
   9  -2   4         53.60         60.45         4.21 o                         
  10  -2   4         22.22         28.36         6.56 o                         
 -10  -1   4         21.17         23.43         5.36 o                         
  -9  -1   4         10.27          9.45         3.38 o                         
  -8  -1   4         34.87         50.53         4.37 o                         
  -7  -1   4        635.69        661.81        10.00 o                         
  -6  -1   4        895.63        918.46        14.70 o                         
  -5  -1   4        815.63        820.64        15.40 o                         
  -4  -1   4        238.78        223.95         4.11 o                         
  -3  -1   4        632.72        666.99         9.59 o                         
  -2  -1   4       1341.52       1292.79        17.68 o                         
  -1  -1   4        570.99        725.86         9.35 o                         
   0  -1   4       5057.33       4986.90       114.06 o                         
   1  -1   4       1702.21       1768.34        26.22 o                         
   2  -1   4       1218.13       1089.25        13.03 o                         
   3  -1   4         57.98         77.34         1.75 o                         
   4  -1   4        225.39        177.92         2.95 o                         
   5  -1   4       1799.12       1736.52        22.22 o                         
   6  -1   4        587.47        589.72         8.48 o                         
   7  -1   4         14.12         21.48         1.71 o                         
   8  -1   4         21.83         40.70         2.97 o                         
   9  -1   4          2.17         18.96         2.47 o                         
  10  -1   4         37.18         45.65         8.13 o                         
 -10   0   4          1.72          2.51         4.74 o                         
  -9   0   4         20.36         17.47         2.21 o                         
  -8   0   4        117.59        113.53         4.64 o                         
  -7   0   4        867.94        870.29        16.46 o                         
  -6   0   4       1130.28       1064.78        16.89 o                         
  -5   0   4       1552.97       1536.89        23.44 o                         
  -4   0   4        935.83       1022.29        14.40 o                         
  -3   0   4         27.00         28.79         1.43 o                         
  -2   0   4       3978.43       4056.25        58.99 o                         
  -1   0   4        325.09        420.17         5.82 o                         
   1   0   4        102.42        168.77         2.74 o                         
   2   0   4        813.33        945.57        10.71 o                         
   3   0   4       1686.69       1956.49        21.59 o                         
   4   0   4        710.46        700.32         9.45 o                         
   5   0   4        623.29        629.97         8.75 o                         
   6   0   4        942.93        964.01        12.98 o                         
   7   0   4        541.22        576.57         9.25 o                         
   8   0   4        221.46        223.37         8.11 o                         
   9   0   4         23.69         24.84         3.02 o                         
  10   0   4        202.91        231.58         9.77 o                         
 -10   1   4          8.69          7.17         4.88 o                         
  -9   1   4         11.43         11.21         2.38 o                         
  -8   1   4        263.10        271.21         7.18 o                         
  -7   1   4        949.02        968.80        14.88 o                         
  -6   1   4        523.84        579.17        10.35 o                         
  -5   1   4        551.58        593.42         8.29 o                         
  -4   1   4          2.05         12.17         0.96 o                         
  -3   1   4         96.93         73.95         1.75 o                         
  -2   1   4       1661.88       1771.16        20.78 o                         
  -1   1   4       2882.32       2573.31        34.39 o                         
   0   1   4        352.86        615.13        12.64 o                         
   1   1   4        387.86        429.18         7.56 o                         
   2   1   4        223.74        283.84         3.73 o                         
   3   1   4         46.56         32.85         1.33 o                         
   4   1   4        401.67        402.42         5.44 o                         
   5   1   4        235.85        273.21         4.57 o                         
   6   1   4         31.88         39.09         2.12 o                         
   7   1   4         31.02         17.12         1.60 o                         
   8   1   4        531.16        525.87         9.34 o                         
   9   1   4        524.61        502.11         8.91 o                         
  10   1   4        169.51        163.59        14.95 o                         
 -10   2   4         17.86         11.12         5.22 o                         
  -9   2   4        143.34        152.52         5.58 o                         
  -8   2   4        368.31        368.57         8.29 o                         
  -7   2   4        622.58        620.78        10.49 o                         
  -6   2   4        108.36        109.82         3.59 o                         
  -5   2   4         97.56        109.46         2.31 o                         
  -4   2   4        248.79        230.83         3.63 o                         
  -3   2   4        587.63        605.67         8.56 o                         
  -2   2   4         60.20         49.44         2.44 o                         
  -1   2   4       3168.15       3443.56        65.82 o                         
   0   2   4          3.04          9.13         0.85 o                         
   1   2   4       1934.10       1823.51        22.80 o                         
   2   2   4       2924.14       2696.53        36.08 o                         
   3   2   4       1733.37       1565.50        17.55 o                         
   4   2   4        795.50        775.49         9.78 o                         
   5   2   4        114.07        105.03         2.16 o                         
   6   2   4         18.03         13.94         1.81 o                         
   7   2   4         56.01         56.74         4.16 o                         
   8   2   4        276.54        265.92         5.22 o                         
   9   2   4        261.22        254.00         4.40 o                         
  10   2   4        267.11        267.88         8.53 o                         
 -10   3   4          5.30         10.57         5.29 o                         
  -9   3   4         44.53         48.08         4.60 o                         
  -8   3   4        247.06        254.25         6.89 o                         
  -7   3   4         40.57         47.89         2.95 o                         
  -6   3   4          2.11          4.86         1.80 o                         
  -5   3   4       1345.41       1375.75        16.97 o                         
  -4   3   4       2073.85       1933.64        21.71 o                         
  -3   3   4       2255.01       2180.43        24.24 o                         
  -2   3   4        862.71        718.25         8.51 o                         
  -1   3   4         14.18         22.19         1.06 o                         
   0   3   4         57.44         66.82         1.51 o                         
   1   3   4        202.28        182.05         3.02 o                         
   2   3   4        312.21        321.40         4.43 o                         
   3   3   4        459.23        435.83         5.84 o                         
   4   3   4        550.74        505.67         6.39 o                         
   5   3   4        192.59        181.23         3.09 o                         
   6   3   4        315.81        313.91         4.79 o                         
   7   3   4         50.31         48.17         1.99 o                         
   8   3   4         65.20         73.47         2.98 o                         
   9   3   4         62.36         63.38         2.06 o                         
  10   3   4         13.06         19.07         5.56 o                         
 -10   4   4        378.05        383.54        13.11 o                         
  -9   4   4        274.56        278.80         9.38 o                         
  -8   4   4        262.22        261.17         7.20 o                         
  -7   4   4         97.34         94.89         4.42 o                         
  -6   4   4         21.96         24.51         2.39 o                         
  -5   4   4        172.07        166.78         4.09 o                         
  -4   4   4        152.12        154.02         3.12 o                         
  -3   4   4         11.08          3.21         0.96 o                         
  -2   4   4          0.56          7.83         1.12 o                         
  -1   4   4         19.38         32.34         1.26 o                         
   0   4   4        304.43        298.27         3.98 o                         
   1   4   4         17.64         35.12         1.37 o                         
   2   4   4        183.91        200.08         2.79 o                         
   3   4   4         69.48         60.78         1.42 o                         
   4   4   4          1.74          1.46         0.59 o                         
   5   4   4        751.48        741.54        11.14 o                         
   6   4   4        866.34        838.26         9.97 o                         
   7   4   4        573.61        564.80         7.49 o                         
   8   4   4        243.30        229.81         4.12 o                         
   9   4   4         55.34         57.74         3.70 o                         
  10   4   4          8.26          6.24         2.90 o                         
 -10   5   4         18.69         21.09         5.72 o                         
  -9   5   4          1.30          1.27         5.32 o                         
  -8   5   4          8.39          8.48         2.90 o                         
  -7   5   4         38.88         46.55         3.49 o                         
  -6   5   4         75.75         78.91         3.65 o                         
  -5   5   4        101.73         98.73         2.76 o                         
  -4   5   4         14.52         12.99         1.40 o                         
  -3   5   4         30.53         49.45         1.90 o                         
  -2   5   4       1228.09       1213.17        14.65 o                         
  -1   5   4        401.87        298.75         3.95 o                         
   0   5   4       6047.72       5990.36        97.44 o                         
   1   5   4       3422.02       3158.88        42.45 o                         
   2   5   4        953.90        895.26        10.45 o                         
   3   5   4         48.87         45.45         1.24 o                         
   4   5   4         60.30         51.37         1.91 o                         
   5   5   4        112.77        105.34         2.50 o                         
   6   5   4        348.06        331.96         4.75 o                         
   7   5   4        473.63        466.28         8.02 o                         
   8   5   4         53.24         57.46         4.84 o                         
   9   5   4          1.18          0.11         2.31 o                         
  10   5   4         13.70          9.23         3.33 o                         
 -10   6   4          1.84          1.16         5.09 o                         
  -9   6   4         13.97          8.52         4.97 o                         
  -8   6   4         72.52         75.24         4.53 o                         
  -7   6   4        661.93        678.42        13.00 o                         
  -6   6   4       1240.63       1223.03        19.62 o                         
  -5   6   4       1636.35       1639.44        20.30 o                         
  -4   6   4        259.75        259.10         4.51 o                         
  -3   6   4        354.99        355.94         5.43 o                         
  -2   6   4       1053.36       1129.58        14.04 o                         
  -1   6   4         48.48         66.02         1.89 o                         
   0   6   4        112.82         99.55         2.02 o                         
   1   6   4       3358.54       3254.63        40.58 o                         
   2   6   4         57.29         56.32         1.88 o                         
   3   6   4          3.56          4.93         0.94 o                         
   4   6   4          4.42          4.51         1.06 o                         
   5   6   4        525.57        517.27         7.37 o                         
   6   6   4        211.72        215.89         4.84 o                         
   7   6   4          7.66          8.80         1.21 o                         
   8   6   4         44.14         51.57         4.18 o                         
   9   6   4        122.08        125.03         5.43 o                         
  10   6   4        271.49        258.25         9.60 o                         
  -9   7   4         13.35         12.96         5.08 o                         
  -8   7   4        150.35        144.44         6.11 o                         
  -7   7   4         48.69         42.58         3.64 o                         
  -6   7   4         14.80         16.88         2.63 o                         
  -5   7   4          4.70         10.73         1.69 o                         
  -4   7   4          1.87         10.59         1.55 o                         
  -3   7   4         93.19        104.85         2.82 o                         
  -2   7   4        654.76        738.89         9.21 o                         
  -1   7   4        587.02        609.39         8.02 o                         
   0   7   4        170.91        230.50         4.88 o                         
   1   7   4         61.02         85.85         6.92 o                         
   2   7   4        742.68        696.41         9.09 o                         
   3   7   4        846.95        824.34        10.56 o                         
   4   7   4       2249.94       2265.71        28.78 o                         
   5   7   4        752.06        726.51        10.11 o                         
   6   7   4         11.82         13.49         1.79 o                         
   7   7   4         10.11          8.99         1.65 o                         
   8   7   4         67.50         68.33         5.33 o                         
   9   7   4         55.39         53.38         4.61 o                         
  10   7   4         18.04         15.74         4.25 o                         
  -9   8   4         99.02         94.11         8.51 o                         
  -8   8   4         67.98         74.44         4.83 o                         
  -7   8   4         40.78         39.08         3.63 o                         
  -6   8   4         82.06         81.03         2.81 o                         
  -5   8   4        174.52        188.53         4.47 o                         
  -4   8   4        742.46        714.34         9.94 o                         
  -3   8   4       1268.78       1212.63        15.42 o                         
  -2   8   4       1273.59       1206.83        14.35 o                         
  -1   8   4        447.25        520.15         7.26 o                         
   0   8   4         41.95         78.34         2.60 o                         
   1   8   4          4.30         25.18         1.57 o                         
   2   8   4        223.63        205.22         3.76 o                         
   3   8   4        154.76        172.28         3.39 o                         
   4   8   4        142.58        130.95         2.91 o                         
   5   8   4         17.38         41.41         3.89 o                         
   6   8   4         63.38         97.67         4.85 o                         
   7   8   4          9.96         12.91         1.81 o                         
   8   8   4        116.45        130.22         5.93 o                         
   9   8   4        403.04        400.77        11.13 o                         
  -9   9   4        342.88        333.28        12.67 o                         
  -8   9   4         97.32         95.75         6.20 o                         
  -7   9   4         88.96         82.62         5.08 o                         
  -6   9   4          9.02         14.34         1.90 o                         
  -5   9   4        193.85        200.81         4.53 o                         
  -4   9   4        255.55        277.49         5.64 o                         
  -3   9   4        237.71        252.23         5.06 o                         
  -1   9   4         81.67        100.52         2.71 o                         
   0   9   4        163.96        164.01         4.35 o                         
   1   9   4        273.97        248.11         4.01 o                         
   2   9   4        526.15        558.05         8.10 o                         
   3   9   4       1261.79       1231.96        15.44 o                         
   4   9   4        618.78        668.41         8.99 o                         
   5   9   4        366.67        345.70         8.22 o                         
   6   9   4        139.16        133.34         6.99 o                         
   7   9   4          2.10          4.13         3.38 o                         
   8   9   4        102.67         98.79         5.30 o                         
   9   9   4         71.66         77.30         8.05 o                         
  -8  10   4        159.21        158.63         8.04 o                         
  -7  10   4          0.88          3.62         3.60 o                         
  -6  10   4          6.12          3.06         1.72 o                         
  -5  10   4         10.75         11.34         2.02 o                         
  -4  10   4        283.10        276.89         5.72 o                         
  -3  10   4        477.13        471.08         6.98 o                         
  -2  10   4        720.30        756.66         9.87 o                         
  -1  10   4         14.07         18.29         1.66 o                         
   0  10   4        415.21        425.33         6.48 o                         
   1  10   4        191.56        172.15         4.42 o                         
   2  10   4        274.50        266.69         7.54 o                         
   3  10   4         73.83         99.18         3.81 o                         
   4  10   4          0.47          4.16         1.44 o                         
   5  10   4        119.42        101.89         4.75 o                         
   6  10   4         99.06        112.06         6.52 o                         
   7  10   4        329.72        363.34        17.81 o                         
   8  10   4          0.55         -0.29         5.39 o                         
   9  10   4         20.43         18.71         5.91 o                         
  -8  11   4         72.90         69.70         8.77 o                         
  -7  11   4         25.36         26.32         1.92 o                         
  -6  11   4         56.46         53.97         3.17 o                         
  -5  11   4        361.60        344.44         6.75 o                         
  -4  11   4         78.79         80.65         3.49 o                         
  -3  11   4         22.32         19.70         2.12 o                         
  -2  11   4         55.56         65.02         2.70 o                         
  -1  11   4        403.98        402.35         6.17 o                         
   0  11   4       1003.70        984.45        12.24 o                         
   1  11   4         37.14         39.49         1.96 o                         
   2  11   4         15.13         18.06         1.45 o                         
   3  11   4         25.19         21.63         1.72 o                         
   4  11   4         30.71         30.78         2.77 o                         
   5  11   4         68.82         67.63         4.97 o                         
   6  11   4        925.00        953.40        34.61 o                         
   7  11   4        290.53        296.42         9.19 o                         
   8  11   4        108.00        102.53        16.96 o                         
  -7  12   4        319.39        292.47         7.61 o                         
  -6  12   4        217.86        213.41         5.46 o                         
  -5  12   4         50.87         50.18         3.06 o                         
  -4  12   4          4.60          5.85         2.18 o                         
  -3  12   4         27.49         28.15         2.39 o                         
  -2  12   4         35.35         37.87         2.35 o                         
  -1  12   4        106.64        102.13         3.50 o                         
   0  12   4        644.16        602.44         8.36 o                         
   1  12   4        333.38        326.50         5.30 o                         
   2  12   4         56.87         66.68         2.65 o                         
   3  12   4         70.60         91.32         3.05 o                         
   4  12   4          0.27          0.64         2.29 o                         
   5  12   4         46.14         52.77         4.14 o                         
   6  12   4         42.39         43.48         7.12 o                         
   7  12   4         57.33         68.34        10.02 o                         
   8  12   4          2.41         -1.30         5.75 o                         
  -7  13   4         64.20         54.41         5.62 o                         
  -6  13   4         51.44         49.32         4.13 o                         
  -5  13   4         94.36         76.89         3.91 o                         
  -4  13   4          2.01          2.42         2.53 o                         
  -3  13   4         47.73         48.01         3.10 o                         
  -2  13   4        108.27        122.28         5.53 o                         
  -1  13   4         53.55         51.89         2.91 o                         
   0  13   4          0.63          0.44         1.65 o                         
   1  13   4        194.01        200.57         4.32 o                         
   2  13   4        136.17        142.85         3.68 o                         
   3  13   4        363.13        325.55         6.08 o                         
   4  13   4        557.48        518.45        10.73 o                         
   5  13   4        195.44        181.56         7.97 o                         
   6  13   4         37.19         32.17         6.62 o                         
   7  13   4         20.47         27.34         6.06 o                         
  -6  14   4         13.15         11.92         3.19 o                         
  -5  14   4         52.19         49.64         3.79 o                         
  -4  14   4        168.28        174.86         5.81 o                         
  -3  14   4        256.29        272.82         7.79 o                         
  -2  14   4        223.08        201.15         6.06 o                         
  -1  14   4        134.50        135.17         4.45 o                         
   0  14   4         32.31         26.49         2.61 o                         
   1  14   4         10.59          6.99         1.84 o                         
   2  14   4          1.28          4.03         2.10 o                         
   3  14   4        154.40        154.11         4.97 o                         
   4  14   4        253.82        271.30         7.53 o                         
   5  14   4        301.01        300.62        11.85 o                         
   6  14   4         69.82         72.75         6.02 o                         
  -5  15   4         34.51         37.75         3.99 o                         
  -4  15   4         21.58         21.29         3.25 o                         
  -3  15   4         24.86         24.66         3.52 o                         
  -2  15   4        391.75        424.19         9.55 o                         
  -1  15   4        192.84        204.86         5.89 o                         
   0  15   4        108.72        105.36         3.98 o                         
   1  15   4         36.74         42.26         2.90 o                         
   2  15   4         71.52         78.50         3.96 o                         
   3  15   4         65.33         61.64         4.25 o                         
   4  15   4         46.62         35.32         3.67 o                         
   5  15   4        152.20        159.52         8.39 o                         
  -4  16   4         52.65         42.54         4.51 o                         
  -3  16   4         57.01         56.38         4.66 o                         
  -2  16   4         34.68         24.33         3.05 o                         
  -1  16   4         85.34         65.88         3.55 o                         
   0  16   4        232.25        228.94         5.72 o                         
   1  16   4        178.16        197.62         6.11 o                         
   2  16   4        362.12        374.80         8.17 o                         
   3  16   4         82.62         83.72         4.92 o                         
   4  16   4          1.87         -0.21         3.31 o                         
  -2  17   4          0.85          1.20         3.08 o                         
  -1  17   4          0.55          4.00         3.13 o                         
   0  17   4         10.51         15.94         4.60 o                         
   1  17   4         85.93         77.30         5.17 o                         
   2  17   4         93.75         90.02         5.42 o                         
  -3 -16   5         19.41         15.27         4.47 o                         
  -2 -16   5          3.57          5.48         4.09 o                         
  -1 -16   5         13.94         22.22         4.62 o                         
   0 -16   5         38.36         32.88         3.76 o                         
   1 -16   5         91.86         90.95         7.59 o                         
   2 -16   5        169.03        178.70         9.29 o                         
   3 -16   5        130.35        129.82        12.39 o                         
  -5 -15   5         34.07         23.12        11.09 o                         
  -4 -15   5        166.56        171.76         6.41 o                         
  -3 -15   5        166.25        149.33         6.26 o                         
  -2 -15   5         63.00         68.25         4.63 o                         
  -1 -15   5          3.27          0.92         3.06 o                         
   0 -15   5        267.51        278.08         7.44 o                         
   1 -15   5        161.91        162.32         6.27 o                         
   2 -15   5         21.04         18.03         3.48 o                         
   3 -15   5          3.75          5.33         3.57 o                         
   4 -15   5         37.05         48.14         8.02 o                         
  -6 -14   5        127.05        118.91         5.84 o                         
  -5 -14   5        148.28        149.00         6.69 o                         
  -4 -14   5         14.08         14.28         2.35 o                         
  -3 -14   5         52.62         37.47         5.61 o                         
  -2 -14   5          1.45         -2.68         2.68 o                         
  -1 -14   5          8.00          3.35         2.94 o                         
   0 -14   5        290.31        280.28         7.16 o                         
   1 -14   5        259.76        242.28         6.97 o                         
   2 -14   5        125.73        129.88         7.04 o                         
   3 -14   5         53.42         49.04         4.80 o                         
   4 -14   5        217.01        235.09         7.76 o                         
   5 -14   5        124.11        118.84         6.63 o                         
  -6 -13   5        130.73        125.03         5.95 o                         
  -5 -13   5         63.81         46.82         4.26 o                         
  -4 -13   5          6.57          8.51         1.84 o                         
  -3 -13   5         64.68         60.75         2.66 o                         
  -2 -13   5         33.28         28.28         3.28 o                         
  -1 -13   5        172.26        178.62         5.23 o                         
   0 -13   5        195.83        182.99         5.60 o                         
   1 -13   5         32.25         28.10         3.28 o                         
   2 -13   5          6.27          7.39         2.67 o                         
   3 -13   5         90.67         97.04         5.04 o                         
   4 -13   5        259.41        259.58         8.37 o                         
   5 -13   5         51.57         55.29         2.60 o                         
   6 -13   5         87.20         78.76         4.31 o                         
  -7 -12   5         30.36         38.14         4.37 o                         
  -6 -12   5        131.59        128.12         6.55 o                         
  -5 -12   5          0.42          2.50         2.33 o                         
  -4 -12   5         10.79         10.36         2.31 o                         
  -3 -12   5         26.00         28.69         1.99 o                         
  -2 -12   5        568.45        595.56        22.69 o                         
  -1 -12   5        134.30        117.48         4.19 o                         
   0 -12   5        246.31        235.02         7.25 o                         
   1 -12   5        177.77        173.81         5.48 o                         
   2 -12   5         12.95         10.84         2.48 o                         
   3 -12   5         60.36         52.41         3.81 o                         
   4 -12   5        148.04        152.75         3.59 o                         
   5 -12   5        193.91        191.69         8.50 o                         
   6 -12   5        217.62        207.85         6.01 o                         
   7 -12   5        111.05         95.99         5.21 o                         
  -8 -11   5        323.48        315.60        11.03 o                         
  -7 -11   5        205.01        211.10         8.89 o                         
  -6 -11   5         98.91         97.35         5.86 o                         
  -5 -11   5        105.60        100.91         4.57 o                         
  -4 -11   5          1.01         -0.66         1.46 o                         
  -3 -11   5        135.25        152.04         3.93 o                         
  -2 -11   5        358.45        340.28         6.26 o                         
  -1 -11   5        122.95        121.28         4.36 o                         
   0 -11   5        489.53        467.51         9.11 o                         
   1 -11   5        554.36        543.46        11.58 o                         
   2 -11   5         67.17         65.30         3.92 o                         
   3 -11   5          0.20         -0.16         2.01 o                         
   4 -11   5          0.91          2.01         1.29 o                         
   5 -11   5         23.67         27.28         2.03 o                         
   6 -11   5          4.03          2.26         1.78 o                         
   7 -11   5        148.31        155.54         5.04 o                         
   8 -11   5        234.22        238.42        13.06 o                         
  -8 -10   5         43.14         47.76         4.51 o                         
  -7 -10   5          5.72          2.81         4.41 o                         
  -6 -10   5         83.55         86.66         5.11 o                         
  -5 -10   5          6.16          2.54         2.43 o                         
  -4 -10   5          6.00          8.39         1.64 o                         
  -3 -10   5         39.46         39.97         2.51 o                         
  -2 -10   5        102.56         99.82         2.69 o                         
  -1 -10   5         42.82         44.61         2.59 o                         
   0 -10   5         74.05         80.58         5.11 o                         
   1 -10   5       1013.17       1001.23        15.30 o                         
   2 -10   5       1664.22       1691.94        24.64 o                         
   3 -10   5        752.55        771.13        10.36 o                         
   4 -10   5        113.07        108.28         3.05 o                         
   5 -10   5          3.11          4.38         1.59 o                         
   6 -10   5          1.51          0.09         1.65 o                         
   7 -10   5         47.22         45.36         2.64 o                         
   8 -10   5         48.39         41.83         7.72 o                         
  -9  -9   5         14.63         15.55         3.83 o                         
  -8  -9   5         13.02         14.54         4.15 o                         
  -7  -9   5          7.39         14.20         4.75 o                         
  -6  -9   5        260.66        245.73         7.46 o                         
  -5  -9   5       1564.42       1574.13        27.58 o                         
  -4  -9   5       1722.13       1710.65        24.01 o                         
  -3  -9   5        374.49        384.55         6.55 o                         
  -2  -9   5        318.98        328.06         5.62 o                         
  -1  -9   5         38.32         50.24         3.52 o                         
   0  -9   5         20.65         20.34         2.13 o                         
   1  -9   5        812.96        782.98        12.21 o                         
   2  -9   5        897.41        887.04        13.78 o                         
   3  -9   5         61.90         85.39         2.35 o                         
   4  -9   5        440.13        420.45         6.20 o                         
   5  -9   5         21.67         27.31         2.09 o                         
   6  -9   5          7.89         12.79         1.85 o                         
   7  -9   5         52.65         53.56         3.06 o                         
   8  -9   5         90.93        100.25         5.49 o                         
   9  -9   5         69.60         71.75         6.39 o                         
  -9  -8   5        141.79        142.42         7.53 o                         
  -8  -8   5          3.93          1.64         3.51 o                         
  -7  -8   5         19.31         27.53         7.33 o                         
  -6  -8   5          1.47          5.12         2.21 o                         
  -5  -8   5        495.75        478.63         8.99 o                         
  -4  -8   5        620.37        626.02         9.45 o                         
  -3  -8   5         87.25        125.51         4.77 o                         
  -2  -8   5        448.84        527.01         8.10 o                         
  -1  -8   5         53.32         83.46         3.21 o                         
   0  -8   5        193.10        205.36         4.74 o                         
   1  -8   5          1.21          8.30         2.51 o                         
   2  -8   5        355.43        325.75         6.24 o                         
   3  -8   5        400.48        374.29         5.40 o                         
   4  -8   5        665.00        664.38         8.69 o                         
   5  -8   5        976.00        941.95        11.85 o                         
   6  -8   5        585.20        591.98         8.85 o                         
   7  -8   5        169.74        156.73         4.09 o                         
   8  -8   5         43.49         47.37         4.08 o                         
   9  -8   5         16.14         10.81         4.47 o                         
  -9  -7   5         44.30         40.96         4.78 o                         
  -8  -7   5         17.31         11.87         2.93 o                         
  -7  -7   5         24.29         24.48         3.62 o                         
  -6  -7   5        191.25        202.53         6.13 o                         
  -5  -7   5         60.89         80.77         3.50 o                         
  -4  -7   5        301.80        294.66         4.78 o                         
  -3  -7   5        142.02        153.15         3.52 o                         
  -2  -7   5        869.73        937.92        13.39 o                         
  -1  -7   5       2925.29       2855.08        38.79 o                         
   0  -7   5       1447.89       1432.41        20.22 o                         
   1  -7   5        695.93        699.67        10.72 o                         
   2  -7   5        658.65        693.15         8.47 o                         
   3  -7   5         15.85         22.03         2.56 o                         
   4  -7   5         77.69         93.41         2.46 o                         
   5  -7   5          0.41          5.57         1.51 o                         
   6  -7   5         61.71         60.13         2.56 o                         
   7  -7   5        106.91        105.47         3.62 o                         
   8  -7   5         32.69         43.09         3.98 o                         
   9  -7   5          1.76          0.46         4.04 o                         
 -10  -6   5         12.40         15.70         6.31 o                         
  -9  -6   5         47.00         40.41         4.44 o                         
  -8  -6   5        155.50        149.80         5.61 o                         
  -7  -6   5        649.04        678.24        15.97 o                         
  -6  -6   5        511.99        520.16        10.97 o                         
  -5  -6   5        763.44        766.11        12.63 o                         
  -4  -6   5        653.56        615.84         8.56 o                         
  -3  -6   5        152.47        153.85         3.21 o                         
  -2  -6   5          2.28          8.42         1.14 o                         
  -1  -6   5         77.66         77.69         1.72 o                         
   0  -6   5         51.62         54.08         2.33 o                         
   1  -6   5        751.78        765.92        14.25 o                         
   2  -6   5        225.26        214.43         3.26 o                         
   3  -6   5        381.96        402.24         5.20 o                         
   4  -6   5        710.29        706.18         8.41 o                         
   5  -6   5       1580.18       1547.58        17.11 o                         
   6  -6   5        687.65        682.04         9.06 o                         
   7  -6   5        154.06        137.34         3.62 o                         
   8  -6   5        104.23        106.52         5.25 o                         
   9  -6   5        243.27        261.09         9.96 o                         
  10  -6   5         85.31         74.25        10.66 o                         
 -10  -5   5          2.10          4.89         6.22 o                         
  -9  -5   5          4.80          8.07         2.44 o                         
  -8  -5   5         11.10          5.65         1.67 o                         
  -7  -5   5          0.03          1.71         1.66 o                         
  -6  -5   5         10.56          8.47         2.43 o                         
  -5  -5   5        446.68        437.67         7.97 o                         
  -4  -5   5         92.77        100.81         3.06 o                         
  -3  -5   5        674.04        684.83         9.30 o                         
  -2  -5   5       1365.52       1379.51        17.61 o                         
  -1  -5   5       3009.61       2979.34        51.57 o                         
   0  -5   5       3191.07       2880.83        47.53 o                         
   1  -5   5        159.90        172.87         4.14 o                         
   2  -5   5        871.04        929.28        11.48 o                         
   3  -5   5       3725.54       3654.25        38.07 o                         
   4  -5   5        470.35        448.85         5.74 o                         
   5  -5   5         74.12         81.16         2.35 o                         
   6  -5   5         85.41         82.20         2.46 o                         
   7  -5   5         39.83         42.92         2.48 o                         
   8  -5   5          4.95          4.27         2.49 o                         
   9  -5   5         20.76         21.51         4.25 o                         
  10  -5   5         20.43         21.65         5.22 o                         
 -10  -4   5         23.65         26.01         7.07 o                         
  -9  -4   5         87.76         83.15         6.10 o                         
  -8  -4   5        281.42        272.86         6.10 o                         
  -7  -4   5         64.23         72.18         4.11 o                         
  -6  -4   5         66.25         81.48         3.53 o                         
  -5  -4   5        262.01        265.65         6.13 o                         
  -4  -4   5       2347.14       2135.59        63.14 o                         
  -3  -4   5       1913.14       1772.14        24.27 o                         
  -2  -4   5       2756.41       2658.22        35.74 o                         
  -1  -4   5        114.74        109.83         2.43 o                         
   0  -4   5          2.58          0.95         0.91 o                         
   1  -4   5       1404.02       1404.19        17.93 o                         
   2  -4   5         54.42         57.18         1.69 o                         
   3  -4   5        100.97        107.99         2.35 o                         
   4  -4   5         58.29         48.99         1.86 o                         
   5  -4   5          2.28          7.96         1.26 o                         
   6  -4   5         24.34         17.04         1.62 o                         
   7  -4   5        254.19        252.24         5.04 o                         
   8  -4   5        295.44        300.49         7.46 o                         
   9  -4   5        460.88        462.71        10.27 o                         
  10  -4   5        118.09        120.32         8.07 o                         
 -10  -3   5        344.92        354.48        15.62 o                         
  -9  -3   5        385.30        359.10        32.47 o                         
  -8  -3   5        257.44        263.86         5.84 o                         
  -7  -3   5         65.05         72.97         3.53 o                         
  -6  -3   5        551.58        529.57        10.52 o                         
  -5  -3   5        158.20        140.45         4.17 o                         
  -4  -3   5          9.34         10.68         1.52 o                         
  -3  -3   5         82.10         91.72         5.07 o                         
  -2  -3   5         57.21         69.14         2.78 o                         
  -1  -3   5          9.52         36.34         1.72 o                         
   0  -3   5       1812.45       1733.69        23.36 o                         
   1  -3   5       2377.08       2412.94        30.10 o                         
   2  -3   5       2021.60       1952.55        27.09 o                         
   3  -3   5       5148.90       5028.40        67.09 o                         
   4  -3   5       1725.79       1743.78        20.92 o                         
   5  -3   5        109.10         86.16         2.40 o                         
   6  -3   5        341.55        351.41         5.50 o                         
   7  -3   5        151.12        162.53         3.39 o                         
   8  -3   5         88.72        103.31         4.49 o                         
   9  -3   5         36.16         41.48         3.84 o                         
  10  -3   5         29.13         29.74         6.64 o                         
 -10  -2   5         12.26          9.12         5.11 o                         
  -9  -2   5          2.83         -0.51        10.25 o                         
  -8  -2   5          0.80          1.16         1.33 o                         
  -7  -2   5          7.15         13.46         2.07 o                         
  -6  -2   5        112.80        112.38         3.96 o                         
  -5  -2   5        680.39        679.33        18.11 o                         
  -4  -2   5       1886.35       2019.76        30.84 o                         
  -3  -2   5       1808.72       1816.24        27.18 o                         
  -2  -2   5       2740.18       2691.52        36.16 o                         
  -1  -2   5       1599.16       1562.05        19.71 o                         
   0  -2   5       6906.81       7278.99       236.46 o                         
   1  -2   5        420.41        347.49         5.03 o                         
   2  -2   5         13.13         17.84         1.51 o                         
   3  -2   5        118.24        226.67        10.18 o                         
   4  -2   5         77.77        120.45         4.94 o                         
   5  -2   5        323.10        344.87         5.14 o                         
   6  -2   5        203.51        185.84         4.16 o                         
   7  -2   5         89.54         85.76         2.64 o                         
   8  -2   5          6.76         10.96         3.03 o                         
   9  -2   5         70.99         72.89         4.27 o                         
  10  -2   5         23.48         17.98         5.97 o                         
 -10  -1   5        279.98        276.00        11.04 o                         
  -9  -1   5        118.80        123.62         7.31 o                         
  -8  -1   5        122.13        147.27         6.64 o                         
  -7  -1   5        451.17        479.81        12.98 o                         
  -6  -1   5        282.02        333.50         6.48 o                         
  -5  -1   5        324.65        352.47         7.29 o                         
  -4  -1   5        192.29        200.48         3.81 o                         
  -3  -1   5         71.10         79.67         2.26 o                         
  -2  -1   5       1248.29       1126.08        14.41 o                         
  -1  -1   5       4033.21       3933.25        63.98 o                         
   0  -1   5       4465.32       4795.89       109.95 o                         
   1  -1   5       1185.36       1233.15        15.70 o                         
   2  -1   5         72.69         78.08         1.90 o                         
   4  -1   5        145.68        170.93         3.28 o                         
   5  -1   5       1631.71       1573.49        20.35 o                         
   6  -1   5       1209.22       1249.36        16.58 o                         
   7  -1   5       1132.78       1142.91        15.43 o                         
   8  -1   5        234.59        224.19         4.81 o                         
   9  -1   5         25.73         30.79         2.87 o                         
  10  -1   5          0.47          7.64         5.47 o                         
 -10   0   5         41.40         47.34         6.25 o                         
  -9   0   5         13.32         11.20         2.12 o                         
  -8   0   5        173.10        173.18         5.08 o                         
  -7   0   5        571.75        567.91         9.99 o                         
  -6   0   5        846.56        839.63        13.80 o                         
  -5   0   5         37.08         30.34         1.67 o                         
  -4   0   5          4.25         12.13         1.74 o                         
  -3   0   5         31.63         37.03         1.40 o                         
  -2   0   5        707.34        752.37         9.29 o                         
  -1   0   5       8617.12       8683.59       198.93 o                         
   1   0   5       5405.84       5558.12       190.05 o                         
   2   0   5        187.65        185.99         2.73 o                         
   3   0   5        490.13        539.08         6.58 o                         
   4   0   5         39.42         44.00         1.81 o                         
   5   0   5          8.78         12.86         1.23 o                         
   6   0   5          1.43          0.98         1.14 o                         
   7   0   5         51.34         46.94         2.34 o                         
   8   0   5         17.73         15.97         1.76 o                         
   9   0   5          0.78         -0.28         1.98 o                         
  10   0   5         60.82         57.29         7.21 o                         
 -10   1   5          2.26         12.88         5.09 o                         
  -9   1   5          6.09          9.41         2.61 o                         
  -8   1   5        260.81        260.76         6.63 o                         
  -7   1   5       1184.51       1162.81        17.47 o                         
  -6   1   5       1768.79       1728.33        24.27 o                         
  -5   1   5        936.51        934.48        12.55 o                         
  -4   1   5        185.78        177.85         3.09 o                         
  -3   1   5          0.16          5.26         0.90 o                         
  -2   1   5        373.29        446.63         5.89 o                         
  -1   1   5       1416.50       1556.51        22.30 o                         
   1   1   5        883.57        849.55        11.14 o                         
   2   1   5        699.95        692.68         8.10 o                         
   3   1   5       1506.74       1385.19        16.65 o                         
   4   1   5        225.06        212.76         3.77 o                         
   5   1   5        325.97        388.01         6.05 o                         
   6   1   5         29.88         88.89         3.92 o                         
   7   1   5        103.48        133.11         4.05 o                         
   8   1   5        150.87        157.47         3.80 o                         
   9   1   5        287.95        287.98         6.37 o                         
  10   1   5        167.81        149.71         8.03 o                         
 -10   2   5          9.19          8.19         5.19 o                         
  -9   2   5          0.91          0.55         4.23 o                         
  -8   2   5         30.60         26.89         2.90 o                         
  -7   2   5         10.56         12.98         2.21 o                         
  -6   2   5        214.62        209.34         4.93 o                         
  -5   2   5        175.73        184.79         3.33 o                         
  -4   2   5       1653.61       1658.94        19.90 o                         
  -3   2   5       3020.38       2864.75        35.75 o                         
  -2   2   5       2168.66       2064.76        24.30 o                         
  -1   2   5         52.27         57.32         4.35 o                         
   0   2   5       2069.49       2382.47        29.70 o                         
   1   2   5         99.89        117.31         2.54 o                         
   2   2   5        322.51        304.41         3.96 o                         
   3   2   5       2596.61       2595.86        32.47 o                         
   4   2   5       1780.37       1731.71        19.56 o                         
   5   2   5        607.14        634.60         8.45 o                         
   6   2   5         86.85         87.00         2.54 o                         
   7   2   5        108.94         96.26         3.45 o                         
   8   2   5         81.23         76.76         3.36 o                         
   9   2   5         56.43         54.06         3.39 o                         
  10   2   5         11.64         12.32         3.23 o                         
 -10   3   5        299.14        299.44        11.53 o                         
  -9   3   5        157.20        162.99         8.64 o                         
  -8   3   5        348.89        354.24         8.33 o                         
  -7   3   5        178.42        161.83         5.17 o                         
  -6   3   5        119.15        105.72         3.76 o                         
  -5   3   5        220.10        218.34         3.62 o                         
  -4   3   5        489.07        484.23         6.34 o                         
  -3   3   5       2956.08       2884.31        39.41 o                         
  -2   3   5       2474.87       2584.47        28.56 o                         
  -1   3   5        189.73        165.31         2.68 o                         
   0   3   5        412.74        368.60         4.75 o                         
   1   3   5       2045.03       2068.62        24.33 o                         
   2   3   5        422.94        402.69         5.32 o                         
   3   3   5        221.62        237.20         3.71 o                         
   4   3   5        369.91        352.87         5.16 o                         
   5   3   5          2.17          3.81         1.10 o                         
   6   3   5        103.22        108.30         2.99 o                         
   7   3   5        575.48        571.49         9.72 o                         
   8   3   5        635.58        620.17        12.78 o                         
   9   3   5         96.57         79.54         3.44 o                         
  10   3   5         22.00         17.58         7.11 o                         
 -10   4   5         54.24         50.44         6.63 o                         
  -9   4   5         99.29         97.20         7.24 o                         
  -8   4   5        289.49        299.06         7.75 o                         
  -7   4   5         86.06         78.27         4.12 o                         
  -6   4   5         75.98         68.83         3.38 o                         
  -5   4   5        102.65        109.79         2.90 o                         
  -4   4   5        278.60        289.36         4.36 o                         
  -3   4   5        640.02        681.38         8.41 o                         
  -2   4   5       1968.49       1883.96        21.43 o                         
  -1   4   5         11.64          8.70         1.12 o                         
   0   4   5       1004.76        968.28        11.22 o                         
   1   4   5       2775.07       2611.06        30.58 o                         
   2   4   5        368.44        355.37         5.02 o                         
   3   4   5         93.38         84.33         2.48 o                         
   4   4   5        227.67        227.66         3.78 o                         
   5   4   5        113.33         98.97         2.69 o                         
   6   4   5        139.55        127.62         3.45 o                         
   7   4   5        784.32        771.95        12.90 o                         
   8   4   5        406.31        376.35         7.91 o                         
   9   4   5         40.46         31.30         3.95 o                         
  10   4   5         21.68         22.93         4.41 o                         
 -10   5   5        138.66        129.09        10.82 o                         
  -9   5   5         69.57         69.47         6.49 o                         
  -8   5   5        260.16        267.59         7.55 o                         
  -7   5   5        368.28        354.69         8.32 o                         
  -6   5   5       1289.60       1257.35        17.21 o                         
  -5   5   5       1275.77       1220.81        15.55 o                         
  -4   5   5        176.62        186.38         3.68 o                         
  -3   5   5        625.48        660.15         8.28 o                         
  -2   5   5        253.17        285.08         5.18 o                         
  -1   5   5        318.50        277.65         4.02 o                         
   0   5   5       1444.31       1398.80        17.24 o                         
   1   5   5        655.99        601.92         7.93 o                         
   2   5   5        630.16        631.11         8.24 o                         
   3   5   5        204.45        205.57         3.63 o                         
   4   5   5        326.82        314.68         4.80 o                         
   5   5   5        864.11        879.55        12.10 o                         
   6   5   5        302.36        306.84         5.66 o                         
   7   5   5        357.70        353.29         6.82 o                         
   8   5   5        373.57        365.12        10.00 o                         
   9   5   5          6.13         -0.08         3.25 o                         
  10   5   5         43.91         34.94         4.04 o                         
 -10   6   5         41.28         39.34         6.27 o                         
  -9   6   5          2.25         -0.78         4.71 o                         
  -8   6   5          1.13          2.22         2.74 o                         
  -7   6   5         27.40         33.70         4.02 o                         
  -6   6   5        782.86        763.20        12.28 o                         
  -5   6   5        518.59        494.41         7.47 o                         
  -4   6   5        448.03        456.28         6.82 o                         
  -3   6   5          3.65         -0.06         1.20 o                         
  -2   6   5        305.59        334.11         4.86 o                         
  -1   6   5       2153.15       2172.52        27.57 o                         
   0   6   5       1200.57       1146.23        13.30 o                         
   1   6   5       2146.20       2167.34        25.73 o                         
   2   6   5        872.42        849.15        10.15 o                         
   3   6   5          4.76          3.70         0.95 o                         
   4   6   5          5.31          9.27         0.85 o                         
   5   6   5       1043.29        984.55        13.37 o                         
   6   6   5        105.28        108.07         3.11 o                         
   7   6   5        436.11        437.43        13.75 o                         
   8   6   5         63.14         63.19         4.60 o                         
   9   6   5          6.67          4.48         2.55 o                         
  10   6   5          1.68          2.35         5.35 o                         
  -9   7   5         20.12         11.68         5.17 o                         
  -8   7   5        224.25        220.53         7.22 o                         
  -7   7   5        193.95        197.75         6.47 o                         
  -6   7   5       1180.36       1206.56        16.64 o                         
  -5   7   5        654.75        662.93         9.50 o                         
  -4   7   5        182.32        180.64         3.89 o                         
  -3   7   5        364.48        365.44         5.78 o                         
  -2   7   5        263.68        242.17         4.25 o                         
  -1   7   5        172.31        191.13         3.37 o                         
   0   7   5         26.00         33.74         1.45 o                         
   1   7   5          8.16         12.81         1.48 o                         
   2   7   5          0.45          0.96         1.07 o                         
   3   7   5        138.25        163.60         3.26 o                         
   4   7   5        157.72        174.73         3.63 o                         
   5   7   5          3.67         15.15         2.86 o                         
   6   7   5         88.81        132.65         4.98 o                         
   7   7   5         86.49         95.36         4.81 o                         
   8   7   5        198.35        194.24         7.00 o                         
   9   7   5        295.38        293.32         9.25 o                         
  10   7   5        387.63        383.45        12.53 o                         
  -9   8   5        169.12        160.39         9.42 o                         
  -8   8   5        160.56        142.60         7.38 o                         
  -7   8   5         45.42         46.29         3.92 o                         
  -6   8   5         40.12         42.91         3.51 o                         
  -5   8   5         37.09         54.95         3.04 o                         
  -4   8   5         41.67        116.99         7.00 o                         
  -3   8   5        128.74        142.08         3.51 o                         
  -2   8   5        116.34        130.68         3.62 o                         
   0   8   5         27.24         40.23         1.66 o                         
   1   8   5          9.31         36.47         2.29 o                         
   2   8   5       2104.77       2118.00        25.43 o                         
   3   8   5       1042.52       1068.82        13.58 o                         
   4   8   5       1069.75       1008.66        12.91 o                         
   5   8   5        948.47        921.70        12.88 o                         
   6   8   5          3.75          4.97         1.87 o                         
   7   8   5          6.38          4.01         2.31 o                         
   8   8   5         16.91         15.59         3.01 o                         
   9   8   5        112.79         97.56         5.55 o                         
  -9   9   5          6.77         19.35         6.00 o                         
  -8   9   5          1.54          1.96         4.90 o                         
  -7   9   5         36.85         35.95         3.91 o                         
  -6   9   5         40.51         37.48         3.93 o                         
  -5   9   5        134.21        126.94         4.36 o                         
  -4   9   5        759.18        730.33        11.09 o                         
  -3   9   5       1047.96       1054.27        13.88 o                         
  -2   9   5        750.17        818.12        12.15 o                         
  -1   9   5       1152.27       1120.27        13.54 o                         
   0   9   5        130.65        107.58         2.65 o                         
   1   9   5         11.05         43.86         4.10 o                         
   2   9   5        395.68        500.23        11.40 o                         
   3   9   5         41.96         57.90         2.47 o                         
   4   9   5        109.56         99.94         2.73 o                         
   5   9   5         10.39         22.12         2.55 o                         
   6   9   5         73.19         72.05         6.72 o                         
   7   9   5          0.38          4.63         5.00 o                         
   8   9   5          0.56          1.94         4.97 o                         
   9   9   5         10.74         11.54         3.77 o                         
  -8  10   5        197.93        188.44         8.53 o                         
  -7  10   5        117.02         99.98         4.02 o                         
  -6  10   5         22.69         28.56         2.30 o                         
  -5  10   5          4.16          7.92         2.30 o                         
  -4  10   5        100.51        105.85         4.24 o                         
  -3  10   5         15.49         27.08         2.16 o                         
  -2  10   5         22.31         27.79         1.97 o                         
  -1  10   5        152.58        149.58         3.83 o                         
   0  10   5        258.92        256.51         4.65 o                         
   1  10   5          4.08         10.21         1.16 o                         
   2  10   5          1.10          4.64         1.51 o                         
   3  10   5         13.70          9.89         1.46 o                         
   4  10   5         50.99         51.68         2.26 o                         
   5  10   5        208.53        198.57         6.12 o                         
   6  10   5        336.39        318.16        12.83 o                         
   7  10   5        445.51        426.88        15.61 o                         
   8  10   5         94.74         83.81         7.94 o                         
  -8  11   5         21.50         19.07         5.74 o                         
  -7  11   5        140.92        124.49         5.07 o                         
  -6  11   5        186.64        174.93         4.86 o                         
  -5  11   5         43.03         42.64         2.89 o                         
  -4  11   5         52.65         47.77         3.32 o                         
  -3  11   5          1.99          0.90         1.85 o                         
  -2  11   5         11.08         16.59         1.92 o                         
  -1  11   5       1107.68       1057.70        13.19 o                         
   0  11   5        250.38        275.00         5.70 o                         
   1  11   5        806.95        814.45        10.38 o                         
   2  11   5        747.89        751.55        10.47 o                         
   3  11   5        322.81        320.39         5.64 o                         
   4  11   5         83.52         78.18         2.64 o                         
   5  11   5         22.32         21.67         3.14 o                         
   6  11   5          0.34          3.65         2.88 o                         
   7  11   5          8.44         17.71         6.35 o                         
   8  11   5         29.89         30.12         6.69 o                         
  -7  12   5         87.19         76.73         7.33 o                         
  -6  12   5        322.89        318.84         6.80 o                         
  -5  12   5        383.56        374.40         7.37 o                         
  -4  12   5        459.36        430.23         8.69 o                         
  -3  12   5          5.69          5.22         2.42 o                         
  -2  12   5         59.96         68.16         3.24 o                         
  -1  12   5        345.31        314.92         5.78 o                         
   0  12   5          7.40         10.22         1.67 o                         
   1  12   5          1.40          0.96         1.25 o                         
   2  12   5         43.15         42.11         2.86 o                         
   3  12   5         12.83          8.40         1.63 o                         
   4  12   5        139.22        156.93         3.60 o                         
   5  12   5         39.91         44.73         3.98 o                         
   6  12   5        257.23        237.96        17.36 o                         
   7  12   5         90.44         83.21        15.30 o                         
  -7  13   5         51.66         47.65         5.61 o                         
  -6  13   5         61.37         67.81         5.92 o                         
  -5  13   5         50.97         50.90         4.82 o                         
  -4  13   5        126.88        112.24         4.85 o                         
  -3  13   5         27.43         32.93         3.00 o                         
  -2  13   5        105.87        100.99         3.99 o                         
  -1  13   5        116.75        105.99         4.20 o                         
   0  13   5         60.55         54.39         2.76 o                         
   1  13   5         26.32         22.61         1.81 o                         
   2  13   5         43.17         51.32         3.16 o                         
   3  13   5        214.86        201.79         4.75 o                         
   4  13   5        333.82        379.73        12.24 o                         
   5  13   5        285.94        288.01         8.55 o                         
   6  13   5        231.83        239.51         8.76 o                         
   7  13   5         13.91         25.65         6.95 o                         
  -6  14   5          1.48          2.30         2.99 o                         
  -5  14   5         17.00         20.10         3.97 o                         
  -4  14   5         17.19         15.33         3.06 o                         
  -3  14   5        124.86        116.46         4.98 o                         
  -2  14   5        369.47        377.90         7.52 o                         
  -1  14   5        325.63        340.40         8.02 o                         
   0  14   5        145.11        137.75         4.17 o                         
   1  14   5         42.52         40.07         3.14 o                         
   2  14   5        213.13        241.26         6.18 o                         
   3  14   5        101.10        101.53         4.49 o                         
   4  14   5         99.59        107.57         5.25 o                         
   5  14   5         40.17         34.96         4.34 o                         
   6  14   5         56.01         67.43         7.28 o                         
  -5  15   5         70.55         60.08         4.41 o                         
  -4  15   5        205.73        188.93         6.31 o                         
  -3  15   5         54.66         59.62         3.89 o                         
  -2  15   5        109.37        110.53         4.62 o                         
  -1  15   5         26.04         31.69         2.84 o                         
   0  15   5          5.40          4.26         2.03 o                         
   1  15   5         59.20         57.14         3.68 o                         
   2  15   5          1.41          1.25         2.32 o                         
   3  15   5         88.66         76.30         6.23 o                         
   4  15   5        132.34        159.62         7.36 o                         
   5  15   5         79.59         93.62         6.78 o                         
  -4  16   5         10.88          4.72         3.62 o                         
  -3  16   5         12.39          5.68         3.49 o                         
  -2  16   5          3.07          2.14         2.82 o                         
  -1  16   5         56.58         72.10         3.70 o                         
   0  16   5         19.27         18.39         3.22 o                         
   1  16   5         33.44         32.39         3.42 o                         
   2  16   5         56.43         44.24         3.58 o                         
   3  16   5         12.03          7.52         3.83 o                         
   4  16   5          5.45          4.42         3.63 o                         
  -2  17   5          0.36         -1.00         3.17 o                         
  -1  17   5         83.76         97.76         4.89 o                         
   0  17   5        208.01        213.04         8.60 o                         
   1  17   5        193.11        194.35         8.26 o                         
   2  17   5         51.25         49.88         3.89 o                         
  -2 -16   6         16.51         12.51         4.36 o                         
  -1 -16   6          3.24          3.65         4.01 o                         
   0 -16   6          4.05          2.75         4.22 o                         
   1 -16   6          2.66          0.89         4.32 o                         
   2 -16   6          2.54          4.55         4.94 o                         
  -4 -15   6         30.16         35.31         3.89 o                         
  -3 -15   6         24.45         23.88         3.61 o                         
  -2 -15   6         17.01         14.39         4.09 o                         
  -1 -15   6          1.20          5.27         3.15 o                         
   0 -15   6         23.59         20.92         3.02 o                         
   1 -15   6        138.94        131.28         6.61 o                         
   2 -15   6        263.69        268.07        12.04 o                         
   3 -15   6        197.14        201.97         9.43 o                         
   4 -15   6          8.38         -1.50         5.18 o                         
  -5 -14   6        194.94        205.82        10.90 o                         
  -4 -14   6        160.42        154.65        12.21 o                         
  -3 -14   6         94.25         96.89         7.98 o                         
  -2 -14   6          7.06          3.73         2.93 o                         
  -1 -14   6          0.52         -1.49         2.83 o                         
   0 -14   6         36.67         47.39         3.40 o                         
   1 -14   6          2.78         -1.04         2.50 o                         
   2 -14   6          0.06         -0.75         2.72 o                         
   3 -14   6          1.93          3.24         3.77 o                         
   4 -14   6          4.70          6.27         3.55 o                         
   5 -14   6         27.67         23.06         5.36 o                         
  -6 -13   6         24.57         25.35         4.44 o                         
  -5 -13   6          0.55         -2.74         2.74 o                         
  -4 -13   6          6.45          7.44         1.65 o                         
  -3 -13   6        132.89        148.26         6.33 o                         
  -2 -13   6        184.33        176.29         6.96 o                         
  -1 -13   6        112.17        115.72         5.45 o                         
   0 -13   6         96.87         85.32         4.11 o                         
   1 -13   6          4.73          9.36         2.60 o                         
   2 -13   6         23.26         23.59         3.31 o                         
   3 -13   6         95.31         97.19         6.75 o                         
   4 -13   6         55.26         51.25         5.07 o                         
   5 -13   6        403.37        402.74        10.25 o                         
   6 -13   6        257.84        239.78         9.37 o                         
  -7 -12   6         34.26         30.60         4.56 o                         
  -6 -12   6         42.42         39.98         4.11 o                         
  -5 -12   6          0.72         -1.58         2.16 o                         
  -4 -12   6        125.11        131.89         3.86 o                         
  -3 -12   6         39.14         48.80         2.33 o                         
  -2 -12   6        257.29        245.66         7.86 o                         
  -1 -12   6        280.31        271.60         7.41 o                         
   0 -12   6        518.61        528.32        10.28 o                         
   1 -12   6         38.10         43.10         3.21 o                         
   2 -12   6          3.90          5.64         2.38 o                         
   3 -12   6          4.21          2.36         2.57 o                         
   4 -12   6          0.45          0.29         2.79 o                         
   5 -12   6          7.56          7.74         1.75 o                         
   6 -12   6         40.52         51.46         3.78 o                         
   7 -12   6         23.26         21.96         3.45 o                         
  -7 -11   6        149.73        167.17        12.58 o                         
  -6 -11   6        276.97        277.12         7.54 o                         
  -5 -11   6          1.34          1.10         2.15 o                         
  -4 -11   6         12.36         11.42         1.70 o                         
  -3 -11   6          0.26          1.03         1.31 o                         
  -2 -11   6        252.95        244.34         8.72 o                         
  -1 -11   6        120.36        131.01         6.72 o                         
   0 -11   6         58.79         65.62         3.33 o                         
   1 -11   6        144.09        136.29         5.45 o                         
   2 -11   6        379.80        359.39        10.11 o                         
   3 -11   6        241.31        243.59         6.78 o                         
   4 -11   6         77.02         74.79         4.37 o                         
   5 -11   6         25.62         26.82         2.00 o                         
   6 -11   6         23.41         19.35         2.05 o                         
   7 -11   6         81.55         76.75         4.47 o                         
  -8 -10   6        166.62        183.49         7.58 o                         
  -7 -10   6         11.23          7.34         4.54 o                         
  -6 -10   6          1.25          1.38         2.87 o                         
  -5 -10   6        198.77        189.92         7.43 o                         
  -4 -10   6         84.86         80.84         3.07 o                         
  -3 -10   6        389.01        384.36         7.06 o                         
  -2 -10   6         18.53         24.67         2.73 o                         
  -1 -10   6          6.28          9.76         2.30 o                         
   0 -10   6         11.85         13.96         1.91 o                         
   1 -10   6        104.37        110.70         3.86 o                         
   2 -10   6        477.38        487.92         8.90 o                         
   3 -10   6        761.49        743.78        12.35 o                         
   4 -10   6        334.22        328.20         5.48 o                         
   5 -10   6        114.90        125.94         3.46 o                         
   6 -10   6         27.29         38.24         2.35 o                         
   7 -10   6        148.29        157.41         4.62 o                         
   8 -10   6        151.76        145.94         7.30 o                         
  -8  -9   6        224.28        265.62         9.62 o                         
  -7  -9   6         48.42         45.22         5.62 o                         
  -6  -9   6          2.74          4.48         3.68 o                         
  -5  -9   6          0.73          6.51         2.43 o                         
  -4  -9   6        132.67        154.78         7.48 o                         
  -3  -9   6        704.76        703.22        10.70 o                         
  -2  -9   6        620.21        614.03         9.30 o                         
  -1  -9   6         77.92        116.84         7.33 o                         
   0  -9   6        281.60        310.18         6.49 o                         
   1  -9   6        452.90        495.37         8.58 o                         
   2  -9   6       1625.15       1560.59        22.64 o                         
   3  -9   6        382.79        388.15         9.22 o                         
   4  -9   6         48.95         51.39         2.24 o                         
   5  -9   6         59.64         66.53         2.71 o                         
   6  -9   6          6.47          8.97         1.75 o                         
   7  -9   6        263.24        259.48         5.42 o                         
   8  -9   6         79.27         78.11         5.58 o                         
  -9  -8   6         73.80         81.60         6.10 o                         
  -8  -8   6          2.19          3.24        10.79 o                         
  -7  -8   6         93.74         88.60        15.72 o                         
  -6  -8   6        189.91        172.69         9.35 o                         
  -5  -8   6        402.75        392.61         7.79 o                         
  -4  -8   6        638.84        613.53         9.53 o                         
  -3  -8   6        359.65        359.69         6.15 o                         
  -2  -8   6        139.18        127.45         3.35 o                         
  -1  -8   6        523.26        535.85         9.59 o                         
   0  -8   6        289.03        275.55         5.33 o                         
   1  -8   6        785.89        755.83        11.76 o                         
   2  -8   6        746.88        883.49        12.56 o                         
   3  -8   6        195.00        229.99         3.76 o                         
   4  -8   6         84.89         93.20         2.67 o                         
   5  -8   6         39.77         52.82         2.33 o                         
   6  -8   6        150.49        149.56         3.93 o                         
   7  -8   6         46.51         50.07         2.68 o                         
   8  -8   6          0.05          1.67         2.05 o                         
   9  -8   6          6.02          5.54         5.49 o                         
  -9  -7   6         74.46         70.73         5.78 o                         
  -8  -7   6        185.09        185.98        10.11 o                         
  -7  -7   6        223.83        213.47         7.89 o                         
  -6  -7   6        443.01        444.01         9.96 o                         
  -5  -7   6        190.72        193.35         4.00 o                         
  -4  -7   6        119.94        130.83         3.50 o                         
  -3  -7   6         86.86         91.24         2.73 o                         
  -2  -7   6        176.95        187.65         3.42 o                         
  -1  -7   6         84.21        106.08         4.31 o                         
   0  -7   6         56.63         74.47         2.88 o                         
   1  -7   6        847.84        779.38        11.87 o                         
   2  -7   6          0.04          2.88         1.36 o                         
   3  -7   6        179.12        188.44         3.29 o                         
   4  -7   6        927.52        952.03        11.07 o                         
   5  -7   6       1032.18       1051.29        12.25 o                         
   6  -7   6        390.62        395.70         6.19 o                         
   7  -7   6        377.28        364.28         8.72 o                         
   8  -7   6          1.10          6.51         1.78 o                         
   9  -7   6          3.89          2.51         4.25 o                         
  -9  -6   6         55.08         57.50         7.44 o                         
  -8  -6   6         14.42         13.14         5.60 o                         
  -7  -6   6          0.12          2.17         3.05 o                         
  -6  -6   6          2.59          0.92         1.07 o                         
  -5  -6   6        147.00        150.73         3.54 o                         
  -4  -6   6         91.71         79.16         2.57 o                         
  -3  -6   6        391.11        385.49         6.63 o                         
  -2  -6   6        127.63        117.65         2.60 o                         
  -1  -6   6       2619.60       2494.88        37.30 o                         
   0  -6   6       1489.47       1506.86        21.15 o                         
   1  -6   6       1063.54       1080.26        14.75 o                         
   2  -6   6        341.42        318.85         4.44 o                         
   3  -6   6        108.62         94.88         4.06 o                         
   4  -6   6        631.66        602.04         7.44 o                         
   5  -6   6        154.20        182.58         5.55 o                         
   6  -6   6        120.11        125.44         3.03 o                         
   7  -6   6          1.12          0.17         1.58 o                         
   8  -6   6          3.39          2.93         1.37 o                         
   9  -6   6          1.30          3.89         4.45 o                         
 -10  -5   6         12.18          8.51         8.27 o                         
  -9  -5   6        179.11        162.03         7.08 o                         
  -8  -5   6        221.17        219.08         6.34 o                         
  -7  -5   6       1261.41       1294.86        25.24 o                         
  -6  -5   6        715.02        697.82        12.02 o                         
  -5  -5   6        259.96        241.40         5.96 o                         
  -4  -5   6        464.67        437.91         7.18 o                         
  -3  -5   6        312.82        330.26         5.69 o                         
  -2  -5   6        537.68        490.74         7.53 o                         
  -1  -5   6        646.62        634.54        10.14 o                         
   0  -5   6          2.95          6.46         0.97 o                         
   1  -5   6          3.38          3.20         1.12 o                         
   2  -5   6         15.39         15.44         0.97 o                         
   3  -5   6        136.66        138.10         2.69 o                         
   4  -5   6        599.08        522.95         6.56 o                         
   5  -5   6          3.36          6.04         1.33 o                         
   6  -5   6        162.51        151.26         3.18 o                         
   7  -5   6        413.73        411.67         6.74 o                         
   8  -5   6        400.64        400.47        11.63 o                         
   9  -5   6        268.39        287.75        11.08 o                         
  10  -5   6        198.65        213.74        18.32 o                         
 -10  -4   6         14.18         15.17         6.92 o                         
  -9  -4   6          9.40          3.50         2.15 o                         
  -8  -4   6        126.19        133.78         4.91 o                         
  -7  -4   6          2.46          3.64         1.94 o                         
  -6  -4   6         57.15         55.58         3.23 o                         
  -5  -4   6         54.58         57.66         3.14 o                         
  -4  -4   6        226.93        221.47         4.92 o                         
  -3  -4   6         25.94         40.35         2.09 o                         
  -2  -4   6        344.95        340.55         6.23 o                         
  -1  -4   6          0.57          5.91         1.26 o                         
   0  -4   6         62.95         67.44         1.74 o                         
   1  -4   6       3115.85       3011.93        38.07 o                         
   2  -4   6       2504.98       2336.23        29.47 o                         
   3  -4   6       3255.61       3308.22        43.02 o                         
   4  -4   6       1645.63       1668.15        27.49 o                         
   5  -4   6        373.54        348.92         5.15 o                         
   6  -4   6          1.05          2.21         1.25 o                         
   7  -4   6         66.06         74.12         2.64 o                         
   8  -4   6         38.77         30.19         3.02 o                         
   9  -4   6         13.54         20.58         3.13 o                         
  10  -4   6         48.42         57.40         6.40 o                         
 -10  -3   6        145.41        178.00         9.40 o                         
  -9  -3   6         42.21         38.40         2.53 o                         
  -8  -3   6        135.48        130.24         4.83 o                         
  -7  -3   6         63.37         58.17         3.44 o                         
  -6  -3   6        147.32        156.95         4.88 o                         
  -5  -3   6       1469.99       1418.08        21.98 o                         
  -4  -3   6       3758.01       3556.53        52.48 o                         
  -3  -3   6       5430.85       5280.81        84.66 o                         
  -2  -3   6       1692.72       1708.63        23.50 o                         
  -1  -3   6         19.99         11.85         1.10 o                         
   0  -3   6         91.88        101.32         2.44 o                         
   1  -3   6        245.55        300.51         4.23 o                         
   2  -3   6         12.01         15.07         1.60 o                         
   3  -3   6        646.05        675.42        10.64 o                         
   4  -3   6        331.58        321.13         5.89 o                         
   5  -3   6          0.14          2.06         1.23 o                         
   6  -3   6        225.36        199.62         4.16 o                         
   7  -3   6        189.42        182.21         3.80 o                         
   8  -3   6        230.06        233.36         6.37 o                         
   9  -3   6        153.15        147.22         6.01 o                         
  10  -3   6          3.05         -0.24         5.40 o                         
 -10  -2   6        440.76        461.96        14.27 o                         
  -9  -2   6        249.21        251.83         9.72 o                         
  -8  -2   6        202.89        206.15         5.86 o                         
  -7  -2   6        126.00        112.11         4.36 o                         
  -6  -2   6         23.88         20.63         2.30 o                         
  -5  -2   6         44.27         53.50         2.99 o                         
  -4  -2   6        115.19        127.57         8.20 o                         
  -3  -2   6        357.60        384.09         7.73 o                         
  -2  -2   6         15.99         15.36         1.01 o                         
   0  -2   6        248.62        274.36         5.01 o                         
   1  -2   6       1847.07       1790.18        24.47 o                         
   2  -2   6        193.25        216.36         7.84 o                         
   3  -2   6        769.21        862.68        11.62 o                         
   4  -2   6        577.50        624.31         8.88 o                         
   5  -2   6       1290.18       1184.62        14.73 o                         
   6  -2   6       1684.09       1578.65        20.74 o                         
   7  -2   6        645.89        619.43         9.25 o                         
   8  -2   6        381.33        379.57         7.14 o                         
   9  -2   6          0.73          6.98         2.64 o                         
  10  -2   6          0.67         -0.66         5.19 o                         
 -10  -1   6         12.42         21.99         5.57 o                         
  -9  -1   6         15.32         16.42         4.68 o                         
  -8  -1   6          0.40         -0.04         1.31 o                         
  -7  -1   6        247.44        239.37         6.32 o                         
  -6  -1   6        222.20        209.21         5.66 o                         
  -5  -1   6        411.22        426.01         7.01 o                         
  -4  -1   6        293.06        285.84         4.63 o                         
  -3  -1   6        507.61        493.92        10.26 o                         
  -2  -1   6       1188.64       1136.35        14.66 o                         
  -1  -1   6       3939.89       4325.30        63.06 o                         
   0  -1   6       5704.48       5550.05       104.17 o                         
   1  -1   6       3699.87       3745.16        61.29 o                         
   2  -1   6       1200.38       1283.40        14.54 o                         
   3  -1   6        364.69        408.76         5.66 o                         
   4  -1   6        703.31        761.00        10.45 o                         
   5  -1   6        137.74        167.65         3.93 o                         
   6  -1   6        120.55         99.01         2.86 o                         
   7  -1   6         40.26         42.46         2.19 o                         
   8  -1   6          0.88          9.40         1.75 o                         
   9  -1   6         64.88         76.49         6.35 o                         
  10  -1   6          0.75          1.17         5.68 o                         
 -10   0   6         90.13         93.79         7.28 o                         
  -9   0   6         25.18         29.51         5.02 o                         
  -8   0   6         42.14         37.76         2.80 o                         
  -7   0   6        304.93        327.77         7.00 o                         
  -6   0   6        801.47        848.73        12.78 o                         
  -5   0   6       1477.69       1549.60        20.08 o                         
  -4   0   6        676.60        661.48         8.60 o                         
  -3   0   6          1.87          5.40         0.94 o                         
  -2   0   6       1811.80       1871.10        22.10 o                         
  -1   0   6        109.37        128.43         2.53 o                         
   0   0   6        318.36        280.26         4.63 o                         
   1   0   6        103.36        139.52         2.69 o                         
   2   0   6        155.15        201.63         3.01 o                         
   3   0   6        447.43        443.91         5.68 o                         
   4   0   6       1113.15       1191.75        15.72 o                         
   5   0   6        757.15        807.96        12.17 o                         
   6   0   6        996.55        953.49        14.26 o                         
   7   0   6        330.91        333.15         8.27 o                         
   8   0   6        277.76        308.58         7.60 o                         
   9   0   6         49.38         49.44         4.69 o                         
  10   0   6        390.60        390.35        14.97 o                         
 -10   1   6         15.80         23.73         5.54 o                         
  -9   1   6         33.68         38.47         8.12 o                         
  -8   1   6         26.38         24.37         2.62 o                         
  -7   1   6         97.37        107.66         5.01 o                         
  -6   1   6         72.35         64.61         2.31 o                         
  -5   1   6        160.09        171.85         3.51 o                         
  -4   1   6         93.68         96.76         2.37 o                         
  -3   1   6       1009.30        997.65        15.48 o                         
  -2   1   6        662.12        678.81         8.64 o                         
  -1   1   6       5093.43       5363.27       104.30 o                         
   0   1   6       3564.37       3980.47        53.12 o                         
   1   1   6        843.41       1045.85        13.66 o                         
   2   1   6       2651.67       2637.75        30.86 o                         
   3   1   6        860.99        796.55         8.96 o                         
   4   1   6       1061.01       1116.82        13.87 o                         
   5   1   6        704.89        671.99         9.61 o                         
   6   1   6         19.06         12.62         1.88 o                         
   7   1   6         11.37         13.46         1.70 o                         
   8   1   6        228.20        219.28         5.54 o                         
   9   1   6         70.06         65.97         8.27 o                         
  10   1   6          0.91          0.20         4.21 o                         
 -10   2   6        119.15        131.57         8.38 o                         
  -9   2   6        234.28        244.59         9.88 o                         
  -8   2   6          6.98          8.54         2.40 o                         
  -7   2   6        137.06        132.07         4.72 o                         
  -6   2   6         73.10         77.02         2.42 o                         
  -5   2   6         10.94         16.33         1.40 o                         
  -4   2   6       1543.70       1474.01        17.91 o                         
  -3   2   6       2393.73       2236.94        26.47 o                         
  -2   2   6        291.79        264.68         4.69 o                         
  -1   2   6       3968.74       3853.18        47.73 o                         
   0   2   6          7.80         18.24         1.27 o                         
   1   2   6       1929.60       1915.29        24.27 o                         
   2   2   6       1999.67       2056.48        24.28 o                         
   3   2   6        831.20        788.31        10.01 o                         
   4   2   6        439.45        445.88         6.31 o                         
   5   2   6         19.39         24.83         3.02 o                         
   6   2   6          1.09          8.60         2.39 o                         
   7   2   6         88.08         95.46         3.62 o                         
   8   2   6        304.58        295.30         6.58 o                         
   9   2   6        292.01        301.26         8.30 o                         
  10   2   6        341.08        314.86        29.73 o                         
 -10   3   6        211.76        224.11        12.01 o                         
  -9   3   6        318.77        332.21        11.54 o                         
  -8   3   6        374.09        362.27         8.54 o                         
  -7   3   6        157.21        157.19         5.19 o                         
  -6   3   6        134.66        120.56         2.83 o                         
  -5   3   6       1185.66       1152.58        13.71 o                         
  -4   3   6        783.28        802.00        10.52 o                         
  -3   3   6       1652.81       1646.02        19.85 o                         
  -2   3   6       1483.15       1477.30        23.79 o                         
  -1   3   6        536.86        518.19         7.26 o                         
   0   3   6       1215.89       1098.53        13.42 o                         
   1   3   6        951.97        909.85        11.32 o                         
   2   3   6       1750.70       1780.63        19.90 o                         
   3   3   6       2874.11       2785.49        37.71 o                         
   4   3   6       1605.38       1637.19        19.80 o                         
   5   3   6         19.27         24.77         1.68 o                         
   6   3   6         14.45         22.44         1.79 o                         
   7   3   6        130.65        120.53         3.70 o                         
   8   3   6         58.94         59.34         3.08 o                         
   9   3   6         55.06         51.19         3.71 o                         
  10   3   6          1.25          0.02         2.20 o                         
 -10   4   6         99.29         95.13         7.84 o                         
  -9   4   6        185.79        196.37         9.66 o                         
  -8   4   6         17.74         18.79         3.04 o                         
  -7   4   6         22.91         21.23         2.99 o                         
  -6   4   6        127.14        114.38         3.27 o                         
  -5   4   6        158.91        148.06         3.13 o                         
  -4   4   6        778.48        815.25        10.07 o                         
  -3   4   6       2318.39       2311.49        25.93 o                         
  -2   4   6        452.28        417.17         5.62 o                         
  -1   4   6        225.18        265.76         4.76 o                         
   0   4   6       1369.27       1342.18        15.32 o                         
   1   4   6       1068.31       1092.77        13.48 o                         
   2   4   6        321.72        276.94         4.07 o                         
   3   4   6         83.14         82.80         2.39 o                         
   4   4   6        102.65        104.72         2.53 o                         
   5   4   6        790.87        800.44        10.51 o                         
   6   4   6        722.31        690.46        10.80 o                         
   7   4   6        350.73        356.43         7.19 o                         
   8   4   6         33.72         22.02         3.78 o                         
   9   4   6         35.71         31.25         3.85 o                         
  10   4   6          2.11          1.43         2.96 o                         
 -10   5   6        174.54        159.98         9.56 o                         
  -9   5   6        147.37        148.78         8.74 o                         
  -8   5   6         14.55          9.98         2.97 o                         
  -7   5   6         78.23         86.94         4.52 o                         
  -6   5   6        178.33        165.79         4.38 o                         
  -5   5   6        127.66        125.21         3.36 o                         
  -4   5   6        228.50        208.11         3.72 o                         
  -3   5   6         75.31         74.46         2.28 o                         
  -2   5   6       3900.71       3804.01        41.89 o                         
  -1   5   6       3380.74       3374.80        37.20 o                         
   0   5   6       3294.07       3186.16        35.11 o                         
   1   5   6       2788.46       2787.53        32.81 o                         
   2   5   6        180.95        174.55         3.21 o                         
   3   5   6          2.86          3.57         1.38 o                         
   4   5   6        385.23        378.50         5.61 o                         
   5   5   6         35.89         43.46         1.93 o                         
   6   5   6        438.78        421.59         7.87 o                         
   7   5   6        570.79        578.57        10.22 o                         
   8   5   6        278.53        273.02         5.85 o                         
   9   5   6          8.41          6.65         3.28 o                         
  10   5   6          0.13          0.39         3.23 o                         
  -9   6   6          3.76          3.59         4.86 o                         
  -8   6   6        301.40        299.84         8.92 o                         
  -7   6   6        806.60        830.60        15.34 o                         
  -6   6   6        437.84        444.40         8.23 o                         
  -5   6   6       1090.40       1085.48        14.24 o                         
  -4   6   6         68.61         85.07         3.10 o                         
  -3   6   6         77.63         93.09         2.52 o                         
  -2   6   6        549.05        535.74         7.56 o                         
  -1   6   6        263.25        256.30         4.01 o                         
   0   6   6        717.38        712.09         9.96 o                         
   1   6   6       2438.89       2503.66        29.73 o                         
   2   6   6        162.13        168.09         3.26 o                         
   3   6   6         35.81         35.27         1.82 o                         
   4   6   6         14.06         21.31         1.75 o                         
   5   6   6          3.84          4.80         1.68 o                         
   6   6   6         96.03        106.13         4.12 o                         
   7   6   6         48.05         49.88         2.46 o                         
   8   6   6         66.65         69.53         4.58 o                         
   9   6   6        176.47        154.00        10.24 o                         
  10   6   6        141.77        133.52         8.13 o                         
  -9   7   6         22.61         14.21         5.52 o                         
  -8   7   6         21.90         19.90         4.24 o                         
  -7   7   6        156.78        147.87         5.89 o                         
  -6   7   6        527.27        512.35         9.26 o                         
  -5   7   6        313.48        291.41         6.50 o                         
  -4   7   6         13.66         21.57         1.85 o                         
  -3   7   6        252.91        262.89         6.12 o                         
  -2   7   6        104.01        137.08         3.03 o                         
  -1   7   6        155.83        215.06         4.17 o                         
   0   7   6         70.80        101.19         3.26 o                         
   1   7   6        406.28        450.30         7.05 o                         
   2   7   6       1081.82       1087.11        13.78 o                         
   3   7   6        558.51        509.37         7.89 o                         
   4   7   6        960.99        925.46        14.03 o                         
   5   7   6        231.57        245.79         5.59 o                         
   6   7   6         24.73         27.02         1.74 o                         
   7   7   6          2.15          5.88         2.39 o                         
   8   7   6         27.43         31.11         3.59 o                         
   9   7   6         51.13         47.63         4.22 o                         
  -9   8   6         10.40         15.41         5.77 o                         
  -8   8   6          0.79          1.50         3.84 o                         
  -7   8   6         37.20         36.05         3.99 o                         
  -6   8   6          4.92          4.46         2.07 o                         
  -5   8   6        398.66        397.18        11.38 o                         
  -4   8   6        886.52        882.28        12.02 o                         
  -3   8   6       1054.82       1087.41        14.19 o                         
  -2   8   6       1591.17       1584.89        21.51 o                         
  -1   8   6        755.14        722.07         9.78 o                         
   0   8   6          1.57         14.42         1.40 o                         
   1   8   6          1.32          3.93         1.49 o                         
   2   8   6         36.81         40.85         2.00 o                         
   3   8   6          0.66         11.32         2.09 o                         
   4   8   6        816.01        785.78        12.33 o                         
   5   8   6        482.51        496.70         9.25 o                         
   6   8   6         18.43         40.34         2.21 o                         
   7   8   6         47.44         48.22         4.14 o                         
   8   8   6        111.10        112.83         5.64 o                         
   9   8   6         53.50         49.39         4.00 o                         
  -9   9   6        246.35        249.52        16.86 o                         
  -8   9   6        352.02        358.08        11.00 o                         
  -7   9   6        283.15        274.29         8.12 o                         
  -6   9   6         85.72         97.40         4.09 o                         
  -5   9   6          1.48         50.15         5.74 o                         
  -4   9   6         22.89        104.15         5.65 o                         
  -3   9   6         60.93         76.97         3.05 o                         
  -2   9   6        708.60        684.28         9.65 o                         
  -1   9   6        290.65        328.25         5.52 o                         
   0   9   6        345.90        371.08         5.50 o                         
   1   9   6         89.54        109.71         3.10 o                         
   2   9   6        522.45        532.47         7.93 o                         
   3   9   6        344.53        363.50         5.88 o                         
   4   9   6         11.76         19.41         1.76 o                         
   5   9   6        175.76        173.91         4.56 o                         
   6   9   6        216.16        215.85        12.28 o                         
   7   9   6        189.87        194.55        10.52 o                         
   8   9   6        267.53        275.47        12.43 o                         
   9   9   6        215.37        217.45        11.51 o                         
  -8  10   6         20.78         12.32         5.55 o                         
  -7  10   6         22.06         26.67         2.00 o                         
  -6  10   6         16.05         14.39         2.10 o                         
  -5  10   6         13.78         20.12         2.69 o                         
  -4  10   6        102.07        113.99         4.41 o                         
  -3  10   6        108.84        116.00         3.91 o                         
  -2  10   6        114.05        111.80         3.36 o                         
  -1  10   6        428.59        435.41         6.48 o                         
   0  10   6        653.95        668.98         8.84 o                         
   1  10   6        570.83        589.24         8.59 o                         
   2  10   6        699.62        748.57        12.11 o                         
   3  10   6          3.29          7.50         2.00 o                         
   4  10   6         16.07         13.39         1.57 o                         
   5  10   6         95.01         94.31         4.05 o                         
   6  10   6          0.31         -1.70         4.98 o                         
   7  10   6         12.58         19.11         8.82 o                         
   8  10   6         96.25         98.67         8.79 o                         
  -8  11   6         82.00         93.08         7.71 o                         
  -7  11   6        401.72        381.83         8.97 o                         
  -6  11   6        517.04        507.76         8.98 o                         
  -5  11   6        610.72        583.47        10.76 o                         
  -4  11   6        252.09        242.08         6.12 o                         
  -3  11   6          8.92          8.81         2.25 o                         
  -2  11   6         56.74         64.04         3.10 o                         
  -1  11   6        110.97        104.66         3.81 o                         
   0  11   6        521.98        520.54         8.05 o                         
   1  11   6         29.41         26.41         2.20 o                         
   2  11   6        124.07        123.31         3.69 o                         
   3  11   6         10.60          8.83         1.74 o                         
   4  11   6         19.61         23.74         1.85 o                         
   5  11   6        113.77        107.55         4.94 o                         
   6  11   6        336.78        383.17        15.02 o                         
   7  11   6        182.81        179.30        12.69 o                         
   8  11   6         80.28         92.99        11.80 o                         
  -7  12   6         14.96         13.56         3.10 o                         
  -6  12   6         36.12         31.06         3.15 o                         
  -5  12   6          1.53          0.17         2.24 o                         
  -4  12   6         44.11         46.44         3.82 o                         
  -3  12   6          1.47          4.12         2.23 o                         
  -2  12   6         28.30         29.02         2.65 o                         
  -1  12   6         45.25         54.15         3.30 o                         
   0  12   6        454.45        476.84         9.51 o                         
   1  12   6        594.11        588.69         9.59 o                         
   2  12   6        379.60        371.59         7.56 o                         
   3  12   6        104.90         96.04         3.44 o                         
   4  12   6         66.45         53.72         2.59 o                         
   5  12   6         47.76         40.51         3.67 o                         
   6  12   6        211.27        211.08        11.65 o                         
   7  12   6         28.63         27.09         6.64 o                         
  -6  13   6        181.84        172.12         6.12 o                         
  -5  13   6        328.24        290.91         8.02 o                         
  -4  13   6        220.13        221.38         6.29 o                         
  -3  13   6         68.64         58.84         4.40 o                         
  -2  13   6         49.51         54.00         3.31 o                         
  -1  13   6         54.86         59.46         3.36 o                         
   0  13   6          8.42         12.47         1.86 o                         
   1  13   6          4.89          3.02         2.09 o                         
   2  13   6         71.13         72.14         4.46 o                         
   3  13   6         90.18         86.26         3.49 o                         
   4  13   6        104.69        108.32         6.13 o                         
   5  13   6          0.44         -1.76         2.90 o                         
   6  13   6         36.34         44.89         7.58 o                         
   7  13   6          0.47          1.19         6.07 o                         
  -6  14   6          4.49          5.50         3.26 o                         
  -5  14   6         15.33          8.25         3.02 o                         
  -4  14   6        218.21        214.13         6.43 o                         
  -3  14   6        269.95        272.22         6.98 o                         
  -2  14   6         82.16         76.13         3.93 o                         
  -1  14   6         12.22          9.10         2.47 o                         
   0  14   6         67.39         70.56         3.24 o                         
   1  14   6          0.74          0.83         2.26 o                         
   2  14   6        111.34        109.36         4.58 o                         
   3  14   6        374.19        345.56         7.55 o                         
   4  14   6        222.05        228.87         7.02 o                         
   5  14   6        174.30        169.47         9.66 o                         
   6  14   6        173.87        189.22        12.35 o                         
  -5  15   6         42.17         26.31         3.92 o                         
  -4  15   6        118.78        127.55         5.68 o                         
  -3  15   6        123.71        120.45         5.27 o                         
  -2  15   6        254.54        248.71         6.63 o                         
  -1  15   6         48.37         46.89         3.04 o                         
   0  15   6         61.00         52.21         3.72 o                         
   1  15   6          0.79          3.78         2.55 o                         
   2  15   6          1.35          4.01         2.48 o                         
   3  15   6         14.75         17.21         2.61 o                         
   4  15   6         12.28         11.01         3.18 o                         
   5  15   6         14.75         19.33         3.76 o                         
  -3  16   6         10.24         11.04         3.60 o                         
  -2  16   6         12.95         13.25         3.41 o                         
  -1  16   6         42.83         51.13         3.53 o                         
   0  16   6        166.31        159.97         6.01 o                         
   1  16   6         39.06         31.26         3.41 o                         
   2  16   6         11.61          8.18         3.06 o                         
   3  16   6          8.16          7.17         2.89 o                         
   4  16   6          2.69          0.54         3.43 o                         
  -1  17   6          3.90         12.10         4.65 o                         
   0  17   6         49.53         47.57         5.22 o                         
   1  17   6         56.19         59.18         5.42 o                         
  -1 -16   7          3.83         11.14         3.93 o                         
   0 -16   7         37.49         42.00         4.87 o                         
   1 -16   7        151.51        163.95         8.44 o                         
  -3 -15   7        202.24        207.90         8.07 o                         
  -2 -15   7          7.50          2.20         3.09 o                         
  -1 -15   7          2.38          4.72         3.14 o                         
   0 -15   7          4.96          2.19         3.26 o                         
   1 -15   7         15.36         15.66         3.21 o                         
   2 -15   7         21.81         15.79         4.13 o                         
   3 -15   7          2.92          7.48         4.88 o                         
  -5 -14   7          0.64         -3.70         3.73 o                         
  -4 -14   7          0.04         -0.89         2.66 o                         
  -3 -14   7          2.62         -0.22         2.90 o                         
  -2 -14   7         26.21         24.43         3.34 o                         
  -1 -14   7          0.68         -0.39         2.71 o                         
   0 -14   7         10.77         13.64         2.59 o                         
   1 -14   7         11.38         14.09         2.87 o                         
   2 -14   7         95.43        106.75         7.78 o                         
   3 -14   7          1.34         -3.04         3.04 o                         
   4 -14   7        148.80        162.30         7.93 o                         
   5 -14   7        135.90        127.38         8.54 o                         
  -6 -13   7         93.71         86.81         7.05 o                         
  -5 -13   7         44.97         43.87         4.32 o                         
  -4 -13   7         81.27         87.31         6.06 o                         
  -3 -13   7        130.96        116.95         7.14 o                         
  -2 -13   7        124.09        121.06         6.52 o                         
  -1 -13   7        518.46        514.44        12.57 o                         
   0 -13   7        235.66        222.98         6.20 o                         
   1 -13   7        193.24        204.13         6.19 o                         
   2 -13   7         14.66         14.26         2.94 o                         
   3 -13   7         77.21         82.42         5.01 o                         
   4 -13   7        102.43        101.38         5.51 o                         
   5 -13   7          3.77          6.76         3.95 o                         
   6 -13   7          0.70         -4.45         4.49 o                         
  -6 -12   7        289.63        283.65        18.76 o                         
  -5 -12   7         42.52         45.43         3.06 o                         
  -4 -12   7         85.60         77.09         2.85 o                         
  -3 -12   7        118.23        123.76         5.47 o                         
  -2 -12   7        388.69        380.72        12.03 o                         
  -1 -12   7         39.91         38.87         3.40 o                         
   0 -12   7         85.72         80.35         3.95 o                         
   1 -12   7        135.17        119.30         4.75 o                         
   2 -12   7         55.71         47.59         3.85 o                         
   3 -12   7          4.90          0.01         2.57 o                         
   4 -12   7        130.26        151.05         6.75 o                         
   5 -12   7        288.48        288.46         8.37 o                         
   6 -12   7        117.30        112.53         6.81 o                         
  -7 -11   7         17.52         24.87         6.97 o                         
  -6 -11   7          2.29         -2.19         3.88 o                         
  -5 -11   7          7.60          6.03         2.17 o                         
  -4 -11   7          4.95          5.51         1.54 o                         
  -3 -11   7        245.00        232.99         7.19 o                         
  -2 -11   7        812.82        790.36        28.06 o                         
  -1 -11   7        283.02        280.61         8.22 o                         
   0 -11   7         74.63         69.08         3.43 o                         
   1 -11   7         11.84         15.60         2.44 o                         
   2 -11   7        166.16        160.87         6.08 o                         
   3 -11   7        198.33        212.97         6.34 o                         
   4 -11   7        102.34        115.71         5.31 o                         
   5 -11   7         18.03         17.96         2.03 o                         
   6 -11   7         78.05         77.17         4.24 o                         
   7 -11   7        125.73        128.08         8.64 o                         
  -8 -10   7        213.67        222.95        11.53 o                         
  -7 -10   7         27.21         29.37         5.16 o                         
  -6 -10   7         18.29         18.81         3.27 o                         
  -5 -10   7         41.17         49.54         3.67 o                         
  -4 -10   7         19.35         24.68         1.74 o                         
  -3 -10   7        290.95        270.75         5.31 o                         
  -2 -10   7         59.94         71.22         5.99 o                         
  -1 -10   7          0.78          0.35         2.32 o                         
   0 -10   7        192.50        196.17         6.73 o                         
   1 -10   7        253.25        274.35         6.45 o                         
   2 -10   7          5.53         12.77         3.46 o                         
   3 -10   7         60.02         61.68         4.24 o                         
   4 -10   7          2.10          1.19         2.50 o                         
   5 -10   7         10.72         10.01         1.57 o                         
   6 -10   7         85.04         83.77         3.23 o                         
   7 -10   7         40.61         38.94         3.42 o                         
   8 -10   7         69.07         53.98         6.12 o                         
  -8  -9   7         34.31         30.52         5.99 o                         
  -7  -9   7         26.37         22.37         4.74 o                         
  -6  -9   7         52.49         52.76         5.96 o                         
  -5  -9   7        381.96        399.91         7.40 o                         
  -4  -9   7        237.03        232.05         4.57 o                         
  -3  -9   7         20.72         31.60         3.17 o                         
  -2  -9   7        423.14        448.45        10.74 o                         
  -1  -9   7          2.28         11.05         4.18 o                         
   0  -9   7          1.76          3.53         1.49 o                         
   1  -9   7          6.62          7.00         1.67 o                         
   2  -9   7        666.31        638.00        11.17 o                         
   3  -9   7        416.54        420.39         8.01 o                         
   4  -9   7        390.77        400.96         6.24 o                         
   5  -9   7         61.77         60.04         2.59 o                         
   6  -9   7         20.74         27.51         2.22 o                         
   7  -9   7         39.20         39.41         3.62 o                         
   8  -9   7         10.68         13.93         3.71 o                         
  -9  -8   7         58.57         52.45         6.06 o                         
  -8  -8   7        124.01        111.60         8.81 o                         
  -7  -8   7         19.27         20.38         9.12 o                         
  -6  -8   7          1.33          3.10         2.97 o                         
  -5  -8   7        121.06        135.67         3.66 o                         
  -4  -8   7        195.59        234.60         4.91 o                         
  -3  -8   7        122.59        163.87         3.60 o                         
  -2  -8   7          0.94         19.86         2.23 o                         
  -1  -8   7        258.23        254.90         5.66 o                         
   0  -8   7         72.71         70.15         2.71 o                         
   1  -8   7          7.40          9.04         1.46 o                         
   2  -8   7          0.06          6.35         1.68 o                         
   3  -8   7         44.15         60.77         5.03 o                         
   4  -8   7        130.72        155.67         3.28 o                         
   5  -8   7        100.30        115.60         3.29 o                         
   6  -8   7        319.87        335.08         7.89 o                         
   7  -8   7        258.81        247.41         6.00 o                         
   8  -8   7          9.66         10.69         3.63 o                         
   9  -8   7          9.85         10.28         5.31 o                         
  -9  -7   7        143.19        143.22         7.59 o                         
  -8  -7   7          0.14         -5.18         6.12 o                         
  -7  -7   7          7.06         10.13         4.69 o                         
  -6  -7   7         34.01         29.65         3.71 o                         
  -5  -7   7         19.48         21.76         1.65 o                         
  -4  -7   7          1.69          3.35         1.52 o                         
  -3  -7   7        157.84        168.73         3.58 o                         
  -2  -7   7        813.25        762.54        12.17 o                         
  -1  -7   7       1796.62       1732.51        30.26 o                         
   0  -7   7       1013.64       1073.84        15.74 o                         
   1  -7   7        123.98        131.86         4.42 o                         
   2  -7   7         28.70         30.14         3.46 o                         
   4  -7   7        113.10        155.29         3.47 o                         
   5  -7   7        280.52        275.05         5.50 o                         
   6  -7   7        624.50        609.29        10.53 o                         
   7  -7   7        324.51        327.35         6.10 o                         
   8  -7   7         26.84         25.78         3.16 o                         
   9  -7   7          0.88          7.42         4.51 o                         
  -9  -6   7        178.89        170.32         7.88 o                         
  -8  -6   7        535.70        555.38        18.82 o                         
  -7  -6   7        749.28        750.21        12.71 o                         
  -6  -6   7        411.51        401.57         7.05 o                         
  -5  -6   7         22.31         17.65         1.65 o                         
  -4  -6   7         92.89         84.76         2.64 o                         
  -3  -6   7        459.16        397.60         6.24 o                         
  -2  -6   7         18.49         16.67         1.50 o                         
  -1  -6   7       1403.66       1376.57        21.36 o                         
   0  -6   7        687.32        701.46        10.70 o                         
   1  -6   7        181.05        176.98         4.45 o                         
   2  -6   7         34.94         25.19         2.36 o                         
   3  -6   7         77.20         72.27         2.07 o                         
   4  -6   7         19.00         15.62         1.46 o                         
   5  -6   7        105.05        128.86         3.13 o                         
   6  -6   7         12.97         20.01         1.69 o                         
   7  -6   7        309.25        301.05         5.35 o                         
   8  -6   7        216.57        212.11         6.82 o                         
   9  -6   7         89.20         88.94        13.07 o                         
  -9  -5   7          8.53          4.54         3.40 o                         
  -8  -5   7         26.55         29.47         3.24 o                         
  -7  -5   7        719.06        697.10        13.85 o                         
  -6  -5   7        162.35        154.06         5.51 o                         
  -5  -5   7          3.00          2.26         1.63 o                         
  -4  -5   7         47.16         43.84         2.29 o                         
  -3  -5   7        402.03        374.91         6.43 o                         
  -2  -5   7          4.99          9.01         1.62 o                         
  -1  -5   7        126.10        111.16         3.33 o                         
   0  -5   7        852.55        915.25        15.07 o                         
   1  -5   7       1326.17       1231.40        17.61 o                         
   2  -5   7       1990.11       1926.41        23.08 o                         
   3  -5   7       1470.87       1503.68        17.29 o                         
   4  -5   7       1036.14       1059.09        12.71 o                         
   5  -5   7          7.80         14.22         1.54 o                         
   6  -5   7         16.36         21.36         1.94 o                         
   7  -5   7         39.66         48.17         2.34 o                         
   8  -5   7         27.67         21.31         2.09 o                         
   9  -5   7         22.84         28.00         5.25 o                         
 -10  -4   7         40.81         30.76         8.40 o                         
  -9  -4   7         93.18         90.13         5.49 o                         
  -8  -4   7        158.58        153.60         5.39 o                         
  -7  -4   7         48.63         51.82         3.43 o                         
  -6  -4   7        278.98        260.60         6.67 o                         
  -5  -4   7        287.36        296.89         6.27 o                         
  -4  -4   7       1163.75       1142.42        18.13 o                         
  -3  -4   7        187.70        204.80         4.21 o                         
  -2  -4   7        662.67        729.85        10.91 o                         
  -1  -4   7         12.36         15.59         1.58 o                         
   0  -4   7          1.28          1.09         0.76 o                         
   1  -4   7          9.22         12.43         1.14 o                         
   2  -4   7          2.34          0.91         0.98 o                         
   3  -4   7        301.98        282.07         5.35 o                         
   4  -4   7       1551.76       1469.25        25.84 o                         
   5  -4   7         48.84         48.36         2.46 o                         
   6  -4   7          3.33          4.49         1.47 o                         
   7  -4   7        307.26        304.54         5.38 o                         
   8  -4   7        283.69        260.93         6.57 o                         
   9  -4   7        312.58        335.04        11.36 o                         
  10  -4   7         57.33         59.11         6.27 o                         
 -10  -3   7        137.97        130.92         8.54 o                         
  -9  -3   7        234.53        220.46         6.33 o                         
  -8  -3   7        136.89        140.65         5.84 o                         
  -7  -3   7        270.45        275.77         7.11 o                         
  -6  -3   7        173.52        170.41         6.21 o                         
  -5  -3   7        211.03        213.23         5.10 o                         
  -4  -3   7         83.41         85.09         3.85 o                         
  -3  -3   7         79.42        123.99         6.48 o                         
  -2  -3   7        757.96        707.69        10.61 o                         
  -1  -3   7        649.28        674.35        10.89 o                         
   0  -3   7        562.26        538.48         8.90 o                         
   1  -3   7       1940.89       1838.17        21.80 o                         
   2  -3   7       2431.85       2410.92        30.52 o                         
   3  -3   7       2186.26       2177.13        27.75 o                         
   4  -3   7       1876.28       1892.31        24.46 o                         
   5  -3   7         20.36         39.69         2.42 o                         
   6  -3   7        178.73        193.85         4.66 o                         
   7  -3   7        194.47        188.22         8.43 o                         
   8  -3   7        126.56        125.25         4.19 o                         
   9  -3   7          5.45          5.51         5.07 o                         
  10  -3   7         10.93         13.00         5.76 o                         
 -10  -2   7         30.02         26.85         7.78 o                         
  -9  -2   7          0.60          0.85         4.17 o                         
  -8  -2   7          2.75         -0.35         1.92 o                         
  -7  -2   7         70.37         76.00         3.84 o                         
  -6  -2   7        106.98        118.37         4.43 o                         
  -5  -2   7        686.77        695.36        11.80 o                         
  -4  -2   7       2470.62       2437.19        33.92 o                         
  -3  -2   7        432.29        416.67         6.20 o                         
  -2  -2   7        764.01        628.34         9.24 o                         
  -1  -2   7         53.71         57.24         4.96 o                         
   0  -2   7        154.05        124.47         3.08 o                         
   1  -2   7       2502.65       2618.17        64.65 o                         
   2  -2   7        802.05        767.46        11.26 o                         
   3  -2   7        278.26        328.11        18.35 o                         
   4  -2   7         30.51         60.20         4.24 o                         
   5  -2   7        139.35        146.81         3.46 o                         
   6  -2   7          0.12          2.12         1.69 o                         
   7  -2   7          5.09          8.59         2.31 o                         
   8  -2   7         19.98         23.37         2.55 o                         
   9  -2   7         28.20         36.36         6.28 o                         
  10  -2   7         92.82        102.13         8.94 o                         
 -10  -1   7        183.20        184.99         9.46 o                         
  -9  -1   7         35.56         36.73         5.36 o                         
  -8  -1   7        145.53        150.26         5.78 o                         
  -7  -1   7        630.21        627.76        11.32 o                         
  -6  -1   7        217.26        227.60         4.80 o                         
  -5  -1   7       1031.21       1038.98        15.13 o                         
  -4  -1   7        163.27        237.37         4.99 o                         
  -3  -1   7        118.91        129.50         3.16 o                         
  -2  -1   7        144.56        167.09         3.32 o                         
  -1  -1   7        916.24        927.64        12.17 o                         
   0  -1   7        333.95        362.56         5.38 o                         
   1  -1   7         94.81         96.07         3.43 o                         
   2  -1   7         37.19         51.99         1.56 o                         
   3  -1   7        739.54        815.75        10.38 o                         
   4  -1   7       1403.60       1379.98        20.43 o                         
   5  -1   7       1432.02       1447.89        20.72 o                         
   6  -1   7        979.77        994.33        14.98 o                         
   7  -1   7        488.02        477.43         9.12 o                         
   8  -1   7        216.61        223.83         5.48 o                         
   9  -1   7         23.00         42.56         3.27 o                         
  10  -1   7         24.23         43.36         8.68 o                         
 -10   0   7         10.55         14.83         5.29 o                         
  -9   0   7        335.29        342.77        11.37 o                         
  -8   0   7        283.60        266.71         8.01 o                         
  -7   0   7        395.76        417.96         8.40 o                         
  -6   0   7         11.80         14.49         1.57 o                         
  -5   0   7        194.19        191.98         3.88 o                         
  -4   0   7        221.60        232.02         4.72 o                         
  -3   0   7        641.38        672.76         8.72 o                         
  -2   0   7        756.02        767.40         9.71 o                         
  -1   0   7        186.68        143.40         2.89 o                         
   0   0   7       2580.09       2681.73        33.56 o                         
   1   0   7       1960.48       1878.91        23.85 o                         
   2   0   7        584.78        523.32         6.52 o                         
   3   0   7        700.04        751.77         9.06 o                         
   4   0   7         45.74         51.47         1.85 o                         
   5   0   7         48.90         47.92         2.47 o                         
   6   0   7         62.10         56.22         2.69 o                         
   7   0   7          5.32          2.90         1.77 o                         
   8   0   7         94.88        105.14         7.21 o                         
   9   0   7         91.71         99.49         4.83 o                         
  10   0   7         20.33         16.86         4.53 o                         
 -10   1   7        162.05        177.51         9.59 o                         
  -9   1   7         75.86         82.05         9.75 o                         
  -8   1   7        234.90        237.55         6.35 o                         
  -7   1   7        621.21        627.43        10.25 o                         
  -6   1   7        370.25        388.69         6.35 o                         
  -5   1   7        750.13        819.22        10.70 o                         
  -4   1   7       1493.96       1432.55        17.51 o                         
  -3   1   7        404.90        339.66         5.04 o                         
  -2   1   7       1733.26       1661.62        19.91 o                         
  -1   1   7         14.47         52.86         3.87 o                         
   0   1   7         94.89        115.27         2.83 o                         
   1   1   7        708.96        717.02         9.83 o                         
   2   1   7        325.36        334.73         4.88 o                         
   3   1   7       2120.26       2168.62        24.20 o                         
   4   1   7        258.01        297.30         4.52 o                         
   5   1   7        356.86        369.50         6.12 o                         
   6   1   7         51.96         79.93         3.10 o                         
   7   1   7         86.79         99.61         3.62 o                         
   8   1   7        524.32        490.44        11.30 o                         
   9   1   7        428.69        446.72        25.40 o                         
  10   1   7        146.37        150.13         7.72 o                         
 -10   2   7         62.05         56.10         6.80 o                         
  -9   2   7          3.00          2.92         4.71 o                         
  -8   2   7          2.36          3.88         2.32 o                         
  -7   2   7         31.62         38.13         2.14 o                         
  -6   2   7        412.42        400.18         6.51 o                         
  -5   2   7        194.43        203.63         5.86 o                         
  -4   2   7        494.13        539.16        11.12 o                         
  -3   2   7       1274.01       1216.92        16.29 o                         
  -2   2   7        313.98        318.02         5.25 o                         
  -1   2   7       1510.88       1605.76        20.26 o                         
   0   2   7        203.71        191.82         3.45 o                         
   1   2   7        212.15        262.06         6.04 o                         
   2   2   7       1428.21       1286.75        16.73 o                         
   3   2   7       3016.45       2973.09        34.94 o                         
   4   2   7       2284.35       2233.79        31.24 o                         
   5   2   7        689.73        701.85         9.49 o                         
   6   2   7          2.01          1.98         1.33 o                         
   7   2   7         42.62         48.80         2.56 o                         
   8   2   7          8.95         14.45         2.58 o                         
   9   2   7          0.86         -1.45         2.39 o                         
  10   2   7         35.77         28.58         5.01 o                         
 -10   3   7        329.65        343.18        12.68 o                         
  -9   3   7        274.17        300.12        11.29 o                         
  -8   3   7         13.18         16.46         3.53 o                         
  -7   3   7         29.07         26.84         2.91 o                         
  -6   3   7         23.05         30.82         1.87 o                         
  -5   3   7        121.77        120.86         2.91 o                         
  -4   3   7       1577.33       1546.44        19.23 o                         
  -3   3   7       5013.97       4777.61        55.49 o                         
  -2   3   7       3380.66       3367.43        39.42 o                         
  -1   3   7        930.04        888.28        13.23 o                         
   0   3   7          2.81          6.76         1.01 o                         
   1   3   7        741.80        794.67        15.16 o                         
   2   3   7         95.61        129.95         2.38 o                         
   3   3   7        137.30        164.04         3.17 o                         
   4   3   7        275.25        271.64         4.77 o                         
   5   3   7        804.33        752.43        10.07 o                         
   6   3   7        620.78        592.85         8.96 o                         
   7   3   7        144.06        147.00         4.48 o                         
   8   3   7        267.48        248.51         6.57 o                         
   9   3   7         60.95         58.95         4.11 o                         
  10   3   7         24.30         19.27         3.06 o                         
 -10   4   7        233.33        234.82        11.98 o                         
  -9   4   7        358.34        387.36        12.88 o                         
  -8   4   7         95.55         95.79         5.36 o                         
  -7   4   7         29.07         30.45         3.16 o                         
  -6   4   7         97.07         88.19         2.89 o                         
  -5   4   7        360.09        331.87         5.17 o                         
  -4   4   7         64.54         58.28         2.21 o                         
  -3   4   7          0.44          3.29         1.27 o                         
  -2   4   7        428.66        419.49         5.76 o                         
  -1   4   7        573.35        582.55         7.82 o                         
   0   4   7       1797.46       1673.67        18.98 o                         
   1   4   7       2102.10       2101.47        25.06 o                         
   2   4   7        302.67        303.51         4.07 o                         
   3   4   7        258.06        233.51         4.14 o                         
   4   4   7         91.27         96.18         2.53 o                         
   5   4   7       1080.44       1043.47        13.40 o                         
   6   4   7        357.30        340.61         6.35 o                         
   7   4   7        373.41        357.84         7.36 o                         
   8   4   7        436.85        400.73         8.80 o                         
   9   4   7        119.04        123.43         5.24 o                         
  10   4   7          6.82          6.84         3.25 o                         
  -9   5   7         20.83         24.69         5.71 o                         
  -8   5   7        165.62        165.99         6.43 o                         
  -7   5   7        121.84        111.82         5.13 o                         
  -6   5   7        857.56        833.21        13.25 o                         
  -5   5   7        495.62        494.08         7.20 o                         
  -4   5   7         18.72         26.65         1.73 o                         
  -3   5   7        390.08        366.02         6.89 o                         
  -2   5   7        915.74        935.94        11.93 o                         
  -1   5   7        328.62        328.50         4.79 o                         
   0   5   7       2950.85       2875.63        31.92 o                         
   1   5   7       1018.94        986.51        12.52 o                         
   2   5   7        723.44        722.16         8.99 o                         
   3   5   7         70.66         77.72         2.67 o                         
   4   5   7        457.84        466.19         6.73 o                         
   5   5   7       1219.73       1191.56        15.10 o                         
   6   5   7        377.37        337.99         6.83 o                         
   7   5   7         38.82         33.02         2.66 o                         
   8   5   7         14.22         10.89         2.47 o                         
   9   5   7         29.81         18.16         2.36 o                         
  10   5   7         47.60         49.18         9.47 o                         
  -9   6   7         28.27         41.37         6.12 o                         
  -8   6   7         67.48         66.62         5.23 o                         
  -7   6   7          5.82          5.81         2.93 o                         
  -6   6   7        303.19        305.07         6.54 o                         
  -5   6   7        213.64        228.71         6.68 o                         
  -4   6   7        232.08        238.81         4.51 o                         
  -3   6   7         60.79         64.08         2.35 o                         
  -2   6   7        349.89        315.12         4.86 o                         
  -1   6   7       1511.75       1500.10        21.15 o                         
   0   6   7        570.39        564.10         7.31 o                         
   1   6   7        541.92        547.44         7.69 o                         
   2   6   7        470.12        497.56         7.57 o                         
   3   6   7        698.38        703.17         9.61 o                         
   4   6   7        187.06        199.30         4.35 o                         
   5   6   7       1081.16       1039.61        13.38 o                         
   6   6   7        303.41        280.26         7.46 o                         
   7   6   7         44.64         44.92         2.49 o                         
   8   6   7          9.67          8.31         1.63 o                         
   9   6   7        125.69        128.15         6.57 o                         
  -9   7   7         23.37         23.17         5.95 o                         
  -8   7   7         71.36         74.14         5.60 o                         
  -7   7   7         34.78         37.85         3.74 o                         
  -6   7   7        297.93        291.69         6.48 o                         
  -5   7   7        662.55        655.82        11.03 o                         
  -4   7   7        272.73        263.86         5.03 o                         
  -3   7   7        648.74        640.70         8.52 o                         
  -2   7   7       1841.84       1793.29        26.48 o                         
  -1   7   7        594.05        614.37         8.71 o                         
   0   7   7       1028.48       1157.85        13.76 o                         
   1   7   7        153.30        165.01         3.56 o                         
   2   7   7         84.02         90.48         2.94 o                         
   3   7   7        150.42        173.88         3.86 o                         
   4   7   7        489.46        533.09         8.48 o                         
   5   7   7        178.17        186.47         5.16 o                         
   6   7   7         52.52         55.56         2.16 o                         
   7   7   7         79.38         83.73         2.82 o                         
   8   7   7        264.44        251.39        11.00 o                         
   9   7   7        163.89        149.05         6.31 o                         
  -9   8   7        107.92        110.08         8.26 o                         
  -8   8   7        258.57        244.65         9.50 o                         
  -7   8   7          1.39          2.46         1.34 o                         
  -6   8   7          0.67          4.41         2.17 o                         
  -5   8   7          0.39          9.14         2.24 o                         
  -4   8   7          4.58         12.45         2.60 o                         
  -3   8   7         85.04         93.10         3.26 o                         
  -2   8   7        542.63        503.10         7.11 o                         
  -1   8   7        533.92        569.13         7.67 o                         
   0   8   7         11.81         15.79         1.66 o                         
   1   8   7        195.01        213.88         4.22 o                         
   2   8   7       1649.98       1682.15        20.79 o                         
   3   8   7       1087.53       1144.99        15.90 o                         
   4   8   7        172.10        159.50         4.51 o                         
   5   8   7        121.59        114.68         4.11 o                         
   6   8   7         35.51         36.16         2.56 o                         
   7   8   7        126.65        134.50        15.45 o                         
   8   8   7         32.44         26.55         5.94 o                         
   9   8   7         90.23         84.86         8.30 o                         
  -8   9   7        153.67        170.92         9.59 o                         
  -7   9   7        216.83        197.14         6.13 o                         
  -6   9   7          0.32          0.53         2.20 o                         
  -5   9   7        374.94        397.02         8.04 o                         
  -4   9   7       1101.12       1143.92        17.60 o                         
  -3   9   7       1173.22       1233.78        22.07 o                         
  -2   9   7        563.40        587.83         8.67 o                         
  -1   9   7       1439.12       1456.46        18.35 o                         
   0   9   7        310.64        308.28         5.19 o                         
   1   9   7        262.11        273.25         5.86 o                         
   2   9   7        463.84        504.87         8.17 o                         
   3   9   7        129.54        129.08         3.84 o                         
   4   9   7        106.16        118.42         3.93 o                         
   5   9   7         79.24         83.78         3.54 o                         
   6   9   7          8.81         13.00         1.69 o                         
   7   9   7          4.98         12.02         5.75 o                         
   8   9   7         11.01         10.89         5.64 o                         
   9   9   7         41.89         50.14         9.08 o                         
  -8  10   7        102.42         90.03         7.65 o                         
  -7  10   7         75.22         62.08         2.83 o                         
  -6  10   7        170.16        164.08         5.38 o                         
  -5  10   7        106.68         98.62         4.33 o                         
  -4  10   7        205.38        211.80         5.69 o                         
  -3  10   7         23.05         28.48         2.64 o                         
  -2  10   7         36.80         34.28         2.43 o                         
  -1  10   7          2.30          1.41         1.54 o                         
   0  10   7         18.50         22.83         1.62 o                         
   1  10   7         28.58         32.49         2.38 o                         
   2  10   7          0.81          6.22         1.78 o                         
   3  10   7         73.67         89.20         3.61 o                         
   4  10   7         24.66         28.01         2.25 o                         
   5  10   7        248.72        233.06         5.84 o                         
   6  10   7        251.66        288.71        11.78 o                         
   7  10   7        678.11        710.08        35.44 o                         
   8  10   7        154.14        161.05        13.67 o                         
  -7  11   7          3.83          4.21         2.59 o                         
  -6  11   7          2.08          2.39         2.18 o                         
  -5  11   7         11.11         10.13         2.78 o                         
  -4  11   7         17.59         19.71         2.75 o                         
  -3  11   7          8.54         12.40         2.39 o                         
  -2  11   7          2.93          4.99         2.08 o                         
  -1  11   7       1547.86       1519.38        20.69 o                         
   0  11   7       1624.76       1599.85        21.53 o                         
   1  11   7        963.49        922.70        14.70 o                         
   2  11   7        414.87        401.44         7.84 o                         
   3  11   7         23.27         23.09         2.36 o                         
   4  11   7         22.65         28.39         2.38 o                         
   5  11   7          0.52          1.24         1.51 o                         
   6  11   7         17.29         16.76         4.88 o                         
   7  11   7        109.67        108.53         9.31 o                         
   8  11   7         25.79         36.83         7.06 o                         
  -7  12   7        134.98        126.87        10.59 o                         
  -6  12   7        613.07        590.92        12.85 o                         
  -5  12   7        308.36        315.22         7.61 o                         
  -4  12   7        347.58        349.97         7.86 o                         
  -3  12   7         36.79         36.29         3.05 o                         
  -2  12   7          8.42          9.99         2.28 o                         
  -1  12   7          4.03          4.77         2.11 o                         
   0  12   7         38.74         35.63         2.22 o                         
   1  12   7         88.84         81.00         3.88 o                         
   2  12   7          0.72         -0.21         1.79 o                         
   3  12   7          6.11          4.57         1.88 o                         
   4  12   7         17.13         18.17         3.09 o                         
   5  12   7         15.75         12.29         4.64 o                         
   6  12   7          5.40          7.00        10.25 o                         
   7  12   7         28.01         36.44         7.30 o                         
  -6  13   7         18.06         11.79         4.18 o                         
  -5  13   7         27.67         32.35         3.55 o                         
  -4  13   7         15.49         11.12         2.97 o                         
  -3  13   7         38.39         29.21         3.10 o                         
  -2  13   7          9.89          8.51         2.48 o                         
  -1  13   7         85.14         86.07         4.25 o                         
   0  13   7          1.50          0.35         3.56 o                         
   1  13   7         57.32         58.94         3.35 o                         
   2  13   7        209.66        219.99         5.95 o                         
   3  13   7        463.38        449.53         8.44 o                         
   4  13   7        460.73        447.49        11.51 o                         
   5  13   7         74.98         69.19         9.86 o                         
   6  13   7         36.52         45.66         7.66 o                         
  -5  14   7         19.16         25.44         3.46 o                         
  -4  14   7        219.05        224.49         6.72 o                         
  -3  14   7        342.18        344.72         8.02 o                         
  -2  14   7        423.81        411.10         8.64 o                         
  -1  14   7        146.43        148.27         4.81 o                         
   0  14   7          6.53          9.21         2.96 o                         
   1  14   7          1.24          2.38         2.57 o                         
   2  14   7         48.25         49.37         3.45 o                         
   3  14   7         16.88         12.22         2.76 o                         
   4  14   7         31.64         33.63         5.04 o                         
   5  14   7        112.79        117.59         8.13 o                         
   6  14   7         12.59         15.66         6.98 o                         
  -4  15   7         51.67         44.62         4.20 o                         
  -3  15   7         40.35         33.28         3.49 o                         
  -2  15   7          3.45          7.01         2.68 o                         
  -1  15   7         15.87         18.71         3.01 o                         
   0  15   7          1.41         -0.14         3.60 o                         
   1  15   7        122.39        131.88        11.41 o                         
   2  15   7         86.58         84.49         4.85 o                         
   3  15   7        138.95        131.41         9.48 o                         
   4  15   7         73.28         70.53         6.72 o                         
  -3  16   7         27.37         21.01         3.80 o                         
  -2  16   7          1.68          3.23         3.14 o                         
  -1  16   7         25.66         23.03         5.09 o                         
   0  16   7         53.26         61.94         5.57 o                         
   1  16   7        110.39        132.35         9.40 o                         
   2  16   7        229.86        236.21         8.47 o                         
   3  16   7        149.57        142.40        12.57 o                         
  -3 -15   8        134.41        135.05         7.37 o                         
  -2 -15   8          8.70          3.39         3.28 o                         
  -1 -15   8         11.39          8.86         4.08 o                         
   0 -15   8         89.23         88.00         8.88 o                         
   1 -15   8        198.71        199.98        16.17 o                         
   2 -15   8        211.51        220.32        17.70 o                         
   3 -15   8        164.17        169.52         8.64 o                         
  -4 -14   8        116.68        119.32         8.02 o                         
  -3 -14   8        127.77        118.83         5.70 o                         
  -2 -14   8         56.48         56.39         4.06 o                         
  -1 -14   8          7.39          4.77         2.80 o                         
   0 -14   8         33.78         26.17         3.34 o                         
   1 -14   8         88.90         85.63         4.65 o                         
   2 -14   8          0.28         -1.18         2.95 o                         
   3 -14   8         33.09         34.08         4.73 o                         
   4 -14   8          5.58         13.38         4.95 o                         
  -5 -13   8         52.97         44.85        11.45 o                         
  -4 -13   8         82.21         72.63         4.33 o                         
  -3 -13   8         14.99          9.34         2.63 o                         
  -2 -13   8         12.37         15.80         2.99 o                         
  -1 -13   8         28.99         30.87         3.26 o                         
   0 -13   8          1.63          0.73         2.65 o                         
   1 -13   8         39.95         29.27         3.26 o                         
   2 -13   8          9.58          8.17         2.78 o                         
   3 -13   8        187.42        184.11         7.33 o                         
   4 -13   8         93.13         86.67         7.54 o                         
   5 -13   8        400.82        422.41        15.66 o                         
  -6 -12   8          0.23          0.25         6.81 o                         
  -5 -12   8          2.47          3.83         3.02 o                         
  -4 -12   8          4.00          3.17         3.04 o                         
  -3 -12   8        101.85        100.93         4.85 o                         
  -2 -12   8        388.27        382.64        10.32 o                         
  -1 -12   8        454.26        440.75        19.64 o                         
   0 -12   8        390.43        400.00         9.69 o                         
   1 -12   8        120.09        108.48         4.58 o                         
   2 -12   8         17.44         17.94         2.88 o                         
   3 -12   8         92.82         86.79         6.09 o                         
   4 -12   8         14.26         13.72         3.51 o                         
   5 -12   8         31.05         35.01         4.96 o                         
   6 -12   8          0.47          1.34         4.28 o                         
  -7 -11   8        202.71        190.24        24.88 o                         
  -6 -11   8        238.38        235.10        10.62 o                         
  -5 -11   8         38.68         40.61         2.69 o                         
  -4 -11   8         12.55         14.19         1.44 o                         
  -3 -11   8          5.64          4.82         2.16 o                         
  -2 -11   8         70.69         77.16         4.66 o                         
  -1 -11   8         11.06         12.02         2.44 o                         
   0 -11   8         34.01         43.29         2.82 o                         
   1 -11   8          3.52         -0.86         2.01 o                         
   2 -11   8         36.43         44.15         4.80 o                         
   3 -11   8         97.15         97.91         5.45 o                         
   4 -11   8          6.20          8.37         2.93 o                         
   5 -11   8         39.42         36.30         3.85 o                         
   6 -11   8         63.60         56.96         3.05 o                         
   7 -11   8         18.60         22.04         5.03 o                         
  -7 -10   8          1.09          2.23         4.47 o                         
  -6 -10   8         30.56         37.51         3.89 o                         
  -5 -10   8        302.73        305.51         6.25 o                         
  -4 -10   8        319.16        313.26         8.04 o                         
  -3 -10   8        126.32        114.23         4.64 o                         
  -2 -10   8          1.48          0.91         1.78 o                         
  -1 -10   8         38.33         39.79         2.90 o                         
   0 -10   8         72.37         74.27         3.20 o                         
   1 -10   8        118.27        118.99         4.28 o                         
   2 -10   8        419.12        464.06        10.60 o                         
   3 -10   8        623.54        608.77        11.88 o                         
   4 -10   8         82.12         88.21         4.63 o                         
   5 -10   8        103.84        119.85         3.27 o                         
   6 -10   8          3.49          5.24         1.79 o                         
   7 -10   8         48.14         48.36         5.95 o                         
  -8  -9   8          5.95          8.90         7.48 o                         
  -7  -9   8          1.52          1.24         4.18 o                         
  -6  -9   8         84.39         87.82         5.99 o                         
  -5  -9   8        401.84        373.73         7.74 o                         
  -4  -9   8        573.43        590.01        10.34 o                         
  -3  -9   8        729.85        735.22        11.95 o                         
  -2  -9   8        569.84        539.78        16.79 o                         
  -1  -9   8          0.23          2.58         1.52 o                         
   0  -9   8         97.06         97.69         3.68 o                         
   1  -9   8          0.10          2.50         1.57 o                         
   2  -9   8         21.13         27.23         3.20 o                         
   3  -9   8          3.18         13.39         2.91 o                         
   4  -9   8         15.05         19.28         2.70 o                         
   5  -9   8         74.40         73.66         2.71 o                         
   6  -9   8         66.68         56.72         2.72 o                         
   7  -9   8         74.91         70.35         4.03 o                         
   8  -9   8          7.24          5.62         3.75 o                         
  -8  -8   8         75.14         72.85         7.96 o                         
  -7  -8   8         45.27         52.28         6.23 o                         
  -6  -8   8         91.30         95.78         6.46 o                         
  -5  -8   8         52.00         57.77         2.74 o                         
  -4  -8   8         30.06         30.41         2.33 o                         
  -3  -8   8        410.20        426.81         8.65 o                         
  -2  -8   8         37.74         49.22         5.59 o                         
  -1  -8   8        419.47        415.48        10.49 o                         
   0  -8   8        291.15        262.83         6.73 o                         
   1  -8   8          5.12          5.98         1.36 o                         
   2  -8   8         93.82        104.54         3.91 o                         
   3  -8   8         39.61         63.85         3.55 o                         
   4  -8   8         37.74         39.29         1.83 o                         
   5  -8   8        227.21        228.86         4.33 o                         
   6  -8   8        518.24        510.12         8.80 o                         
   7  -8   8        137.01        133.95         4.06 o                         
   8  -8   8          1.26         -0.01         3.29 o                         
  -9  -7   8          0.55         -1.61         3.69 o                         
  -8  -7   8         89.58         85.50         7.77 o                         
  -7  -7   8        114.98        128.67         8.68 o                         
  -6  -7   8        381.66        395.81         7.66 o                         
  -5  -7   8        144.76        160.27         4.29 o                         
  -4  -7   8         96.23         94.95         3.08 o                         
  -3  -7   8         21.62         29.65         2.26 o                         
  -2  -7   8        281.98        306.79         5.86 o                         
  -1  -7   8        521.92        488.13        10.54 o                         
   0  -7   8        979.61        959.82        15.71 o                         
   1  -7   8        855.12        859.28        13.13 o                         
   2  -7   8        212.09        245.50         4.87 o                         
   3  -7   8         57.14         80.40         5.05 o                         
   4  -7   8        455.80        498.30         6.93 o                         
   5  -7   8        351.12        372.54         5.77 o                         
   6  -7   8         17.75         10.90         1.76 o                         
   7  -7   8        169.17        165.42         4.34 o                         
   8  -7   8         27.32         36.13         5.54 o                         
   9  -7   8          8.24         11.91         4.54 o                         
  -9  -6   8          5.20          4.69         5.98 o                         
  -8  -6   8         14.76          9.78         5.47 o                         
  -7  -6   8        145.31        144.14         4.60 o                         
  -6  -6   8        355.90        384.09         7.04 o                         
  -5  -6   8        420.15        401.89         7.11 o                         
  -4  -6   8         24.48         26.45         2.01 o                         
  -3  -6   8       1284.39       1274.24        20.09 o                         
  -2  -6   8        952.86        967.25        17.46 o                         
  -1  -6   8        750.21        705.90        13.82 o                         
   0  -6   8        131.56        123.98         4.68 o                         
   1  -6   8          8.18          9.18         1.51 o                         
   2  -6   8         41.10         35.65         2.40 o                         
   3  -6   8         59.21         61.66         2.10 o                         
   4  -6   8        166.60        180.70         3.50 o                         
   5  -6   8        238.62        226.35         4.19 o                         
   6  -6   8        330.64        312.11         5.28 o                         
   7  -6   8        129.90        132.20         3.64 o                         
   8  -6   8          7.27          6.15         2.24 o                         
   9  -6   8         20.00         16.65         4.84 o                         
  -9  -5   8        126.48        143.09         7.72 o                         
  -8  -5   8        206.81        205.39         8.04 o                         
  -7  -5   8         78.05         76.37         4.50 o                         
  -6  -5   8        182.63        181.14         4.90 o                         
  -5  -5   8         17.19         23.61         1.98 o                         
  -4  -5   8         53.56         56.83         2.69 o                         
  -3  -5   8        332.08        318.43         5.94 o                         
  -2  -5   8        273.08        253.59         5.91 o                         
  -1  -5   8        830.29        831.80        15.08 o                         
   0  -5   8        318.50        315.79         7.42 o                         
   1  -5   8         49.42         43.76         2.00 o                         
   2  -5   8         21.78         30.57         1.61 o                         
   3  -5   8        387.37        363.50         5.62 o                         
   4  -5   8         34.82         34.97         1.94 o                         
   5  -5   8        176.01        160.68         3.45 o                         
   6  -5   8         13.70         11.88         1.66 o                         
   7  -5   8        403.04        382.37         7.78 o                         
   8  -5   8        725.47        751.72        15.69 o                         
   9  -5   8        177.16        174.15         8.86 o                         
  -9  -4   8        289.17        283.57        10.40 o                         
  -8  -4   8        157.81        159.35         8.35 o                         
  -7  -4   8         25.39         24.11         2.75 o                         
  -6  -4   8         35.26         37.87         3.80 o                         
  -5  -4   8          0.36          0.60         1.74 o                         
  -4  -4   8          5.33          6.45         1.86 o                         
  -3  -4   8          0.72          1.31         0.90 o                         
  -2  -4   8        250.93        235.51         4.72 o                         
  -1  -4   8         18.53         19.25         1.47 o                         
   0  -4   8         51.43         48.63         1.87 o                         
   1  -4   8       1221.71       1254.59        15.29 o                         
   2  -4   8       1578.03       1537.13        18.72 o                         
   3  -4   8        345.27        321.00         5.55 o                         
   4  -4   8         73.21         82.13         2.92 o                         
   5  -4   8         19.95         30.09         2.06 o                         
   6  -4   8         23.53         26.10         2.06 o                         
   7  -4   8         44.89         48.93         3.28 o                         
   8  -4   8        145.82        141.86         4.37 o                         
   9  -4   8        165.66        164.84         8.81 o                         
  -9  -3   8         20.54         24.41         3.08 o                         
  -8  -3   8        115.98        116.04         5.27 o                         
  -7  -3   8          0.50          0.37         1.87 o                         
  -6  -3   8        165.04        155.55         4.07 o                         
  -5  -3   8        539.63        534.30         8.74 o                         
  -4  -3   8        484.19        498.57         8.11 o                         
  -3  -3   8        761.39        796.30        12.78 o                         
  -2  -3   8        197.17        166.41         3.43 o                         
  -1  -3   8        489.31        485.83         7.72 o                         
   0  -3   8         62.13         64.69         2.32 o                         
   1  -3   8        132.72        129.03         2.61 o                         
   2  -3   8         17.35         19.07         1.74 o                         
   3  -3   8       1257.24       1215.40        16.25 o                         
   4  -3   8         41.71         42.01         2.47 o                         
   5  -3   8         48.29         50.51         2.51 o                         
   6  -3   8         57.67         43.36         2.36 o                         
   7  -3   8          9.67         12.52         2.07 o                         
   8  -3   8         30.33         31.74         2.64 o                         
   9  -3   8        107.29        120.04         9.40 o                         
  10  -3   8         96.17        107.90        12.59 o                         
 -10  -2   8        209.32        209.31         9.75 o                         
  -9  -2   8        187.15        168.28         4.96 o                         
  -8  -2   8        419.23        404.11         8.57 o                         
  -7  -2   8         33.09         34.53         2.68 o                         
  -6  -2   8         14.65         15.39         1.87 o                         
  -5  -2   8         73.17         73.54         2.89 o                         
  -4  -2   8         30.09         55.27         5.26 o                         
  -3  -2   8         71.03         77.97         6.53 o                         
  -2  -2   8          7.86          2.91         0.93 o                         
  -1  -2   8        537.74        540.04         8.02 o                         
   0  -2   8        408.31        431.18         9.16 o                         
   1  -2   8        119.13        128.07         3.87 o                         
   2  -2   8          2.04          5.78         1.40 o                         
   3  -2   8         47.71         48.68         2.15 o                         
   4  -2   8        691.46        635.78         9.28 o                         
   5  -2   8        456.69        526.00        10.82 o                         
   6  -2   8        725.55        773.86        12.30 o                         
   7  -2   8        300.45        289.47         6.69 o                         
   8  -2   8        100.37        100.15         3.92 o                         
   9  -2   8         32.17         32.89         4.12 o                         
  10  -2   8          4.18          1.44         5.54 o                         
 -10  -1   8         13.81          8.22         6.21 o                         
  -9  -1   8          5.67          7.24         4.48 o                         
  -8  -1   8         17.74         17.17         2.36 o                         
  -7  -1   8        190.76        180.35         5.19 o                         
  -6  -1   8          5.87          4.97         1.70 o                         
  -5  -1   8         83.50         78.73         2.96 o                         
  -4  -1   8         34.83         38.52         1.92 o                         
  -3  -1   8         33.87         69.64         2.24 o                         
  -2  -1   8       1565.14       1669.26        21.38 o                         
  -1  -1   8       2513.46       2422.66        30.44 o                         
   0  -1   8       3701.51       3718.69        49.99 o                         
   1  -1   8       1678.20       1661.87        21.33 o                         
   2  -1   8        336.15        506.80        11.01 o                         
   3  -1   8        412.94        571.27         9.23 o                         
   5  -1   8          2.15         26.65         3.13 o                         
   6  -1   8        106.93        104.92         3.63 o                         
   7  -1   8        180.70        160.35         4.85 o                         
   8  -1   8         40.09         53.57         3.12 o                         
   9  -1   8        129.35        130.63         6.59 o                         
  10  -1   8         81.49         70.03         7.65 o                         
 -10   0   8         11.80         10.71         5.20 o                         
  -9   0   8         25.48         38.34         5.33 o                         
  -8   0   8        730.35        737.20        13.21 o                         
  -7   0   8       1685.99       1735.59        27.32 o                         
  -6   0   8        493.68        505.96        10.65 o                         
  -5   0   8        263.25        281.13         5.05 o                         
  -4   0   8         37.20         34.54         1.71 o                         
  -3   0   8        392.13        376.25         5.53 o                         
  -2   0   8        940.83       1114.76        14.71 o                         
  -1   0   8          0.47          0.53         0.90 o                         
   0   0   8        455.08        514.83         7.43 o                         
   1   0   8         69.82         94.66         2.43 o                         
   2   0   8          5.75          4.47         1.07 o                         
   3   0   8          4.45          7.64         1.12 o                         
   4   0   8        689.83        763.11         9.41 o                         
   5   0   8         77.19         89.91         3.23 o                         
   6   0   8         38.01         44.49         2.52 o                         
   7   0   8         43.28         49.47         3.03 o                         
   8   0   8        335.01        345.85         9.01 o                         
   9   0   8         61.71         60.34         5.42 o                         
  10   0   8        340.27        356.78        14.84 o                         
 -10   1   8          3.09          3.73         4.93 o                         
  -9   1   8        111.93        101.49         8.64 o                         
  -8   1   8         14.25         22.74         3.83 o                         
  -7   1   8          2.48         14.53         1.94 o                         
  -6   1   8         20.04         23.68         1.87 o                         
  -5   1   8          8.18         13.28         1.54 o                         
  -4   1   8        187.19        181.12         3.82 o                         
  -3   1   8        627.69        578.90         8.24 o                         
  -2   1   8        418.06        462.16         7.08 o                         
  -1   1   8        505.73        592.57         7.88 o                         
   1   1   8        599.88        644.40         9.10 o                         
   2   1   8       3301.76       3117.67        51.94 o                         
   3   1   8       3457.44       3363.31        37.09 o                         
   4   1   8       1931.88       1930.58        23.34 o                         
   5   1   8        699.77        702.48         9.64 o                         
   6   1   8        150.65        108.82         3.57 o                         
   7   1   8          6.30         10.66         1.93 o                         
   8   1   8         93.24         87.63         4.62 o                         
   9   1   8        126.53        129.34         7.23 o                         
  10   1   8          4.21         14.63         7.77 o                         
 -10   2   8         92.08         82.75         7.64 o                         
  -9   2   8        302.24        303.95        11.11 o                         
  -8   2   8         77.03         74.40         4.23 o                         
  -7   2   8        251.52        253.02         4.92 o                         
  -6   2   8        109.20        108.73         3.22 o                         
  -5   2   8         37.01         39.04         2.04 o                         
  -4   2   8        926.09        953.54        15.65 o                         
  -3   2   8       2758.59       2780.84        35.17 o                         
  -2   2   8         91.04         76.28         2.47 o                         
  -1   2   8        496.27        502.56         7.37 o                         
   0   2   8         11.06         11.27         1.27 o                         
   1   2   8        409.29        394.81         6.66 o                         
   2   2   8        854.70        870.82        11.13 o                         
   3   2   8          0.16          1.62         1.15 o                         
   4   2   8        233.10        202.21         3.87 o                         
   5   2   8         20.54         19.24         2.30 o                         
   6   2   8         18.64         28.63         2.28 o                         
   7   2   8         45.02         53.48         2.84 o                         
   8   2   8        572.66        573.24        10.94 o                         
   9   2   8         64.35         66.53         4.63 o                         
  10   2   8        122.14        109.57         8.68 o                         
  -9   3   8         87.08         79.69         6.83 o                         
  -8   3   8        123.44        132.22         5.58 o                         
  -7   3   8        138.40        146.20         4.22 o                         
  -6   3   8          0.51          0.83         1.46 o                         
  -5   3   8        674.65        637.95         9.06 o                         
  -4   3   8        276.21        255.94         5.55 o                         
  -3   3   8        289.91        292.84         5.47 o                         
  -2   3   8        176.24        178.25         3.46 o                         
  -1   3   8          0.63          4.52         1.13 o                         
   0   3   8         43.86         29.23         1.48 o                         
   1   3   8        596.35        606.30         8.81 o                         
   2   3   8       2022.41       1914.85        21.59 o                         
   3   3   8       1091.06       1035.52        13.10 o                         
   4   3   8       1016.26        983.04        13.48 o                         
   5   3   8       1002.50        945.07        12.37 o                         
   6   3   8         35.27         43.05         2.51 o                         
   7   3   8        180.66        173.04         4.49 o                         
   8   3   8         75.26         68.11         5.33 o                         
   9   3   8         21.74         22.24         3.20 o                         
  10   3   8          1.02          0.05         3.09 o                         
  -9   4   8        269.36        265.65        10.92 o                         
  -8   4   8         58.46         61.22         4.99 o                         
  -7   4   8         30.97         30.12         2.48 o                         
  -6   4   8        433.50        420.77         7.81 o                         
  -5   4   8        197.52        188.90         3.84 o                         
  -4   4   8        339.10        334.55         7.47 o                         
  -3   4   8        900.28        873.03        10.79 o                         
  -2   4   8        330.69        348.47         5.12 o                         
  -1   4   8        390.77        363.63         5.17 o                         
   0   4   8        347.77        340.38         4.85 o                         
   1   4   8        509.10        523.91         7.32 o                         
   2   4   8        334.91        303.50         4.39 o                         
   3   4   8         26.50         26.90         1.65 o                         
   4   4   8          0.07          0.32         1.03 o                         
   5   4   8        315.74        316.35         5.33 o                         
   6   4   8        823.97        758.36        11.91 o                         
   7   4   8         60.61         58.45         4.42 o                         
   8   4   8          3.02          5.78         2.64 o                         
   9   4   8          6.86          1.96         2.51 o                         
  10   4   8         20.94         19.61         6.87 o                         
  -9   5   8         32.37         42.08         6.24 o                         
  -8   5   8          2.78          1.95         3.74 o                         
  -7   5   8        266.35        263.75         7.43 o                         
  -6   5   8        651.42        665.93        11.24 o                         
  -5   5   8        153.41        156.18         3.98 o                         
  -4   5   8        124.29        119.15         3.00 o                         
  -3   5   8        129.63        135.89         3.12 o                         
  -2   5   8        365.54        322.10         4.93 o                         
  -1   5   8        582.61        589.92         7.68 o                         
   0   5   8        957.18        970.89        12.92 o                         
   1   5   8        155.70        151.21         3.25 o                         
   2   5   8         56.64         65.95         2.62 o                         
   3   5   8          3.51          7.89         2.22 o                         
   4   5   8        844.82        810.24        10.75 o                         
   5   5   8        846.20        780.44        10.78 o                         
   6   5   8        943.16        908.49        13.84 o                         
   7   5   8        273.75        268.30         6.13 o                         
   8   5   8        137.83        130.35         4.89 o                         
   9   5   8          1.70          0.69         2.22 o                         
  -9   6   8        104.69        108.43         8.90 o                         
  -8   6   8        419.55        429.93        13.46 o                         
  -7   6   8        649.41        643.56        11.21 o                         
  -6   6   8        221.79        216.47         5.58 o                         
  -5   6   8        167.79        166.46         4.17 o                         
  -4   6   8          8.20         10.16         1.63 o                         
  -3   6   8         14.09         14.53         1.62 o                         
  -2   6   8        290.95        274.81         5.16 o                         
  -1   6   8        768.29        814.85        12.39 o                         
   0   6   8        369.12        355.16         5.20 o                         
   1   6   8        764.41        745.98        10.69 o                         
   2   6   8        214.67        215.90         3.86 o                         
   3   6   8         14.39         15.31         1.78 o                         
   4   6   8          4.15          2.07         1.66 o                         
   5   6   8        163.58        145.97         4.37 o                         
   6   6   8          6.18          6.40         1.43 o                         
   7   6   8         93.89         93.69         4.35 o                         
   8   6   8         11.02         10.51         2.11 o                         
   9   6   8        167.95        154.01        11.98 o                         
  -9   7   8         52.55         61.40         6.99 o                         
  -8   7   8         45.52         50.85         6.25 o                         
  -7   7   8        124.14        113.41         4.09 o                         
  -6   7   8        185.45        186.98         5.81 o                         
  -5   7   8        170.02        177.00         4.99 o                         
  -4   7   8         21.94         26.12         2.12 o                         
  -3   7   8        784.79        746.83        11.22 o                         
  -2   7   8        261.94        274.03         4.68 o                         
  -1   7   8        224.28        287.48         5.88 o                         
   0   7   8          5.94         32.01         4.32 o                         
   1   7   8        729.14        714.41         9.82 o                         
   2   7   8       1131.86       1128.29        15.50 o                         
   3   7   8       1391.02       1349.03        17.21 o                         
   4   7   8       1630.81       1680.05        22.58 o                         
   5   7   8        120.50        120.77         4.57 o                         
   6   7   8         91.75         94.44         4.03 o                         
   7   7   8         12.67         14.52         2.19 o                         
   8   7   8         52.68         53.63         5.86 o                         
   9   7   8        221.06        227.38        11.54 o                         
  -8   8   8         19.64         20.11         5.71 o                         
  -7   8   8         37.80         33.49         2.76 o                         
  -6   8   8          0.92         -2.30         2.67 o                         
  -5   8   8        333.79        338.46         7.23 o                         
  -4   8   8       1075.98       1097.53        16.91 o                         
  -3   8   8       1069.72       1093.87        13.62 o                         
  -2   8   8        527.89        492.07         7.10 o                         
  -1   8   8         44.64         58.90         2.28 o                         
   0   8   8         68.48         93.90         2.49 o                         
   1   8   8         45.78         48.35         3.21 o                         
   2   8   8        263.72        235.99         4.97 o                         
   3   8   8        515.55        492.44         7.70 o                         
   4   8   8        235.43        259.32         6.46 o                         
   5   8   8        286.89        284.26         6.81 o                         
   6   8   8         99.13        112.49         4.27 o                         
   7   8   8         50.54         57.69         4.64 o                         
   8   8   8         34.97         32.75         6.31 o                         
   9   8   8          4.96          7.76         6.86 o                         
  -8   9   8         96.48        100.50         7.77 o                         
  -7   9   8          1.00          2.77         1.65 o                         
  -6   9   8         12.29         11.68         2.49 o                         
  -5   9   8         23.66         30.83         2.99 o                         
  -4   9   8         82.93         95.63         4.55 o                         
  -3   9   8        505.66        495.81         9.11 o                         
  -2   9   8        679.59        668.40         9.90 o                         
  -1   9   8        321.93        335.68         6.78 o                         
   0   9   8         54.60         69.46         2.27 o                         
   1   9   8         81.27         78.06         2.97 o                         
   2   9   8        177.03        179.86         5.25 o                         
   3   9   8        404.99        380.33         7.55 o                         
   4   9   8        323.89        339.76         7.68 o                         
   5   9   8        203.78        198.15         5.64 o                         
   6   9   8        450.25        433.66        12.34 o                         
   7   9   8        331.16        316.82        13.70 o                         
   8   9   8        151.78        154.91        10.32 o                         
  -8  10   8         16.70         11.68         5.74 o                         
  -7  10   8          3.33          4.40         2.36 o                         
  -6  10   8          0.04          0.60         2.47 o                         
  -5  10   8         52.55         40.11         3.23 o                         
  -4  10   8         78.25         65.98         3.61 o                         
  -3  10   8        131.05        139.20         4.61 o                         
  -2  10   8        448.40        465.81         8.07 o                         
  -1  10   8        152.42        157.27         4.09 o                         
   0  10   8       1108.24       1136.02        17.46 o                         
   1  10   8       1010.06        999.31        17.10 o                         
   2  10   8        563.79        563.69         9.91 o                         
   3  10   8          2.31          6.61         1.95 o                         
   4  10   8          4.31          3.11         2.00 o                         
   5  10   8          3.49          3.19         1.95 o                         
   6  10   8         80.67         86.48         3.61 o                         
   7  10   8        154.43        129.59        22.26 o                         
   8  10   8         49.56         56.56         7.55 o                         
  -7  11   8         86.21         75.51         4.36 o                         
  -6  11   8        294.36        282.98         7.30 o                         
  -5  11   8        431.75        439.43         9.12 o                         
  -4  11   8        162.16        164.68         5.34 o                         
  -3  11   8         17.25         21.08         2.66 o                         
  -2  11   8         11.72         14.17         2.32 o                         
  -1  11   8        168.61        182.12         4.57 o                         
   0  11   8          4.30          6.36         2.30 o                         
   1  11   8        302.14        304.29         7.52 o                         
   2  11   8        311.72        300.09         9.94 o                         
   3  11   8          1.11          1.62         1.90 o                         
   4  11   8         81.98         77.43         3.60 o                         
   5  11   8        281.64        265.38         6.63 o                         
   6  11   8        320.79        326.81        11.71 o                         
   7  11   8         84.22         72.61         8.70 o                         
  -6  12   8          2.95          5.38         3.01 o                         
  -5  12   8          2.61          0.62         2.79 o                         
  -4  12   8         60.46         55.35         3.66 o                         
  -3  12   8          1.16          1.02         2.35 o                         
  -2  12   8        207.77        217.11         5.76 o                         
  -1  12   8        291.43        309.68         7.54 o                         
   0  12   8        331.49        330.27        12.20 o                         
   1  12   8        167.24        161.77         5.13 o                         
   2  12   8        305.79        278.13         7.24 o                         
   3  12   8         65.41         73.10         3.76 o                         
   4  12   8        285.75        267.89         6.42 o                         
   5  12   8        183.69        173.25         6.36 o                         
   6  12   8         63.09         52.45         6.20 o                         
   7  12   8         17.52         17.55         6.83 o                         
  -6  13   8         40.91         39.63         5.96 o                         
  -5  13   8        158.09        149.85         5.79 o                         
  -4  13   8        238.69        242.47         6.78 o                         
  -3  13   8        383.46        383.24        10.97 o                         
  -2  13   8        476.53        495.67         9.59 o                         
  -1  13   8        691.35        648.22        11.37 o                         
   0  13   8         16.80         19.44         4.80 o                         
   1  13   8          0.35         -0.81         2.51 o                         
   2  13   8         13.40          7.12         2.80 o                         
   3  13   8          5.63          2.18         2.65 o                         
   4  13   8          4.54          7.85         2.74 o                         
   5  13   8          0.10          0.33         4.76 o                         
   6  13   8         20.30         16.48         5.14 o                         
  -5  14   8         20.91         15.99         3.58 o                         
  -4  14   8         24.40         24.34         3.44 o                         
  -3  14   8         28.61         23.39         3.23 o                         
  -2  14   8          6.94          9.38         3.24 o                         
  -1  14   8          0.14         -2.92         2.92 o                         
   0  14   8          6.47          9.62         3.28 o                         
   1  14   8          0.93          4.35         2.76 o                         
   2  14   8        179.12        188.58         6.58 o                         
   3  14   8        301.22        292.38         8.02 o                         
   4  14   8        214.12        207.54         6.86 o                         
   5  14   8         19.32         15.58         5.21 o                         
  -4  15   8        205.41        215.75         8.46 o                         
  -3  15   8        176.39        162.63         6.37 o
[truncated: 253,857 more chars]
