# Supplementary material for: Chloro­cobalt complexes with pyridyl­ethyl-derived di­aza­cyclo­alkanes
Source: Acta Crystallogr E Crystallogr Commun. 2022 Feb 15;78(Pt 3):235–43. doi: 10.1107/S2056989022001220 (PMC8900507; doi:10.1107/S2056989022001220)
Supplement: Supplementary file 4 [file e-78-00235-ta-eab1701-csup4.hkl]

data_ta-eab1701-c                                                               
_shelx_title ' ta-eab1701-c_a.res in P2(1)'                                     
_shelx_refln_list_code          4                                               
_shelx_F_calc_maximum      131.63                                               
_exptl_crystal_F_000       506.00                                               
_reflns_d_resolution_high  0.8127                                               
                                                                                
loop_                                                                           
 _space_group_symop_operation_xyz                                               
 'x, y, z'                                                                      
 '-x, y+1/2, -z'                                                                
                                                                                
_cell_length_a     8.3952                                                       
_cell_length_b    10.9341                                                       
_cell_length_c    11.3643                                                       
_cell_angle_alpha  90.000                                                       
_cell_angle_beta   92.125                                                       
_cell_angle_gamma  90.000                                                       
                                                                                
_shelx_F_squared_multiplier     1.000                                           
                                                                                
loop_                                                                           
 _refln_index_h                                                                 
 _refln_index_k                                                                 
 _refln_index_l                                                                 
 _refln_F_squared_calc                                                          
 _refln_F_squared_meas                                                          
 _refln_F_squared_sigma                                                         
 _refln_observed_status                                                         
   1 -13   0          4.35         -3.96         8.74 o                         
   2 -13   0         85.34        105.64        21.78 o                         
   0 -12   0        299.75        288.61        26.92 o                         
   1 -12   0        235.10        208.36        12.41 o                         
   2 -12   0         61.38         67.05        12.07 o                         
   3 -12   0         59.08         45.66        10.50 o                         
   4 -12   0         21.55         15.04         6.62 o                         
   1 -11   0         78.44         86.31        10.08 o                         
   2 -11   0         98.15        102.26        10.14 o                         
   3 -11   0         39.66         41.59        11.95 o                         
   4 -11   0        129.74        115.36        13.43 o                         
   5 -11   0         81.43         80.06         9.19 o                         
   0 -10   0         58.20         57.04        12.81 o                         
   1 -10   0         89.00         84.55         9.13 o                         
   2 -10   0        141.53        147.82        13.34 o                         
   3 -10   0        132.26        122.28        15.09 o                         
   4 -10   0         84.64         91.50        10.50 o                         
   5 -10   0         12.14         28.96         8.18 o                         
   6 -10   0         43.53         42.32         9.20 o                         
   1  -9   0        174.35        190.27        12.76 o                         
   2  -9   0        296.08        327.27        20.87 o                         
   3  -9   0          7.05          7.13         5.86 o                         
   4  -9   0        166.01        176.38        12.34 o                         
   5  -9   0        182.80        189.00        20.58 o                         
   6  -9   0         62.22         92.08        16.43 o                         
   7  -9   0         24.70         24.27        17.75 o                         
   0  -8   0       2298.35       2023.28       133.05 o                         
   1  -8   0        980.46        843.12        61.14 o                         
   2  -8   0        906.54       1007.03        37.99 o                         
   3  -8   0        251.87        278.13        12.70 o                         
   4  -8   0         35.42         38.80         7.42 o                         
   5  -8   0        160.00        138.89        26.02 o                         
   6  -8   0        231.14        239.03        16.68 o                         
   7  -8   0        168.43        217.54        17.32 o                         
   8  -8   0         30.59         13.90         5.07 o                         
   1  -7   0        140.79        156.35        25.56 o                         
   2  -7   0        218.37        184.02        26.98 o                         
   3  -7   0        266.16        288.10        51.54 o                         
   4  -7   0        114.97        134.68         9.75 o                         
   5  -7   0         35.79         29.99         9.14 o                         
   6  -7   0         99.45         85.62        13.88 o                         
   7  -7   0        147.04        162.34        13.98 o                         
   8  -7   0         19.76         14.31        13.43 o                         
   0  -6   0       1621.92       1573.19        94.55 o                         
   1  -6   0       1899.56       1946.68        74.57 o                         
   2  -6   0        282.99        281.56        28.85 o                         
   3  -6   0        449.29        452.20        45.26 o                         
   4  -6   0        101.57         97.67        35.60 o                         
   5  -6   0         24.01         22.25         7.87 o                         
   6  -6   0          3.32         -4.09        32.59 o                         
   7  -6   0        104.00        109.44        14.62 o                         
   8  -6   0        112.11        151.24        20.71 o                         
   9  -6   0         26.02         39.36         9.21 o                         
   1  -5   0        212.87        292.75        26.22 o                         
   2  -5   0       1583.95       1808.34       126.67 o                         
   3  -5   0        295.84        366.00        31.95 o                         
   4  -5   0        968.05        986.01        96.85 o                         
   5  -5   0         40.37         37.24         9.06 o                         
   6  -5   0        391.67        397.67        21.55 o                         
   7  -5   0         49.74         54.41         8.45 o                         
   8  -5   0         82.23         52.23        14.99 o                         
   9  -5   0          8.52         16.76         9.19 o                         
   0  -4   0       5951.77       6083.59       145.40 o                         
   1  -4   0       1195.57       1387.29        47.89 o                         
   2  -4   0       1894.54       2135.88        99.70 o                         
   3  -4   0       1344.78       1508.64        76.40 o                         
   4  -4   0        583.36        575.25        68.44 o                         
   5  -4   0        233.67        204.38        46.37 o                         
   6  -4   0        244.53        236.12        17.13 o                         
   7  -4   0        850.33        869.95        25.63 o                         
   8  -4   0        248.69        226.21        25.17 o                         
   9  -4   0         49.68         53.37        13.29 o                         
   1  -3   0       1092.22       1186.77        36.40 o                         
   2  -3   0        368.04        391.30        40.73 o                         
   3  -3   0        623.03        616.78        23.83 o                         
   4  -3   0        480.83        470.22        37.31 o                         
   5  -3   0        250.33        242.64        34.63 o                         
   6  -3   0       1066.73       1077.85        26.36 o                         
   7  -3   0        153.87        156.85        11.44 o                         
   8  -3   0         67.71         52.04        15.41 o                         
   9  -3   0         32.49         47.11         8.54 o                         
   0  -2   0       6050.89       6607.76        75.44 o                         
   1  -2   0       1063.29       1417.41        31.65 o                         
   2  -2   0        535.51        608.56        20.82 o                         
   3  -2   0       2858.47       2979.91        65.57 o                         
   4  -2   0        431.09        442.15        27.21 o                         
   5  -2   0         47.49         52.43        16.37 o                         
   6  -2   0          3.90          7.34        13.36 o                         
   7  -2   0        435.71        409.11        21.81 o                         
   8  -2   0        154.52        154.18        22.19 o                         
   9  -2   0        158.81        164.03        13.59 o                         
  10  -2   0         90.27         96.61        10.50 o                         
   1  -1   0       1597.99       2151.22        27.55 o                         
   2  -1   0       5822.86       6089.85        42.21 o                         
   3  -1   0        316.46        337.71        15.35 o                         
   4  -1   0        418.00        438.09        25.97 o                         
   5  -1   0         41.60         26.09        12.64 o                         
   6  -1   0        326.66        306.90        46.41 o                         
   7  -1   0        266.15        249.62        15.49 o                         
   8  -1   0        116.16        125.35        13.04 o                         
   9  -1   0         43.18         66.95        16.31 o                         
  10  -1   0          5.70          4.43         6.28 o                         
   1   0   0       3655.73       4904.31        75.53 o                         
   2   0   0        330.46        335.56        39.89 o                         
   3   0   0       2473.16       2584.39        78.94 o                         
   4   0   0         53.62         86.73        14.56 o                         
   5   0   0        814.45        850.34        43.79 o                         
   6   0   0          6.19         10.83        15.55 o                         
   7   0   0        747.40        654.17        21.33 o                         
   8   0   0        137.58        121.42        13.26 o                         
   9   0   0         87.04         84.66        13.54 o                         
  10   0   0        304.14        323.84        19.39 o                         
   2   1   0       5872.87       6020.18       108.90 o                         
   3   1   0        188.58        154.65        13.65 o                         
   4   1   0        505.09        523.53        31.69 o                         
   5   1   0        121.41        154.10        32.62 o                         
   6   1   0        209.01        182.20        37.55 o                         
   7   1   0        179.96        182.30        15.10 o                         
   8   1   0         98.38         82.43        15.87 o                         
   9   1   0         36.76         38.75        11.30 o                         
  10   1   0          1.40          1.53         3.70 o                         
   3   2   0       3458.75       3387.28        62.63 o                         
   4   2   0        470.37        479.23        31.36 o                         
   5   2   0         81.06         99.63        28.91 o                         
   6   2   0         34.01         41.13        19.73 o                         
   7   2   0        391.77        373.36        28.44 o                         
   8   2   0        160.41        144.57        19.34 o                         
   9   2   0        147.53        138.35        11.57 o                         
  10   2   0         85.62         86.55         6.94 o                         
   1   3   0        892.16        947.31        37.66 o                         
   2   3   0        343.05        360.32        23.32 o                         
   3   3   0        649.42        617.37        31.74 o                         
   4   3   0        443.20        483.02        38.62 o                         
   5   3   0        118.17        128.61        22.93 o                         
   6   3   0       1060.37       1054.20        46.46 o                         
   7   3   0        226.21        221.37        22.96 o                         
   8   3   0        103.38         88.54        16.86 o                         
   9   3   0         35.03         37.03         7.43 o                         
   0   4   0       5433.32       6009.59       124.71 o                         
   1   4   0       1086.27       1213.56        51.80 o                         
   2   4   0       1636.14       1903.15        64.75 o                         
   3   4   0       1598.82       1675.62        85.54 o                         
   4   4   0        645.85        740.60       116.48 o                         
   5   4   0        269.64        237.84        31.46 o                         
   6   4   0        363.62        377.75        29.65 o                         
   7   4   0        710.96        658.77        39.31 o                         
   8   4   0        203.68        215.91        23.21 o                         
   9   4   0         81.81         85.52         8.37 o                         
   1   5   0        366.11        472.52        38.31 o                         
   2   5   0       2036.77       2381.70        84.34 o                         
   4   5   0        876.19        810.79        71.69 o                         
   5   5   0        209.48        215.18        31.40 o                         
   6   5   0        203.40        245.86        25.14 o                         
   7   5   0         39.93         42.42        14.06 o                         
   8   5   0        104.30        101.86        17.53 o                         
   9   5   0          8.88         10.95         7.46 o                         
   4   6   0        139.34        147.57        34.72 o                         
   5   6   0         42.87         50.31        13.48 o                         
   6   6   0         17.99         28.49        12.52 o                         
   7   6   0         63.19         48.53        15.05 o                         
   8   6   0        141.87        150.05        17.90 o                         
   9   6   0         33.42         45.61         8.75 o                         
   3   7   0        273.99        297.63        43.98 o                         
   4   7   0        148.54        158.69        20.74 o                         
   5   7   0        111.52        131.26        19.80 o                         
   6   7   0        245.04        310.33        28.78 o                         
   7   7   0        154.48        136.00        18.89 o                         
   8   7   0         22.75         22.99         9.74 o                         
   5   8   0        132.17        127.08        19.67 o                         
   6   8   0        233.34        287.51        27.37 o                         
   7   8   0        152.75        164.65        18.92 o                         
   8   8   0         72.48         87.78        10.57 o                         
  -2 -13   1         20.13          1.54        11.25 o                         
  -1 -13   1         41.79         37.45        11.51 o                         
   0 -13   1         60.19         54.39        11.19 o                         
   1 -13   1         22.83         24.45         9.98 o                         
   2 -13   1         10.23         19.62         8.61 o                         
  -4 -12   1         89.19         97.12        10.37 o                         
  -3 -12   1         26.25         14.00         8.21 o                         
  -2 -12   1          3.31          6.63         7.67 o                         
  -1 -12   1         52.43         57.50         8.22 o                         
   0 -12   1        106.48        105.18        10.94 o                         
   1 -12   1        125.87        137.89        16.06 o                         
   2 -12   1         80.51         89.64        12.89 o                         
   3 -12   1         90.30         87.85        12.66 o                         
   4 -12   1         57.03         50.99        16.10 o                         
  -5 -11   1         18.60          8.10         8.89 o                         
  -4 -11   1          4.23          1.06         9.55 o                         
  -3 -11   1         96.06         97.44        14.46 o                         
  -2 -11   1         89.77         81.56        11.46 o                         
  -1 -11   1        127.29        118.35        12.51 o                         
   0 -11   1        287.58        295.86        14.86 o                         
   1 -11   1        127.56        128.38        11.15 o                         
   2 -11   1         59.68         48.87        13.26 o                         
   3 -11   1         22.19         36.75         8.51 o                         
   4 -11   1         88.88         90.69        11.59 o                         
   5 -11   1         46.47         31.50         6.57 o                         
  -6 -10   1        165.54        156.30        15.47 o                         
  -5 -10   1         75.19         83.13        11.99 o                         
  -4 -10   1         88.92        123.53        25.83 o                         
  -3 -10   1          7.64          3.77         9.44 o                         
  -2 -10   1          4.17          3.16         7.74 o                         
  -1 -10   1        241.29        231.37        15.16 o                         
   0 -10   1        136.23        126.30        10.44 o                         
   1 -10   1        143.38        159.01        10.79 o                         
   2 -10   1        165.89        160.30        13.05 o                         
   3 -10   1         82.66         96.13        11.11 o                         
   4 -10   1        123.03        134.27        14.30 o                         
   5 -10   1         49.82         51.10         9.06 o                         
   6 -10   1          7.34         31.84        12.77 o                         
  -7  -9   1         27.15         24.33        17.55 o                         
  -6  -9   1         20.42          7.04        42.99 o                         
  -5  -9   1         38.98         44.43        10.95 o                         
  -4  -9   1         71.95         83.80        11.54 o                         
  -3  -9   1        277.79        268.93        19.35 o                         
  -2  -9   1        353.67        359.85        20.64 o                         
  -1  -9   1         59.20         58.53         8.42 o                         
   0  -9   1         53.53         43.88         6.47 o                         
   1  -9   1        243.98        248.27        13.59 o                         
   2  -9   1        279.24        268.16        19.10 o                         
   3  -9   1         26.86         44.84         7.56 o                         
   4  -9   1          4.86          7.78         6.35 o                         
   5  -9   1         94.52        103.73        12.29 o                         
   6  -9   1         90.20         84.62         9.86 o                         
   7  -9   1         75.78         77.61         9.96 o                         
  -8  -8   1        135.44        151.70        15.32 o                         
  -7  -8   1         72.75         98.97        14.63 o                         
  -6  -8   1        401.55        353.67        27.73 o                         
  -5  -8   1        345.55        343.45        27.16 o                         
  -4  -8   1        188.50        192.55        13.13 o                         
  -3  -8   1        187.89        191.28        11.42 o                         
  -2  -8   1          8.62         15.19         6.27 o                         
  -1  -8   1         19.77         15.16        13.97 o                         
   0  -8   1        150.17        122.07        26.07 o                         
   1  -8   1       1057.49       1174.02        61.37 o                         
   2  -8   1       1335.38       1391.32        74.13 o                         
   3  -8   1        416.16        425.70        19.55 o                         
   4  -8   1        381.70        389.72        21.09 o                         
   5  -8   1        308.74        306.80        52.46 o                         
   6  -8   1         66.63         63.08        13.26 o                         
   7  -8   1         24.41         45.11         9.40 o                         
  -8  -7   1         18.22         65.99        20.80 o                         
  -7  -7   1         37.28         41.34        19.09 o                         
  -6  -7   1        259.94        252.40        16.06 o                         
  -5  -7   1        245.61        258.16        18.92 o                         
  -4  -7   1         35.77         19.15         5.22 o                         
  -3  -7   1        395.54        417.50        44.26 o                         
  -2  -7   1       1276.82       1241.28        67.07 o                         
  -1  -7   1        676.28        631.59        47.80 o                         
   0  -7   1        402.52        352.24        36.61 o                         
   1  -7   1        939.87        916.39        57.77 o                         
   2  -7   1        494.59        499.12        43.47 o                         
   3  -7   1        149.81        223.86        49.38 o                         
   4  -7   1        620.50        644.40        25.79 o                         
   5  -7   1        182.97        192.71        25.38 o                         
   6  -7   1         36.93         28.15         9.00 o                         
   7  -7   1        102.16        128.73        11.93 o                         
   8  -7   1        120.95        119.66        14.57 o                         
  -9  -6   1         24.59         24.82         8.92 o                         
  -8  -6   1        319.92        393.84        33.44 o                         
  -7  -6   1        301.48        357.22        23.51 o                         
  -6  -6   1         73.61         61.60        10.63 o                         
  -5  -6   1         93.29        117.18        13.08 o                         
  -4  -6   1        284.70        262.52        55.92 o                         
  -3  -6   1        137.77        137.58        15.83 o                         
  -2  -6   1         18.31         26.27        11.84 o                         
  -1  -6   1       1265.75       1273.84        60.15 o                         
   0  -6   1        792.08        739.94        46.00 o                         
   1  -6   1        878.06        890.86        51.06 o                         
   2  -6   1       1720.35       1724.29        71.23 o                         
   3  -6   1        702.15        724.50        39.79 o                         
   4  -6   1        479.17        531.27        76.75 o                         
   5  -6   1        392.85        345.35        15.96 o                         
   6  -6   1        260.69        317.88        34.90 o                         
   7  -6   1         30.24         34.67        15.63 o                         
   8  -6   1          5.18        -12.98        12.98 o                         
  -9  -5   1         97.68        113.22        15.30 o                         
  -8  -5   1         13.57         62.72        20.68 o                         
  -7  -5   1         98.83        103.76        10.97 o                         
  -6  -5   1         10.88          0.81         8.51 o                         
  -5  -5   1        367.23        413.57        27.50 o                         
  -4  -5   1        128.92        121.69        37.44 o                         
  -3  -5   1        155.00        172.82        17.84 o                         
  -2  -5   1       1597.12       1766.74        50.95 o                         
  -1  -5   1        487.93        457.94        27.62 o                         
   0  -5   1       1289.05       1353.56        45.22 o                         
   1  -5   1       1892.62       1966.08        81.64 o                         
   2  -5   1        102.66        144.59        19.40 o                         
   3  -5   1          7.82         12.86         8.56 o                         
   4  -5   1        119.20        119.21        35.78 o                         
   5  -5   1          4.02          6.85         6.90 o                         
   6  -5   1        289.78        274.31        14.31 o                         
   7  -5   1         23.87         27.66         7.97 o                         
   8  -5   1        236.31        291.74        43.02 o                         
   9  -5   1          7.11         10.83         7.45 o                         
  -9  -4   1         88.73         92.95        16.17 o                         
  -8  -4   1        182.89        193.86        15.76 o                         
  -7  -4   1        596.22        615.83        21.65 o                         
  -6  -4   1       1656.30       1689.90        34.80 o                         
  -5  -4   1       2019.84       1912.32       136.47 o                         
  -4  -4   1         75.01         69.84        29.26 o                         
  -3  -4   1        634.77        691.07        22.98 o                         
  -2  -4   1       1399.49       1897.95        54.50 o                         
  -1  -4   1       3470.86       3560.34        74.36 o                         
   0  -4   1       2157.37       2363.39        63.39 o                         
   1  -4   1       1255.16       1408.16        44.05 o                         
   2  -4   1       2734.15       2847.44       125.92 o                         
   3  -4   1        934.96       1163.46        39.11 o                         
   4  -4   1       1553.86       1650.50       113.72 o                         
   5  -4   1       1277.25       1211.52       106.67 o                         
   6  -4   1        192.85        180.48         9.71 o                         
   7  -4   1        105.66         99.68        13.61 o                         
   8  -4   1        144.40        133.30         9.12 o                         
   9  -4   1         67.93         71.55        13.03 o                         
  -9  -3   1        179.53        181.33        20.77 o                         
  -8  -3   1         12.43         -1.36        18.96 o                         
  -7  -3   1         45.38         53.97         8.60 o                         
  -6  -3   1        528.26        533.05        18.75 o                         
  -5  -3   1        128.74        116.06        36.59 o                         
  -4  -3   1         33.93         30.49         9.46 o                         
  -3  -3   1        329.55        366.73        13.64 o                         
  -2  -3   1       2981.85       3258.35        97.30 o                         
  -1  -3   1        735.92        735.42        29.78 o                         
   0  -3   1         29.54         22.96         7.83 o                         
   1  -3   1       3575.50       3805.92       272.96 o                         
   2  -3   1        669.00        891.34        46.98 o                         
   3  -3   1        800.06        891.87        29.75 o                         
   4  -3   1        147.72        107.37        19.87 o                         
   5  -3   1        468.56        402.29        39.75 o                         
   6  -3   1        179.32        184.13         9.10 o                         
   7  -3   1         97.86         86.60        25.67 o                         
   8  -3   1        265.65        255.19        25.08 o                         
   9  -3   1         64.20         73.99         9.09 o                         
 -10  -2   1         16.02         11.88         5.89 o                         
  -9  -2   1         65.22         76.49        17.63 o                         
  -8  -2   1        419.32        394.49        17.51 o                         
  -7  -2   1         63.51         76.55        20.12 o                         
  -6  -2   1       1247.29       1077.26        80.45 o                         
  -5  -2   1       1121.19       1001.68        45.26 o                         
  -4  -2   1        286.12        309.07        23.23 o                         
  -3  -2   1        144.40        177.78         7.76 o                         
  -2  -2   1        811.72        803.70        19.04 o                         
  -1  -2   1      15207.95      15035.77       213.59 o                         
   0  -2   1       1195.00       1122.23        30.55 o                         
   1  -2   1        925.48       1008.51        31.11 o                         
   2  -2   1       4463.64       4711.26        93.35 o                         
   3  -2   1       2042.14       2238.91        48.83 o                         
   4  -2   1        463.55        434.77        36.53 o                         
   5  -2   1        587.62        561.85        45.26 o                         
   6  -2   1         54.74         30.17        18.01 o                         
   7  -2   1        177.94        166.52        12.60 o                         
   8  -2   1         93.63         70.52        16.42 o                         
   9  -2   1        234.68        256.00        15.54 o                         
  10  -2   1          5.03          4.82         5.03 o                         
 -10  -1   1         24.44         30.34         8.41 o                         
  -9  -1   1        196.60        192.22        14.55 o                         
  -8  -1   1         34.06         35.47         7.71 o                         
  -7  -1   1         15.73          9.53         5.69 o                         
  -6  -1   1        254.28        234.46        27.14 o                         
  -5  -1   1        227.49        223.12        31.14 o                         
  -4  -1   1       1010.21       1075.60        41.27 o                         
  -3  -1   1        183.84        177.59        16.32 o                         
  -2  -1   1       1280.49       1261.18        25.95 o                         
  -1  -1   1       3502.28       3375.89        33.72 o                         
   0  -1   1       3585.95       3540.50        48.47 o                         
   1  -1   1       9543.70       9561.32        79.65 o                         
   2  -1   1        651.96        683.08        16.92 o                         
   3  -1   1        203.49        192.14        11.04 o                         
   4  -1   1        391.15        458.15        36.17 o                         
   5  -1   1        296.10        323.05        44.81 o                         
   6  -1   1         35.11         27.57        20.72 o                         
   7  -1   1         22.32         14.31         9.99 o                         
   8  -1   1        383.65        335.20        28.91 o                         
   9  -1   1        189.19        199.23        20.27 o                         
  10  -1   1         40.28         45.78         8.50 o                         
 -10   0   1          0.32         -2.64         3.94 o                         
  -9   0   1         90.10         82.44        14.41 o                         
  -8   0   1        408.90        408.60        22.01 o                         
  -7   0   1         38.93         29.77         6.68 o                         
  -6   0   1        355.43        382.40        50.18 o                         
  -5   0   1       3139.02       3016.61       141.83 o                         
  -4   0   1        852.09       1020.40        61.26 o                         
  -3   0   1       1017.43       1060.36        58.24 o                         
  -2   0   1        862.36       1114.81        37.12 o                         
  -1   0   1       1029.42       1184.45        51.41 o                         
   0   0   1         53.92         62.53         9.30 o                         
   1   0   1       1472.73       1500.13        43.62 o                         
   2   0   1       5253.66       5319.31       220.89 o                         
   3   0   1        447.36        583.12        26.82 o                         
   4   0   1       4504.30       4934.67        92.13 o                         
   5   0   1        383.23        373.25        47.10 o                         
   6   0   1        171.43        174.69        36.34 o                         
   7   0   1          6.14          7.47         6.42 o                         
   8   0   1         59.63         61.05        10.27 o                         
   9   0   1         95.40         99.19        16.07 o                         
  10   0   1         46.33         48.33         9.14 o                         
 -10   1   1          7.27          4.39         4.04 o                         
  -9   1   1        173.74        163.17        18.51 o                         
  -8   1   1         94.87         88.24        12.53 o                         
  -7   1   1         12.81         10.39         5.51 o                         
  -6   1   1        261.55        218.27        39.99 o                         
  -5   1   1        338.60        366.42        39.96 o                         
  -4   1   1       1291.71       1272.13        51.85 o                         
  -3   1   1        415.13        442.08        23.02 o                         
  -2   1   1       1454.99       1469.67        58.40 o                         
  -1   1   1       3849.60       3700.91        59.77 o                         
   0   1   1       3458.70       3532.43        45.42 o                         
   1   1   1       8676.57       8136.20       130.14 o                         
   2   1   1        838.46        920.66        28.66 o                         
   3   1   1        232.23        213.56        16.10 o                         
   4   1   1        394.31        424.20        34.00 o                         
   5   1   1        229.86        265.61        41.83 o                         
   6   1   1          3.87         15.24        16.64 o                         
   7   1   1        116.09        121.82        12.93 o                         
   8   1   1        395.30        417.66        29.13 o                         
   9   1   1        220.64        217.35        14.40 o                         
  10   1   1         36.77         33.18         7.76 o                         
 -10   2   1         17.58         16.86         6.65 o                         
  -9   2   1         52.74         50.01        12.62 o                         
  -8   2   1        283.99        263.02        25.01 o                         
  -7   2   1         29.30         28.94        10.98 o                         
  -6   2   1       1130.89       1260.37        97.56 o                         
  -5   2   1       1250.33       1284.24        88.27 o                         
  -4   2   1        170.90        167.49        17.32 o                         
  -3   2   1        277.82        333.11        24.01 o                         
   2   2   1       4054.44       4232.21        59.89 o                         
   3   2   1       1376.50       1549.31        40.84 o                         
   4   2   1        628.17        609.20        60.21 o                         
   5   2   1        505.75        517.11        41.65 o                         
   6   2   1        105.55         94.29        28.91 o                         
   7   2   1        130.38        118.44        17.82 o                         
   8   2   1        116.59        125.68        17.80 o                         
   9   2   1        212.18        218.62        13.85 o                         
  10   2   1          5.52          4.54         4.78 o                         
 -10   3   1         34.93         29.62         6.61 o                         
  -9   3   1        133.61        128.38        17.09 o                         
  -8   3   1         17.31         30.45        12.70 o                         
  -7   3   1         32.25         35.85        12.60 o                         
  -6   3   1        550.42        577.35        34.41 o                         
  -5   3   1        242.14        246.95        30.42 o                         
  -4   3   1         73.05        123.74        15.94 o                         
  -3   3   1        642.64        686.93        49.12 o                         
   2   3   1        716.93        881.71        51.02 o                         
   3   3   1        881.59        991.63        65.31 o                         
   4   3   1        182.22        159.04        22.87 o                         
   5   3   1        569.43        547.01        64.01 o                         
   6   3   1        244.46        261.43        23.38 o                         
   7   3   1        223.71        215.02        23.07 o                         
   8   3   1        203.38        197.50        14.49 o                         
   9   3   1        115.27        111.60         9.95 o                         
  -9   4   1         69.26         57.37         9.75 o                         
  -8   4   1        198.75        201.74        23.00 o                         
  -7   4   1        667.78        629.64        38.73 o                         
  -6   4   1       1547.79       1654.94        60.92 o                         
  -5   4   1       1847.41       1792.33        83.94 o                         
  -4   4   1         12.01          5.04         9.92 o                         
  -1   4   1       3333.56       3217.16        93.74 o                         
   0   4   1       2382.82       2485.09        79.00 o                         
   1   4   1       1412.55       1504.14        60.04 o                         
   3   4   1       1024.77       1134.67        71.99 o                         
   4   4   1       1262.19       1268.65        64.22 o                         
   5   4   1       1080.83       1075.74        96.94 o                         
   6   4   1        195.72        175.19        20.47 o                         
   7   4   1        109.47        112.84        18.02 o                         
   8   4   1        121.84        117.54        11.54 o                         
   9   4   1         52.49         49.29        11.01 o                         
  -9   5   1         82.11         80.18        12.19 o                         
  -8   5   1         19.84         21.70        12.16 o                         
  -7   5   1         58.13         59.17        15.82 o                         
  -6   5   1         25.58         29.00        12.19 o                         
  -5   5   1        240.72        246.54        49.62 o                         
  -4   5   1        248.76        266.72        31.80 o                         
   0   5   1       1564.98       1528.38        70.25 o                         
   1   5   1       1382.67       1283.80        63.68 o                         
   2   5   1         44.06         75.21        17.11 o                         
   3   5   1          5.22          9.66        13.76 o                         
   4   5   1        171.25        142.19        32.48 o                         
   5   5   1         54.74         57.33        12.60 o                         
   6   5   1        500.38        522.68        35.56 o                         
   7   5   1         99.92         98.25        18.02 o                         
   8   5   1        104.07        107.34        17.66 o                         
   9   5   1         58.83         56.33        10.51 o                         
  -9   6   1         25.10         28.89         7.27 o                         
  -8   6   1        297.01        293.97        23.69 o                         
  -7   6   1        471.24        589.28        36.91 o                         
  -6   6   1         51.09         78.09        17.03 o                         
  -5   6   1         13.07         17.86        10.06 o                         
  -4   6   1        436.18        415.54        54.88 o                         
   1   6   1        967.76       1044.78        65.46 o                         
   2   6   1       1456.86       1398.19        77.10 o                         
   3   6   1        960.26        947.79        73.92 o                         
   4   6   1        309.73        306.67        47.78 o                         
   5   6   1        188.44        170.05        21.23 o                         
   6   6   1        392.60        417.78        32.54 o                         
   7   6   1         36.63         35.52        12.85 o                         
   8   6   1          1.72          1.23         9.65 o                         
   9   6   1         95.29         92.25         7.26 o                         
  -8   7   1         30.50         45.23        11.11 o                         
  -7   7   1         40.38         44.18        12.62 o                         
  -6   7   1        252.47        275.70        27.31 o                         
  -5   7   1        177.11        206.47        23.91 o                         
   3   7   1        172.01        203.47        37.68 o                         
   4   7   1        737.90        861.88        45.86 o                         
   5   7   1         76.68         73.23        16.80 o                         
   6   7   1         87.16         75.78        16.43 o                         
   7   7   1        203.96        243.02        24.54 o                         
   8   7   1        119.99        120.70        15.08 o                         
  -7   8   1         75.19        115.83        16.21 o                         
  -6   8   1        350.11        403.94        31.24 o                         
   4   8   1        157.38        184.36        23.19 o                         
   5   8   1        260.27        265.64        27.98 o                         
   6   8   1        111.97        143.29        20.41 o                         
   7   8   1         15.58         24.76        10.86 o                         
   8   8   1         39.94         34.05         7.53 o                         
   5   9   1         39.81         35.12        11.52 o                         
   6   9   1         99.38        103.37        15.62 o                         
  -2 -13   2         12.20         30.69        13.17 o                         
  -1 -13   2         17.14         10.13         8.22 o                         
   0 -13   2         21.80         27.23         9.99 o                         
   1 -13   2        156.17        174.08        47.84 o                         
   2 -13   2         66.96         70.59        11.67 o                         
  -4 -12   2         76.30         68.05        11.01 o                         
  -3 -12   2         53.33         54.17         9.79 o                         
  -2 -12   2         78.64         82.14         9.35 o                         
  -1 -12   2         29.57         37.40         6.84 o                         
   0 -12   2         75.28         76.60        12.44 o                         
   1 -12   2          2.30         -0.69        11.38 o                         
   2 -12   2         14.90         11.22        11.28 o                         
   3 -12   2         10.80          6.40        15.19 o                         
   4 -12   2         27.07          7.46         9.27 o                         
  -5 -11   2         48.71         55.48         8.86 o                         
  -4 -11   2         73.33         79.25        12.53 o                         
  -3 -11   2         67.92         69.48        12.87 o                         
  -2 -11   2         25.53         26.80         9.13 o                         
  -1 -11   2         22.40         19.32         7.96 o                         
   0 -11   2         98.11        101.51        10.45 o                         
   1 -11   2        360.46        335.17        17.32 o                         
   2 -11   2        135.46        153.27        13.38 o                         
   3 -11   2        250.59        226.11        16.06 o                         
   4 -11   2        219.64        241.42        17.18 o                         
   5 -11   2         33.00         50.04        17.91 o                         
  -6 -10   2         52.34         50.75         8.57 o                         
  -5 -10   2        130.44        118.08        16.56 o                         
  -4 -10   2        219.40        218.24        47.60 o                         
  -3 -10   2        136.44        129.40        15.18 o                         
  -2 -10   2        114.86         99.36        10.84 o                         
  -1 -10   2         93.83        100.73         9.44 o                         
   0 -10   2        341.85        339.51        13.86 o                         
   1 -10   2        372.64        372.31        17.97 o                         
   2 -10   2        110.87        127.13        13.95 o                         
   3 -10   2        105.33        108.05         9.61 o                         
   4 -10   2        329.15        373.98        24.56 o                         
   5 -10   2         55.07         57.18         9.82 o                         
   6 -10   2         21.27         35.34         7.62 o                         
  -7  -9   2        128.96        132.56        11.50 o                         
  -6  -9   2        123.14        109.52        30.21 o                         
  -5  -9   2        184.71        180.99        20.91 o                         
  -4  -9   2         73.73        107.20        18.61 o                         
  -3  -9   2         57.31         64.03         9.63 o                         
  -2  -9   2        122.31        129.04        11.16 o                         
  -1  -9   2         27.39         18.36         6.16 o                         
   0  -9   2        302.90        297.72        12.95 o                         
   1  -9   2        320.01        329.02        15.99 o                         
   2  -9   2        168.07        174.78        14.53 o                         
   3  -9   2        372.84        393.66        21.39 o                         
   4  -9   2        101.77        118.74        11.48 o                         
   5  -9   2         63.13         67.70        10.13 o                         
   6  -9   2         51.59         38.55         7.12 o                         
   7  -9   2          2.30         29.30        11.27 o                         
  -8  -8   2          8.69          4.06        15.18 o                         
  -7  -8   2         44.75         51.48        13.37 o                         
  -6  -8   2         19.03         19.21        20.13 o                         
  -5  -8   2        199.56        217.57        19.28 o                         
  -4  -8   2        181.31        177.34        15.23 o                         
  -3  -8   2        457.99        467.66        16.99 o                         
  -2  -8   2        520.90        593.85        20.97 o                         
  -1  -8   2        292.70        335.26        17.71 o                         
   0  -8   2         93.44         99.87        10.55 o                         
   1  -8   2        199.44        250.25        15.42 o                         
   2  -8   2         60.24         62.97         9.11 o                         
   3  -8   2        202.36        234.81        13.35 o                         
   4  -8   2        267.84        274.61        14.74 o                         
   5  -8   2        250.53        251.40        13.81 o                         
   6  -8   2        190.09        216.77        14.16 o                         
   7  -8   2        152.35        164.92        16.53 o                         
  -8  -7   2        126.78        176.33        20.83 o                         
  -7  -7   2        146.98        162.02        23.18 o                         
  -6  -7   2        164.13        159.06        18.26 o                         
  -5  -7   2         73.06         70.68        10.67 o                         
  -4  -7   2        236.48        245.54        15.42 o                         
  -3  -7   2        167.13        150.93        11.59 o                         
  -2  -7   2        276.56        299.68        28.71 o                         
  -1  -7   2        261.09        246.22        26.29 o                         
   0  -7   2        373.10        280.31        34.97 o                         
   1  -7   2       1089.01       1030.50        52.91 o                         
   2  -7   2        872.87        822.61        57.94 o                         
   3  -7   2        651.65        758.71        21.64 o                         
   4  -7   2        217.20        230.35        14.79 o                         
   5  -7   2         78.96         70.28        10.14 o                         
   6  -7   2          7.28          9.56         9.16 o                         
   7  -7   2         41.70         61.26        10.56 o                         
  -9  -6   2         14.09         16.80         5.59 o                         
  -8  -6   2         11.38         59.00        18.84 o                         
  -7  -6   2         94.17         96.02        10.03 o                         
  -6  -6   2        405.30        415.37        20.49 o                         
  -5  -6   2         68.94         79.38         9.40 o                         
  -4  -6   2       1130.10       1019.47        70.22 o                         
  -3  -6   2        573.03        522.12        36.45 o                         
  -2  -6   2         42.19         41.15        10.44 o                         
  -1  -6   2        291.94        277.86        25.01 o                         
   0  -6   2        396.03        377.70        28.67 o                         
   1  -6   2        263.22        255.31        24.20 o                         
   2  -6   2        360.84        383.32        31.28 o                         
   3  -6   2       1260.50       1388.68        55.88 o                         
   4  -6   2        280.53        289.45        31.29 o                         
   5  -6   2         89.08         79.55         9.67 o                         
   6  -6   2        104.40         99.79         9.05 o                         
   7  -6   2         10.43         21.52        11.19 o                         
   8  -6   2          3.54          9.24        20.94 o                         
  -9  -5   2         14.40         10.32         8.55 o                         
  -8  -5   2        127.36        147.60        35.20 o                         
  -7  -5   2        397.51        400.53        28.98 o                         
  -6  -5   2         78.94         71.44         7.71 o                         
  -5  -5   2        585.19        600.82        25.07 o                         
  -4  -5   2        830.02        752.60        57.51 o                         
  -3  -5   2        137.39        150.44        13.41 o                         
  -2  -5   2        306.84        381.16        22.36 o                         
  -1  -5   2        235.09        268.39        27.39 o                         
   0  -5   2        886.09        835.67        45.40 o                         
   1  -5   2       1549.96       1540.45        61.64 o                         
   2  -5   2       2544.66       2893.29        69.21 o                         
   3  -5   2       2262.36       2315.65        77.18 o                         
   4  -5   2         91.23         64.47        28.12 o                         
   5  -5   2        509.59        578.36        19.50 o                         
   6  -5   2         81.99         74.82         8.85 o                         
   7  -5   2        127.30        126.69        11.41 o                         
   8  -5   2         90.64        100.22        13.10 o                         
   9  -5   2         14.09         20.11         6.43 o                         
  -9  -4   2          6.63         16.53        11.61 o                         
  -8  -4   2        118.19        115.34        21.29 o                         
  -7  -4   2         97.64        106.56        15.00 o                         
  -6  -4   2        185.55        171.20        10.43 o                         
  -5  -4   2        135.90         80.40        30.61 o                         
  -4  -4   2        802.12        751.57        41.93 o                         
  -3  -4   2       1150.89       1155.30        29.32 o                         
  -2  -4   2         92.16         90.66        12.34 o                         
  -1  -4   2        484.42        409.83        42.54 o                         
   0  -4   2         90.75         74.11        14.39 o                         
   1  -4   2        410.67        378.60        27.70 o                         
   2  -4   2         69.38         79.70        10.93 o                         
   3  -4   2        681.55        723.03        32.36 o                         
   4  -4   2        507.78        475.85        62.28 o                         
   5  -4   2        324.80        253.69        49.48 o                         
   6  -4   2        275.23        269.21        17.28 o                         
   7  -4   2        202.90        206.22        14.35 o                         
   8  -4   2          9.91          6.01         5.24 o                         
   9  -4   2         43.30         55.71        10.17 o                         
  -9  -3   2         16.20         15.16        12.32 o                         
  -8  -3   2         86.60         94.74         9.81 o                         
  -7  -3   2        349.65        354.54        21.80 o                         
  -6  -3   2        987.06        998.13        26.21 o                         
  -5  -3   2        965.24       1003.43        61.16 o                         
  -4  -3   2        767.24        727.51        48.57 o                         
  -3  -3   2         42.26         38.10         6.87 o                         
  -2  -3   2       1085.35       1137.95        31.39 o                         
  -1  -3   2       2484.17       2649.60        52.67 o                         
   0  -3   2       1397.53       1286.51        36.42 o                         
   1  -3   2        422.79        472.45        18.79 o                         
   2  -3   2       4520.25       4704.12        75.96 o                         
   3  -3   2       3577.09       3668.93        84.97 o                         
   4  -3   2        835.99        864.82        51.86 o                         
   5  -3   2       1641.43       1545.77        76.15 o                         
   6  -3   2        488.36        453.73        20.60 o                         
   7  -3   2        377.56        344.06        17.52 o                         
   8  -3   2        109.63        103.08         8.60 o                         
   9  -3   2         92.67        100.99         9.43 o                         
 -10  -2   2         22.61         26.66         6.76 o                         
  -9  -2   2          5.15          8.17         6.57 o                         
  -8  -2   2         48.80         52.91         8.42 o                         
  -7  -2   2        298.84        324.80        20.30 o                         
  -6  -2   2        519.13        474.81        28.02 o                         
  -5  -2   2        151.69        136.41        30.03 o                         
  -4  -2   2       2307.42       2330.35        82.19 o                         
  -3  -2   2        470.00        421.13        24.31 o                         
  -2  -2   2        651.25        673.78        28.19 o                         
  -1  -2   2       1193.46       1128.07        31.68 o                         
   0  -2   2       6091.28       5751.89        64.61 o                         
   1  -2   2       7899.30       7513.27        70.67 o                         
   2  -2   2        297.17        337.27        13.29 o                         
   3  -2   2       2692.95       2797.60        50.62 o                         
   4  -2   2       1006.33       1035.52        55.12 o                         
   5  -2   2         26.03         29.92        19.36 o                         
   6  -2   2        399.07        373.35        18.27 o                         
   7  -2   2         29.05         20.40         6.73 o                         
   8  -2   2          9.34          4.26         5.12 o                         
   9  -2   2        131.70        144.27        16.91 o                         
 -10  -1   2         76.45         77.92        10.18 o                         
  -9  -1   2         15.64         17.66         7.99 o                         
  -8  -1   2        296.79        275.44        14.91 o                         
  -7  -1   2        465.74        472.21        23.36 o                         
  -6  -1   2        108.16         79.86        24.67 o                         
  -5  -1   2        750.72        634.42        58.70 o                         
  -4  -1   2       1355.01       1428.39       102.59 o                         
  -3  -1   2        244.54        311.26        21.43 o                         
  -2  -1   2       3120.66       3458.31       268.02 o                         
  -1  -1   2       1477.35       1533.05        27.59 o                         
   0  -1   2       5857.92       5439.82        76.50 o                         
   1  -1   2       3538.01       3238.87        68.00 o                         
   2  -1   2       1228.42       1213.18        33.46 o                         
   3  -1   2       5398.47       5543.91        85.90 o                         
   4  -1   2        817.91        857.67        67.80 o                         
   5  -1   2        341.50        290.62        43.92 o                         
   6  -1   2         60.87         43.29        20.58 o                         
   7  -1   2        256.70        217.76        14.34 o                         
   8  -1   2         63.40         53.99         7.23 o                         
   9  -1   2         90.43        104.03        16.29 o                         
  10  -1   2         92.61        117.43        11.14 o                         
 -10   0   2          3.76          4.25         3.93 o                         
  -9   0   2          5.41         13.42        10.78 o                         
  -8   0   2          1.49          6.07         6.73 o                         
  -7   0   2       1026.51        997.02        32.72 o                         
  -6   0   2        272.09        251.63        39.99 o                         
  -5   0   2        261.01        254.48        27.39 o                         
  -4   0   2       1327.41       1191.04        52.64 o                         
  -3   0   2       2315.69       2284.80        65.18 o                         
  -2   0   2       1831.36       2022.79        83.67 o                         
  -1   0   2      17326.74      15485.17       204.17 o                         
   0   0   2       3589.59       3197.09        90.14 o                         
   1   0   2        637.07        534.81        30.06 o                         
   2   0   2       1802.39       2016.91        56.04 o                         
   3   0   2       1058.91       1119.12        71.65 o                         
   4   0   2       1080.95       1074.15        74.27 o                         
   5   0   2        134.01        163.15        32.96 o                         
   6   0   2        959.73        873.21        77.38 o                         
   7   0   2         41.50         43.00         7.77 o                         
   8   0   2          8.34         -0.44        11.33 o                         
   9   0   2        197.64        187.26        19.73 o                         
  10   0   2          3.53         11.91         6.74 o                         
 -10   1   2         92.28         98.83         7.91 o                         
  -9   1   2          1.62          0.17         9.25 o                         
  -8   1   2        190.28        195.98        17.47 o                         
  -7   1   2        329.91        311.03        15.37 o                         
  -6   1   2         86.26         78.25        26.40 o                         
  -5   1   2        961.00        947.42        71.25 o                         
  -4   1   2       1198.43       1206.99        52.91 o                         
  -3   1   2        262.61        314.90        19.89 o                         
  -2   1   2       3118.43       3234.30        41.60 o                         
  -1   1   2       1160.43       1132.00        46.54 o                         
   0   1   2       6165.45       6747.51        75.26 o                         
   1   1   2       2761.32       2957.77        74.57 o                         
   2   1   2        692.92        647.13        26.26 o                         
   3   1   2       5413.44       5882.08       109.00 o                         
   4   1   2        697.87        798.69        46.52 o                         
   5   1   2        356.40        350.93        46.70 o                         
   6   1   2         71.80         61.94        24.13 o                         
   7   1   2        287.78        266.06        17.11 o                         
   8   1   2        143.91        137.72        13.33 o                         
   9   1   2         89.68        102.98         9.90 o                         
  10   1   2        102.57        122.30        11.09 o                         
 -10   2   2          1.61          0.69         4.21 o                         
  -9   2   2          6.16         12.85        11.23 o                         
  -8   2   2         36.21         50.34        14.94 o                         
  -7   2   2        287.38        282.81        17.00 o                         
  -6   2   2        502.46        496.49        23.97 o                         
  -5   2   2        305.82        298.51        30.22 o                         
  -4   2   2       3027.23       3111.18        72.52 o                         
  -3   2   2        447.91        402.41        29.01 o                         
  -2   2   2        582.82        618.88        33.23 o                         
   0   2   2       6257.94       6584.91        85.21 o                         
   1   2   2       7931.23       7544.66       133.25 o                         
   2   2   2        232.76        283.30        29.90 o                         
   3   2   2       2582.13       2454.94       110.58 o                         
   4   2   2       1090.65       1162.69        57.71 o                         
   5   2   2         13.70         16.25        12.29 o                         
   6   2   2        476.29        500.16        31.25 o                         
   7   2   2        139.83        138.67        18.63 o                         
   8   2   2         60.43         60.49         9.93 o                         
   9   2   2        109.72        107.16        14.40 o                         
 -10   3   2         71.48         62.74         8.39 o                         
  -9   3   2         41.16         36.97        11.94 o                         
  -8   3   2         48.69         54.05        15.16 o                         
  -7   3   2        316.60        298.86        27.01 o                         
  -6   3   2       1274.44       1401.53        54.02 o                         
  -5   3   2        969.95       1035.68        64.08 o                         
  -4   3   2        594.08        537.91        32.05 o                         
  -3   3   2         52.34         59.88        14.37 o                         
  -2   3   2       1032.13       1039.47        49.96 o                         
  -1   3   2       3249.68       3129.86        82.50 o                         
   1   3   2        547.23        677.19        38.87 o                         
   2   3   2       4133.13       4814.41       131.71 o                         
   3   3   2       3449.31       3590.61       127.02 o                         
   4   3   2        583.85        560.49        61.58 o                         
   5   3   2       1477.45       1464.19        72.19 o                         
   6   3   2        495.54        530.89        33.04 o                         
   7   3   2        284.65        296.81        22.53 o                         
   8   3   2         70.99         66.51         9.77 o                         
   9   3   2        133.46        145.59        10.52 o                         
  -9   4   2         11.02         17.31         9.46 o                         
  -8   4   2        107.36        123.50        19.53 o                         
  -7   4   2         67.48         70.17        16.56 o                         
  -6   4   2         80.70         81.33        15.92 o                         
  -5   4   2        162.98        137.96        24.09 o                         
  -4   4   2       1025.45       1022.98        45.61 o                         
  -1   4   2        268.53        211.59        24.86 o                         
   0   4   2        140.25        122.02        18.93 o                         
   1   4   2        444.58        484.34        34.85 o                         
   2   4   2        102.70        142.54        23.74 o                         
   3   4   2        723.38        732.19        58.98 o                         
   4   4   2        271.36        242.44        29.28 o                         
   5   4   2        593.43        582.21        47.81 o                         
   6   4   2        346.58        352.29        28.69 o                         
   7   4   2        164.84        172.80        13.85 o                         
   8   4   2         27.35         26.08         7.02 o                         
   9   4   2         46.14         52.61         6.89 o                         
  -9   5   2         29.67         30.61         8.97 o                         
  -8   5   2        160.37        169.88        20.06 o                         
  -7   5   2        315.61        351.26        30.12 o                         
  -6   5   2         44.67         36.23        12.90 o                         
  -5   5   2        485.89        514.99        42.03 o                         
  -4   5   2        723.41        751.72        52.35 o                         
  -1   5   2         94.93        117.89        22.63 o                         
   0   5   2        818.81        693.09        48.36 o                         
   1   5   2       1773.72       1634.91        77.02 o                         
   2   5   2       3371.37       3610.80       199.85 o                         
   3   5   2       2125.71       2075.48       107.47 o                         
   4   5   2         69.31         49.57        16.69 o                         
   5   5   2        458.69        490.94        33.28 o                         
   6   5   2         78.92         73.34        15.68 o                         
   7   5   2        101.44        100.84        17.77 o                         
   8   5   2         73.81         62.50        13.37 o                         
   9   5   2         12.82         12.62         4.53 o                         
  -9   6   2         35.68         35.13         7.24 o                         
  -8   6   2         14.71         14.85         9.76 o                         
  -7   6   2         92.55        102.90        18.30 o                         
  -6   6   2        357.71        409.69        33.44 o                         
  -5   6   2        128.51        156.68        20.76 o                         
  -4   6   2       1049.19       1052.23        64.76 o                         
   0   6   2        351.03        317.49        37.93 o                         
   1   6   2        301.86        231.55        33.39 o                         
   2   6   2        365.54        366.07        43.51 o                         
   3   6   2       1093.72       1139.07        83.63 o                         
   4   6   2        190.93        223.02        19.82 o                         
   5   6   2        304.87        311.68        28.74 o                         
   6   6   2         22.79         18.59        11.93 o                         
   7   6   2         22.82         16.69        12.32 o                         
   8   6   2         31.53         29.29        11.72 o                         
   9   6   2         12.45         13.37         5.51 o                         
  -8   7   2         86.05         71.80        11.41 o                         
  -7   7   2        152.91        180.80        20.55 o                         
  -6   7   2        205.40        305.60        29.00 o                         
   1   7   2       1239.19       1184.79        82.32 o                         
   2   7   2        800.81        728.97        65.93 o                         
   4   7   2        204.37        218.44        24.98 o                         
   5   7   2         34.28         26.85        12.54 o                         
   6   7   2          7.75          5.56        12.46 o                         
   7   7   2         17.14         20.50        12.44 o                         
   8   7   2        118.13        122.00        14.13 o                         
   3   8   2        111.26        137.87        19.62 o                         
   4   8   2        147.97        157.56        21.64 o                         
   5   8   2        292.15        343.43        30.81 o                         
   6   8   2        151.77        168.40        21.54 o                         
   7   8   2        190.69        196.62        19.22 o                         
   8   8   2         14.00         14.71         6.00 o                         
   5   9   2         33.46         25.41        11.86 o                         
   6   9   2         54.42         34.68        10.79 o                         
   7   9   2          8.06          8.19         6.38 o                         
   6  10   2         70.42         80.08        10.37 o                         
   0 -13   3         23.44         19.17        11.82 o                         
   1 -13   3          5.26          9.33         7.62 o                         
  -4 -12   3          0.39         -1.21         6.79 o                         
  -3 -12   3         11.80          3.30         6.07 o                         
  -2 -12   3         38.41         29.53        11.20 o                         
  -1 -12   3         91.74         83.30        10.95 o                         
   0 -12   3        177.19        188.77        12.39 o                         
   1 -12   3         51.07         60.28         9.76 o                         
   2 -12   3         69.36         73.02         9.29 o                         
   3 -12   3         12.87          2.50         6.95 o                         
  -5 -11   3         79.42         94.15         9.74 o                         
  -4 -11   3         91.78        108.05        12.60 o                         
  -3 -11   3        141.26        149.68        13.13 o                         
  -2 -11   3         58.91         59.22         8.10 o                         
  -1 -11   3         64.26         68.00         9.63 o                         
   0 -11   3          6.06          8.16         7.94 o                         
   1 -11   3          7.16          5.46         9.72 o                         
   2 -11   3          7.69          8.84         8.44 o                         
   3 -11   3        165.26        172.56        15.89 o                         
   4 -11   3        169.64        123.53        15.23 o                         
   5 -11   3         93.21        129.48        13.43 o                         
  -6 -10   3         12.48         13.81        10.87 o                         
  -5 -10   3         15.23         19.80        13.57 o                         
  -4 -10   3         44.41         33.39         9.87 o                         
  -3 -10   3        175.61        170.11        15.24 o                         
  -2 -10   3         19.04         18.28        11.25 o                         
  -1 -10   3        121.12        111.76        11.10 o                         
   0 -10   3        180.81        184.50        15.52 o                         
   1 -10   3         73.70         63.04        11.44 o                         
   2 -10   3        111.74        118.63        13.28 o                         
   3 -10   3        124.96        136.32         9.31 o                         
   4 -10   3         23.12         29.52         7.29 o                         
   5 -10   3         40.39         59.30        10.01 o                         
   6 -10   3          8.99         20.74         6.66 o                         
  -7  -9   3         10.66         11.01         7.25 o                         
  -6  -9   3        178.50        168.78        14.08 o                         
  -5  -9   3        139.08        135.91        17.77 o                         
  -4  -9   3        383.99        385.32        23.18 o                         
  -3  -9   3        281.85        271.93        14.70 o                         
  -2  -9   3        186.66        149.79        11.98 o                         
  -1  -9   3         33.33         26.78         8.69 o                         
   0  -9   3        229.51        241.41        14.20 o                         
   1  -9   3        480.86        505.07        22.79 o                         
   2  -9   3         56.32         53.45        10.42 o                         
   3  -9   3        149.08        160.75        12.18 o                         
   4  -9   3        611.52        671.24        27.27 o                         
   5  -9   3        221.81        256.13        18.45 o                         
   6  -9   3        110.81        124.62        11.77 o                         
   7  -9   3        102.10        144.94        14.08 o                         
  -8  -8   3         17.22         14.46        18.08 o                         
  -7  -8   3         27.65         60.98        13.64 o                         
  -6  -8   3         10.70          1.46        10.81 o                         
  -5  -8   3         33.78         40.34        15.27 o                         
  -4  -8   3        113.72         87.95        28.11 o                         
  -3  -8   3         39.50         47.49         9.01 o                         
  -2  -8   3        139.41        149.47        11.91 o                         
  -1  -8   3         91.17        104.65         9.12 o                         
   0  -8   3         57.30         77.17         8.36 o                         
   1  -8   3        688.60        722.99        24.87 o                         
   2  -8   3        371.58        436.51        16.83 o                         
   3  -8   3         81.95         99.52        11.37 o                         
   4  -8   3         39.36         37.44         7.50 o                         
   5  -8   3         69.44         79.94        15.55 o                         
   6  -8   3          2.57          0.50        12.63 o                         
   7  -8   3         32.67         35.37        11.45 o                         
  -8  -7   3         25.29         33.74        16.32 o                         
  -7  -7   3         29.46         48.89        14.07 o                         
  -6  -7   3        283.20        260.72        22.08 o                         
  -5  -7   3        333.65        309.16        23.64 o                         
  -4  -7   3        637.47        619.07        24.82 o                         
  -3  -7   3       1217.06       1193.30        28.28 o                         
  -2  -7   3        901.60        768.32        40.08 o                         
  -1  -7   3        163.83        155.80        19.43 o                         
   0  -7   3        157.43        154.25        19.33 o                         
   1  -7   3        281.54        253.91        28.20 o                         
   2  -7   3        651.75        618.09        51.83 o                         
   3  -7   3        151.83        171.57         9.30 o                         
   4  -7   3        619.76        630.75        30.37 o                         
   5  -7   3        379.68        437.93        17.22 o                         
   6  -7   3        109.53        376.58       209.02 o                         
   7  -7   3         58.25         69.70        14.41 o                         
   8  -7   3         29.13         66.41        11.08 o                         
  -9  -6   3         48.54         49.90         9.05 o                         
  -8  -6   3         85.76        106.07        25.99 o                         
  -7  -6   3         12.22          2.21         6.36 o                         
  -6  -6   3        318.17        287.24        16.87 o                         
  -5  -6   3        308.90        330.50        27.92 o                         
  -4  -6   3        102.18        110.72        10.08 o                         
  -3  -6   3        158.99        140.02        21.31 o                         
  -2  -6   3        534.87        520.40        30.32 o                         
  -1  -6   3        567.25        502.38        34.57 o                         
   0  -6   3        200.52        197.78        22.74 o                         
   1  -6   3        142.25        109.54        18.21 o                         
   2  -6   3        107.33        109.27        17.41 o                         
   3  -6   3         87.73         88.86        20.26 o                         
   4  -6   3        109.85        100.01         8.12 o                         
   5  -6   3        212.25        194.78        12.73 o                         
   6  -6   3        159.57        137.11        34.93 o                         
   7  -6   3        161.61        210.01        30.11 o                         
   8  -6   3        107.82        401.52       224.19 o                         
  -9  -5   3          0.85         -1.23         7.76 o                         
  -8  -5   3          0.00         -0.01         8.55 o                         
  -7  -5   3        189.91        202.48        16.23 o                         
  -6  -5   3        608.98        567.43        22.69 o                         
  -5  -5   3        927.10        924.69        27.18 o                         
  -4  -5   3        877.16        654.62        82.24 o                         
  -3  -5   3       2559.56       2518.88        55.03 o                         
  -2  -5   3        576.01        496.03        32.53 o                         
  -1  -5   3        202.85        213.24        21.63 o                         
   0  -5   3        154.28        146.60        18.90 o                         
   1  -5   3        127.78        131.88        17.23 o                         
   2  -5   3       1131.52       1089.32        44.85 o                         
   3  -5   3        827.63        911.39        43.29 o                         
   4  -5   3       1056.30        903.93        88.18 o                         
   5  -5   3        340.51        369.33        25.11 o                         
   6  -5   3        231.55        205.04        15.16 o                         
   7  -5   3        336.59        326.94        27.46 o                         
   8  -5   3         62.04        102.34        25.58 o                         
  -9  -4   3         64.00         80.13        13.95 o                         
  -8  -4   3         14.36         10.41         9.77 o                         
  -7  -4   3          4.42          9.06         6.88 o                         
  -6  -4   3        356.96        349.40        22.75 o                         
  -5  -4   3         12.70         30.95        15.63 o                         
  -4  -4   3         34.07         24.46        13.29 o                         
  -3  -4   3        301.80        358.95        20.68 o                         
  -2  -4   3        944.69        892.63        33.81 o                         
  -1  -4   3        666.14        639.81        34.60 o                         
   0  -4   3        123.16        133.97        15.89 o                         
   1  -4   3       1014.36        902.88        37.19 o                         
   2  -4   3        885.76        915.22        36.56 o                         
   3  -4   3         39.87         24.12         7.73 o                         
   4  -4   3        581.54        550.53        64.42 o                         
   5  -4   3         30.47         29.53         5.26 o                         
   6  -4   3         50.82         49.53         7.34 o                         
   7  -4   3        202.27        216.59        13.58 o                         
   8  -4   3        248.93        244.99        42.91 o                         
  -9  -3   3         12.74         17.82         6.39 o                         
  -8  -3   3         45.01         32.15        10.73 o                         
  -7  -3   3         23.81         18.85        16.03 o                         
  -6  -3   3        553.26        536.15        25.51 o                         
  -5  -3   3        701.76        591.47        48.83 o                         
  -4  -3   3        182.54        152.78        25.34 o                         
  -3  -3   3       3207.32       3061.10        61.49 o                         
  -2  -3   3       2491.18       2401.00        51.73 o                         
  -1  -3   3        450.45        508.14        26.39 o                         
   0  -3   3        830.47        762.58        22.67 o                         
   1  -3   3         48.35         35.76         7.91 o                         
   2  -3   3       1989.29       1900.52        44.45 o                         
   3  -3   3        544.71        650.36        35.61 o                         
   4  -3   3       1606.32       1375.74        95.59 o                         
   5  -3   3       1230.74       1068.97        91.10 o                         
   6  -3   3        276.25        270.22        11.30 o                         
   7  -3   3        550.97        475.70        21.17 o                         
   8  -3   3        146.44        126.56         9.13 o                         
   9  -3   3         18.55         25.21         5.52 o                         
  -9  -2   3        155.36        168.94        13.18 o                         
  -8  -2   3        107.36        100.09        10.35 o                         
  -7  -2   3        124.25        139.45        14.28 o                         
  -6  -2   3        126.25        127.96        12.77 o                         
  -5  -2   3        424.43        382.30        49.49 o                         
  -4  -2   3       1086.40       1082.08        59.18 o                         
  -3  -2   3         17.73         17.66        12.80 o                         
  -2  -2   3       1543.42       1426.79        43.63 o                         
  -1  -2   3        582.91        563.19        22.28 o                         
   0  -2   3        536.49        546.32        19.99 o                         
   1  -2   3        772.37        816.21        39.13 o                         
   2  -2   3        157.03        148.08        13.00 o                         
   3  -2   3        507.64        465.10        20.68 o                         
   4  -2   3        288.87        264.54        28.87 o                         
   5  -2   3        182.92        172.12        35.71 o                         
   6  -2   3         10.25          3.90         4.20 o                         
   7  -2   3         40.23         32.27         6.36 o                         
   8  -2   3        304.79        300.32        13.30 o                         
   9  -2   3         23.76         15.34         7.29 o                         
  -9  -1   3          1.61          7.28         7.15 o                         
  -8  -1   3         50.64         48.60         8.41 o                         
  -7  -1   3         17.33          6.58         7.99 o                         
  -6  -1   3       1632.89       1691.95        41.68 o                         
  -5  -1   3       1793.11       1605.44        99.35 o                         
  -4  -1   3       1289.08       1233.78        83.41 o                         
  -3  -1   3       2473.16       2634.10        92.36 o                         
  -2  -1   3       1823.35       1949.64        35.36 o                         
  -1  -1   3        557.58        602.93        22.74 o                         
   0  -1   3       4304.45       3942.77       292.46 o                         
   1  -1   3       3948.09       3380.53        46.80 o                         
   2  -1   3       6171.39       6399.56       507.44 o                         
   3  -1   3       1856.53       1924.06        53.43 o                         
   4  -1   3       1305.88       1332.38        84.11 o                         
   5  -1   3       1169.41       1042.35        83.21 o                         
   6  -1   3         79.53         77.16        12.18 o                         
   7  -1   3        249.77        219.05        12.21 o                         
   8  -1   3         65.20         67.00         9.66 o                         
   9  -1   3         12.03          9.43         9.44 o                         
 -10   0   3         26.90         23.80         6.55 o                         
  -9   0   3        125.37        128.04        17.77 o                         
  -8   0   3         12.42         15.09         6.92 o                         
  -7   0   3         31.23         38.30         9.16 o                         
  -6   0   3         21.17         13.65        14.36 o                         
  -5   0   3        238.93        200.39        36.45 o                         
  -4   0   3        306.92        365.40        30.40 o                         
  -3   0   3       1321.71       1359.09        51.03 o                         
  -2   0   3        232.13        198.22        16.23 o                         
  -1   0   3         62.67         68.62        11.89 o                         
   0   0   3        169.75        209.68        29.98 o                         
   1   0   3       1940.11       2219.58       127.75 o                         
   2   0   3        105.17        109.30        15.03 o                         
   3   0   3        265.11        257.73        24.60 o                         
   4   0   3        430.83        485.94        50.33 o                         
   5   0   3         85.06         78.91        24.90 o                         
   6   0   3         15.94          7.04         7.98 o                         
   7   0   3         26.97         21.57         6.00 o                         
   8   0   3        327.20        322.35        16.76 o                         
   9   0   3         11.46         10.97         9.44 o                         
  10   0   3          7.18         13.62         5.61 o                         
 -10   1   3         60.18         60.79         9.08 o                         
  -9   1   3          3.90         -0.16         9.68 o                         
  -8   1   3         22.39         15.29        10.95 o                         
  -7   1   3         21.67         26.93         8.43 o                         
  -6   1   3       1493.83       1609.47       130.94 o                         
  -5   1   3       1854.47       1977.12       113.10 o                         
  -4   1   3       1571.51       1673.24        65.52 o                         
  -3   1   3       3038.37       3068.24       120.86 o                         
  -2   1   3       1525.31       1607.52        47.56 o                         
  -1   1   3        734.88        740.66        47.58 o                         
   0   1   3       4185.25       4050.94       121.11 o                         
   1   1   3       4189.00       3978.33       399.23 o                         
   2   1   3       5707.62       6533.06       106.34 o                         
   3   1   3       1832.78       1917.59        53.84 o                         
   4   1   3       1515.74       1615.48        91.60 o                         
   5   1   3        995.74        872.60        74.19 o                         
   6   1   3         15.64         23.44         6.37 o                         
   7   1   3        264.42        286.80        17.49 o                         
   8   1   3         51.77         40.63         7.81 o                         
   9   1   3         10.30         13.65         9.71 o                         
 -10   2   3         93.92         93.30        10.28 o                         
  -9   2   3        176.20        176.56        19.09 o                         
  -8   2   3        133.72        120.56        19.03 o                         
  -7   2   3         94.28        102.03        11.12 o                         
  -6   2   3        154.35        181.00        22.36 o                         
  -5   2   3        445.18        442.39        38.85 o                         
  -4   2   3       1027.40       1009.96        52.44 o                         
  -3   2   3         40.47         44.33        11.91 o                         
  -2   2   3       1247.85       1122.70        55.09 o                         
   0   2   3        172.81        166.55        10.06 o                         
   1   2   3        253.96        322.32        24.79 o                         
   2   2   3         94.00         95.07        18.76 o                         
   3   2   3        743.67        758.46        35.19 o                         
   4   2   3        227.41        221.65        20.86 o                         
   5   2   3        164.89        155.45        34.77 o                         
   6   2   3          6.29          2.90         5.40 o                         
   7   2   3         26.22         21.09         7.80 o                         
   8   2   3        408.08        479.22        21.09 o                         
   9   2   3         61.82         57.33         9.27 o                         
  -9   3   3         11.02         22.89        10.65 o                         
  -8   3   3         82.62         76.83        16.86 o                         
  -7   3   3          2.22          5.78        10.64 o                         
  -6   3   3        648.22        678.96        38.38 o                         
  -5   3   3        756.64        786.65        60.73 o                         
  -4   3   3        372.07        390.60        27.58 o                         
  -3   3   3       3039.54       3126.55       165.31 o                         
  -2   3   3       2833.14       2878.88        86.90 o                         
   0   3   3        697.13        783.65        25.63 o                         
   3   3   3        336.26        394.97        43.41 o                         
   4   3   3       1734.96       1780.83        64.87 o                         
   5   3   3       1475.59       1466.29        72.20 o                         
   6   3   3        349.66        369.29        19.12 o                         
   7   3   3        397.52        404.59        20.74 o                         
   8   3   3        192.70        172.34        15.01 o                         
   9   3   3         21.50         23.70         5.44 o                         
  -9   4   3         72.27         70.89        12.33 o                         
  -8   4   3         66.12         79.82        15.44 o                         
  -7   4   3         44.32         49.04        13.67 o                         
  -6   4   3        378.22        384.11        31.31 o                         
  -5   4   3         24.35         15.63        17.25 o                         
  -4   4   3         62.62         83.36        18.30 o                         
  -2   4   3        821.22        784.12        50.89 o                         
  -1   4   3        853.21        864.62        50.70 o                         
   1   4   3        842.93        956.53        50.59 o                         
   2   4   3       1136.45       1287.66        70.66 o                         
   4   4   3        557.24        589.29        45.48 o                         
   5   4   3         39.86         44.79         9.86 o                         
   6   4   3        110.83        117.09        17.42 o                         
   7   4   3         79.70         65.69         9.64 o                         
   8   4   3        111.59        108.80        10.32 o                         
   9   4   3         74.83         69.18        10.32 o                         
  -9   5   3          0.15          3.30         6.24 o                         
  -8   5   3          7.68         17.33        10.62 o                         
  -7   5   3        209.64        250.23        26.08 o                         
  -6   5   3        309.28        339.55        30.03 o                         
  -5   5   3        567.72        630.85        38.78 o                         
  -4   5   3        690.13        688.53        71.54 o                         
  -2   5   3        282.19        234.03        32.37 o                         
  -1   5   3        165.70        168.72        27.65 o                         
   0   5   3        173.47        164.88        25.88 o                         
   2   5   3       1254.69       1459.52        78.94 o                         
   4   5   3        817.80        802.63        54.69 o                         
   5   5   3        488.61        540.45        35.26 o                         
   6   5   3        413.77        450.87        33.14 o                         
   7   5   3        226.92        193.02        22.56 o                         
   8   5   3         33.65         34.53        12.21 o                         
   9   5   3          0.90          2.52         5.54 o                         
  -8   6   3        145.19        164.49        17.35 o                         
  -7   6   3         21.11         28.50        12.46 o                         
  -6   6   3        344.91        414.09        33.53 o                         
  -1   6   3        947.93        884.26        63.71 o                         
   0   6   3        503.41        490.06        48.36 o                         
   1   6   3        256.39        240.61        37.03 o                         
   2   6   3        278.93        311.16        42.89 o                         
   3   6   3         42.98         33.36        18.07 o                         
   4   6   3         71.20         74.05        15.71 o                         
   5   6   3        197.90        186.31        23.05 o                         
   6   6   3        154.21        160.45        22.70 o                         
   7   6   3        110.80        100.68        19.06 o                         
   8   6   3         33.73         39.57         7.52 o                         
  -8   7   3         18.70          7.78         6.02 o                         
  -7   7   3         86.68        114.05        15.99 o                         
   0   7   3        189.19        164.61        32.62 o                         
   1   7   3        156.89        147.79        32.68 o                         
   2   7   3        436.32        414.39        54.14 o                         
   3   7   3        212.88        252.46        25.01 o                         
   4   7   3        403.37        473.95        35.29 o                         
   5   7   3        432.90        519.91        37.32 o                         
   6   7   3        178.62        193.89        23.36 o                         
   7   7   3         28.61         35.81        12.48 o                         
   8   7   3         27.37         26.36         5.43 o                         
   3   8   3         23.91         24.51        12.62 o                         
   4   8   3         29.43         45.64        16.21 o                         
   5   8   3         48.03         60.07        16.25 o                         
   6   8   3          5.88         -6.83        12.21 o                         
   7   8   3         92.09         92.48         9.46 o                         
   6   9   3        152.62        162.24        16.51 o                         
   7   9   3         57.81         59.31         8.50 o                         
   6  10   3         31.99         35.40         7.13 o                         
  -3 -12   4         37.82         32.50        11.37 o                         
  -2 -12   4         23.76         20.89         6.48 o                         
  -1 -12   4         10.02         12.66         6.51 o                         
   0 -12   4          7.95          6.66         7.66 o                         
   1 -12   4         54.57         57.45         9.53 o                         
   2 -12   4         56.01         45.64         7.40 o                         
   3 -12   4         50.34         54.57        12.84 o                         
  -5 -11   4         30.25         19.28         8.67 o                         
  -4 -11   4         54.50         51.36         8.31 o                         
  -3 -11   4         34.95         29.58         8.67 o                         
  -2 -11   4        109.74        118.33        12.56 o                         
  -1 -11   4        187.97        177.22        15.32 o                         
   0 -11   4        162.74        153.99        14.09 o                         
   1 -11   4         14.31         25.79        10.46 o                         
   2 -11   4         64.29         45.68        11.03 o                         
   3 -11   4         33.57         33.77        11.72 o                         
   4 -11   4          8.66          3.99         5.34 o                         
  -6 -10   4         11.66        -13.10        13.10 o                         
  -5 -10   4         89.92         87.16        10.10 o                         
  -4 -10   4         28.78         18.36         7.64 o                         
  -3 -10   4         26.43         24.73         9.00 o                         
  -2 -10   4         74.67         77.60        12.60 o                         
  -1 -10   4         37.76         50.24        10.69 o                         
   0 -10   4        279.73        292.99        18.55 o                         
   1 -10   4        275.99        281.61        21.51 o                         
   2 -10   4          2.29         -1.45         7.55 o                         
   3 -10   4        241.85        269.46        16.22 o                         
   4 -10   4        142.94        143.86        13.56 o                         
   5 -10   4         30.66         25.64        15.74 o                         
   6 -10   4          7.13          9.32         7.81 o                         
  -7  -9   4         15.71         17.28         6.32 o                         
  -6  -9   4          2.06          6.20         6.56 o                         
  -5  -9   4         34.32         25.00        10.77 o                         
  -4  -9   4        298.91        278.51        30.77 o                         
  -3  -9   4        527.73        477.16        20.73 o                         
  -2  -9   4        353.59        348.62        17.58 o                         
  -1  -9   4        492.83        467.30        22.60 o                         
   0  -9   4        217.36        219.21        15.64 o                         
   1  -9   4        114.25        108.03        11.47 o                         
   2  -9   4        191.43        199.12        11.58 o                         
   3  -9   4         47.63         41.14         7.71 o                         
   4  -9   4        139.99        148.77        11.06 o                         
   5  -9   4         50.40         61.01        15.54 o                         
   6  -9   4         50.94         51.38        11.60 o                         
  -7  -8   4         41.43         73.23        12.29 o                         
  -6  -8   4         53.94         39.81         9.22 o                         
  -5  -8   4         85.17        117.23        17.70 o                         
  -4  -8   4         55.02         38.40        10.98 o                         
  -3  -8   4        136.87        136.93        12.49 o                         
  -2  -8   4        251.65        249.33        17.51 o                         
  -1  -8   4         28.62         31.99         6.86 o                         
   0  -8   4         75.83         73.88         8.15 o                         
   1  -8   4         88.31         91.06         8.95 o                         
   2  -8   4        131.35        133.15        10.39 o                         
   3  -8   4         82.68         88.89         9.24 o                         
   4  -8   4        231.06        223.50        15.07 o                         
   5  -8   4        209.38        224.48        19.15 o                         
   6  -8   4        155.96        198.79        21.40 o                         
   7  -8   4         62.61         62.97        11.44 o                         
  -8  -7   4         54.81         74.62        27.17 o                         
  -7  -7   4         20.74         19.14         6.67 o                         
  -6  -7   4         20.68          4.30         6.36 o                         
  -5  -7   4         63.10         47.11        10.63 o                         
  -4  -7   4        385.01        342.57        25.76 o                         
  -3  -7   4        223.83        178.16        15.38 o                         
  -2  -7   4        321.15        313.02        15.52 o                         
  -1  -7   4        690.09        590.56        38.72 o                         
   0  -7   4        619.48        553.05        37.33 o                         
   1  -7   4        307.66        314.99        28.45 o                         
   2  -7   4        165.51        189.11        10.73 o                         
   3  -7   4        412.59        444.10        13.08 o                         
   4  -7   4        137.44        166.32        12.67 o                         
   5  -7   4        158.34        153.84        15.81 o                         
   6  -7   4        633.16        823.37        70.67 o                         
   7  -7   4         81.01        604.16       365.90 o                         
  -8  -6   4         28.67         18.37         6.09 o                         
  -7  -6   4        113.65        113.36        10.93 o                         
  -6  -6   4         65.67         47.94        10.01 o                         
  -5  -6   4        356.69        329.96        19.71 o                         
  -4  -6   4        290.66        257.53        24.80 o                         
  -3  -6   4         64.28         68.11        20.52 o                         
  -2  -6   4        271.65        257.19        27.53 o                         
  -1  -6   4        178.06        149.76        21.53 o                         
   0  -6   4         83.50         52.21        14.89 o                         
   1  -6   4        484.73        509.42        37.08 o                         
   2  -6   4        340.81        287.16        34.89 o                         
   3  -6   4        443.52        489.67        22.57 o                         
   4  -6   4        122.24        113.22         9.10 o                         
   5  -6   4        140.77        136.65        11.61 o                         
   6  -6   4         84.72         89.25        12.01 o                         
   7  -6   4         17.60         46.33        30.10 o                         
   8  -6   4         34.43        345.94       218.67 o                         
  -9  -5   4         44.69         55.31         9.84 o                         
  -8  -5   4        194.84        193.82        14.67 o                         
  -7  -5   4        121.12        113.47        11.23 o                         
  -6  -5   4        190.00        195.85        20.79 o                         
  -5  -5   4        514.41        478.27        28.87 o                         
  -4  -5   4        725.69        597.61        73.06 o                         
  -3  -5   4       1068.37        936.73        46.90 o                         
  -2  -5   4        602.72        536.04        30.23 o                         
  -1  -5   4       1873.91       1630.03        62.44 o                         
   0  -5   4        888.92        747.30        41.67 o                         
   1  -5   4        171.35        145.32        19.50 o                         
   2  -5   4          6.46         -2.90         8.54 o                         
   3  -5   4        451.84        412.74        54.43 o                         
   4  -5   4        218.65        226.27        15.54 o                         
   5  -5   4        241.76        230.15        13.69 o                         
   6  -5   4        935.20        963.63        48.57 o                         
   7  -5   4        393.53        403.53        67.05 o                         
   8  -5   4         62.04         92.06        11.88 o                         
  -9  -4   4        132.18        141.55        14.86 o                         
  -8  -4   4         86.52         81.59        15.99 o                         
  -7  -4   4         38.76         25.99         7.73 o                         
  -6  -4   4          5.70         -8.22        12.66 o                         
  -5  -4   4        670.34        639.51        53.55 o                         
  -4  -4   4        847.67        715.06        69.31 o                         
  -3  -4   4        257.55        232.47        19.86 o                         
  -2  -4   4        376.80        335.61        20.00 o                         
  -1  -4   4        131.03        108.43        13.75 o                         
   0  -4   4         42.21         22.75         9.55 o                         
   1  -4   4        294.05        270.57        20.60 o                         
   2  -4   4        723.96        687.51        30.83 o                         
   3  -4   4        147.47        153.08        20.96 o                         
   5  -4   4        581.29        560.75        19.63 o                         
   6  -4   4        271.76        296.54        15.42 o                         
   7  -4   4         15.93         11.67         6.67 o                         
   8  -4   4        165.41        174.75        34.23 o                         
  -9  -3   4         92.29        106.79         8.13 o                         
  -8  -3   4         38.23         44.31        10.47 o                         
  -7  -3   4        292.06        293.30        22.40 o                         
  -6  -3   4        126.53        120.97        21.82 o                         
  -5  -3   4         87.40         76.55        27.43 o                         
  -4  -3   4       1997.94       1867.80        81.62 o                         
  -3  -3   4       2296.48       2152.95       134.51 o                         
  -2  -3   4       2401.24       2307.65        62.46 o                         
  -1  -3   4       2039.58       1834.50        52.45 o                         
   0  -3   4       1128.99       1087.38        42.07 o                         
   1  -3   4        499.03        458.47        28.14 o                         
   2  -3   4        204.35        202.72        17.75 o                         
   3  -3   4         42.05         51.78        10.66 o                         
   5  -3   4        165.53        150.56        12.20 o                         
   6  -3   4        624.90        594.80        25.57 o                         
   7  -3   4        222.62        199.81        15.59 o                         
   8  -3   4        292.56        271.12        38.29 o                         
   9  -3   4        118.49        107.44        28.78 o                         
  -9  -2   4         11.10         10.62         5.37 o                         
  -8  -2   4         79.35         97.65        13.15 o                         
  -7  -2   4         43.81         35.56         9.72 o                         
  -6  -2   4         65.60         65.17        16.17 o                         
  -5  -2   4        369.38        338.34        50.66 o                         
  -4  -2   4        180.57        192.88        38.16 o                         
  -3  -2   4        220.10        284.30        30.01 o                         
  -2  -2   4        421.79        424.57        24.08 o                         
  -1  -2   4        501.09        477.34        22.44 o                         
   0  -2   4        247.73        254.53        21.82 o                         
   1  -2   4        713.83        781.89        66.02 o                         
   2  -2   4       1789.13       1847.35        49.36 o                         
   3  -2   4        673.82        650.29        41.96 o                         
   4  -2   4        218.40        217.97        37.79 o                         
   5  -2   4        395.04        363.50        51.14 o                         
   6  -2   4          3.03          0.44         6.81 o                         
   7  -2   4         88.80         88.29        11.00 o                         
   8  -2   4         70.45         69.99         9.65 o                         
   9  -2   4         16.57          8.51         5.91 o                         
  -9  -1   4         97.83        103.97        15.96 o                         
  -8  -1   4         60.74         63.06        11.17 o                         
  -7  -1   4         40.52         42.59         9.39 o                         
  -6  -1   4         19.47         14.92         9.06 o                         
  -5  -1   4        136.10         98.23        30.25 o                         
  -4  -1   4       1191.00       1151.97        87.70 o                         
  -3  -1   4        543.89        576.96        60.68 o                         
  -2  -1   4       4346.11       4318.25       288.95 o                         
  -1  -1   4       5005.51       4649.85       165.91 o                         
   0  -1   4        742.13        743.98        39.70 o                         
   1  -1   4       1584.41       1494.34        74.17 o                         
   2  -1   4        481.46        460.63        32.39 o                         
   3  -1   4        103.57        114.64        18.86 o                         
   4  -1   4        354.91        342.95        43.77 o                         
   5  -1   4        774.87        663.05        66.12 o                         
   6  -1   4       1472.83       1489.47        43.77 o                         
   7  -1   4        166.09        130.05        12.23 o                         
   8  -1   4        156.16        134.10        11.73 o                         
   9  -1   4         68.66         49.40        14.91 o                         
  -9   0   4         54.31         45.75        12.52 o                         
  -8   0   4        130.14        142.55        11.30 o                         
  -7   0   4        185.81        179.64        15.15 o                         
  -6   0   4         67.02         71.12         9.95 o                         
  -5   0   4        460.24        433.43        56.69 o                         
  -4   0   4         95.01        100.95        28.56 o                         
  -3   0   4         43.91         65.86        12.96 o                         
  -2   0   4        287.22        274.06        24.82 o                         
  -1   0   4        666.05        554.65        33.84 o                         
   0   0   4       3068.68       2813.81       120.48 o                         
   1   0   4       3614.65       3525.54       143.62 o                         
   2   0   4        723.16        660.38        37.35 o                         
   3   0   4       1497.68       1741.47        66.13 o                         
   4   0   4         21.64         40.40        18.07 o                         
   5   0   4        305.16        297.32        44.97 o                         
   6   0   4         75.18         78.98        15.41 o                         
   7   0   4         94.34         97.08        14.94 o                         
   8   0   4        150.42        138.93        12.13 o                         
   9   0   4          5.37          5.19         5.64 o                         
  -9   1   4         79.30         83.15        14.80 o                         
  -8   1   4         50.91         55.67        13.65 o                         
  -7   1   4         43.86         56.52         9.75 o                         
  -6   1   4         15.00         24.35         6.78 o                         
  -5   1   4        156.29        151.56        36.69 o                         
  -4   1   4       1210.31       1150.69        68.55 o                         
  -3   1   4        734.66        743.84        66.57 o                         
  -2   1   4       4214.66       4250.28        91.09 o                         
  -1   1   4       4742.84       4590.40       139.30 o                         
   0   1   4        944.12        951.50        67.81 o                         
   1   1   4       1125.66       1128.46       114.65 o                         
   2   1   4        331.87        390.90        33.73 o                         
   3   1   4        146.50        144.30        18.66 o                         
   4   1   4        328.62        324.59        30.72 o                         
   5   1   4        795.23        716.75        68.46 o                         
   6   1   4       1175.32       1286.03        50.78 o                         
   7   1   4        335.08        325.93        27.10 o                         
   8   1   4        225.65        209.97        18.25 o                         
   9   1   4         69.70         57.89        11.27 o                         
  -9   2   4         32.28         31.06        11.16 o                         
  -8   2   4         21.40         20.25        12.48 o                         
  -7   2   4        100.71        115.88        18.74 o                         
  -6   2   4        155.70        196.89        22.58 o                         
  -5   2   4        470.82        513.32        44.17 o                         
  -4   2   4         41.52         25.92        19.99 o                         
  -3   2   4        269.45        253.61        40.32 o                         
  -2   2   4        517.55        532.43        27.36 o                         
  -1   2   4        550.14        586.04        49.78 o                         
   0   2   4        351.23        398.97        43.99 o                         
   1   2   4        643.63        777.15        45.37 o                         
   2   2   4       1095.34       1226.46        40.35 o                         
   3   2   4        661.38        744.24        35.53 o                         
   4   2   4        299.18        316.28        25.31 o                         
   5   2   4        418.96        373.05        49.26 o                         
   6   2   4         13.81         11.81         6.53 o                         
   7   2   4        116.89        147.95        10.83 o                         
   8   2   4         74.35         86.92        13.24 o                         
   9   2   4         38.36         44.98         9.71 o                         
  -9   3   4        115.05        117.05        14.97 o                         
  -8   3   4          2.84         -0.69        10.42 o                         
  -7   3   4        331.37        332.89        28.83 o                         
  -6   3   4        119.83        132.28        12.37 o                         
  -5   3   4         99.10        101.58        22.38 o                         
  -4   3   4       2247.34       2236.32       127.61 o                         
  -3   3   4       1536.65       1658.94        89.21 o                         
  -2   3   4       2780.98       2837.21       115.92 o                         
  -1   3   4       2338.55       2389.89       101.50 o                         
   1   3   4        538.80        572.00        33.09 o                         
   2   3   4        177.63        173.48        24.71 o                         
   3   3   4         49.73         48.35        10.65 o                         
   4   3   4         29.51         18.51         8.65 o                         
   5   3   4        269.97        250.31        18.07 o                         
   6   3   4        580.27        602.04        24.88 o                         
   7   3   4         79.23         73.83        10.28 o                         
   8   3   4        295.63        299.58        11.61 o                         
   9   3   4         94.00         93.91         7.40 o                         
  -9   4   4        191.34        184.25        15.65 o                         
  -8   4   4         55.02         42.12        12.40 o                         
  -7   4   4         20.86         18.05        11.80 o                         
  -6   4   4         87.07         99.31        11.23 o                         
  -5   4   4        461.24        469.93        38.57 o                         
  -4   4   4        580.00        550.22        66.65 o                         
  -2   4   4        319.71        319.40        25.38 o                         
  -1   4   4        151.93        139.88        23.18 o                         
   3   4   4          2.26          1.34         9.90 o                         
   4   4   4        230.37        247.06        24.26 o                         
   5   4   4        637.89        702.00        39.56 o                         
   6   4   4        299.00        303.43        26.88 o                         
   7   4   4         13.21          8.33         6.86 o                         
   8   4   4        179.80        193.01        10.46 o                         
   9   4   4         16.94         10.21         5.04 o                         
  -9   5   4         46.18         57.96         8.47 o                         
  -8   5   4        207.75        229.88        20.57 o                         
  -7   5   4        162.15        160.80        20.60 o                         
  -6   5   4        193.13        236.51        25.33 o                         
  -5   5   4        671.37        596.51        34.31 o                         
  -4   5   4        527.91        482.34        65.57 o                         
  -2   5   4        462.01        411.72        43.10 o                         
  -1   5   4       1405.55       1231.08        72.32 o                         
   0   5   4        760.74        638.38        52.86 o                         
   4   5   4        223.33        270.45        31.90 o                         
   5   5   4        283.30        290.26        27.31 o                         
   6   5   4        639.70        646.39        39.74 o                         
   7   5   4        337.80        326.12        27.83 o                         
   8   5   4         32.32         22.82         6.52 o                         
  -8   6   4         30.96         38.57         9.25 o                         
  -7   6   4        110.54        117.86        17.55 o                         
  -2   6   4        229.24        199.95        33.89 o                         
  -1   6   4        189.55        181.91        32.38 o                         
   0   6   4         27.66         16.51        13.17 o                         
   1   6   4        672.01        729.88        66.15 o                         
   2   6   4        438.12        346.70        49.27 o                         
   3   6   4        370.11        443.14        73.93 o                         
   4   6   4        283.06        323.79        29.26 o                         
   5   6   4        121.39        131.31        19.99 o                         
   6   6   4        113.50        112.44        19.12 o                         
   7   6   4         18.01         20.43        12.44 o                         
   8   6   4         37.18         25.20         6.08 o                         
  -1   7   4        658.12        589.40        61.28 o                         
   0   7   4        704.32        738.29        68.58 o                         
   1   7   4        287.52        225.29        40.84 o                         
   3   7   4        431.78        484.17        34.88 o                         
   4   7   4        170.74        220.22        25.14 o                         
   5   7   4        187.35        195.94        24.29 o                         
   6   7   4        521.62        587.09        37.61 o                         
   7   7   4         78.85         89.28        10.29 o                         
   8   7   4         55.96         64.62         8.81 o                         
   5   8   4        172.22        163.33        22.01 o                         
   6   8   4        160.41        169.64        18.54 o                         
   7   8   4         60.84         48.05         9.54 o                         
   4   9   4        137.95        143.40        17.90 o                         
   5   9   4         64.92         61.97        12.59 o                         
   6   9   4         19.84         26.11         8.03 o                         
  -2 -12   5         63.04         58.94         7.94 o                         
  -1 -12   5        104.45         93.53        16.78 o                         
   0 -12   5         21.63         20.23         7.88 o                         
   1 -12   5        115.62         98.21        13.06 o                         
   2 -12   5          0.42         -0.93         6.12 o                         
  -4 -11   5         33.64         18.61         8.08 o                         
  -3 -11   5         46.87         35.77         9.42 o                         
  -2 -11   5         41.01         41.58         8.46 o                         
  -1 -11   5        117.98        125.91        12.81 o                         
   0 -11   5        164.20        169.06        16.56 o                         
   1 -11   5          1.86          9.55         9.10 o                         
   2 -11   5         57.98         65.70        11.80 o                         
   3 -11   5         23.41         22.17         6.32 o                         
   4 -11   5          9.06          8.22         7.81 o                         
  -5 -10   5         40.60         26.01         5.96 o                         
  -4 -10   5        181.55        161.08        22.00 o                         
  -3 -10   5        160.78        158.63        18.44 o                         
  -2 -10   5        305.00        261.42        18.12 o                         
  -1 -10   5        214.40        223.99        16.92 o                         
   0 -10   5        221.45        213.89        16.13 o                         
   1 -10   5         13.22         15.62         7.99 o                         
   2 -10   5         23.62         12.45         7.90 o                         
   3 -10   5         63.54         50.32         8.54 o                         
   4 -10   5         58.56         56.04         8.23 o                         
   5 -10   5         55.09         63.68        13.24 o                         
  -6  -9   5         17.45         22.70         6.60 o                         
  -5  -9   5         35.78         36.73         7.40 o                         
  -4  -9   5          3.71         -7.60         7.60 o                         
  -3  -9   5        124.02        115.55        14.34 o                         
  -2  -9   5        131.13        117.18        11.71 o                         
  -1  -9   5        298.51        295.34        18.89 o                         
   0  -9   5        825.83        784.49        24.14 o                         
   1  -9   5        234.83        229.60        15.38 o                         
   2  -9   5        130.98        134.60        10.91 o                         
   3  -9   5        107.92        107.94        11.91 o                         
   4  -9   5         30.28         31.08         8.55 o                         
   5  -9   5         46.57         38.43        11.49 o                         
   6  -9   5         13.07         24.65         6.95 o                         
  -7  -8   5         19.28         22.12         9.50 o                         
  -6  -8   5         33.16         34.35         7.90 o                         
  -5  -8   5         60.60         41.92        12.77 o                         
  -4  -8   5         65.28         54.25         9.76 o                         
  -3  -8   5        238.93        223.83        22.59 o                         
  -2  -8   5         89.95         89.93        10.00 o                         
  -1  -8   5        211.09        200.44        12.63 o                         
   0  -8   5        232.44        225.83        13.02 o                         
   1  -8   5        279.48        270.63        13.56 o                         
   2  -8   5        507.10        512.26        18.46 o                         
   3  -8   5         23.75          7.29         7.99 o                         
   4  -8   5        136.31        125.79        21.92 o                         
   5  -8   5        113.59        109.28        13.33 o                         
   6  -8   5         72.83         85.68        14.96 o                         
   7  -8   5         81.10         94.48         8.42 o                         
  -8  -7   5         78.88        112.29        14.58 o                         
  -7  -7   5         72.67         81.61         9.01 o                         
  -6  -7   5         37.54         27.95         7.33 o                         
  -5  -7   5        311.25        255.40        20.75 o                         
  -4  -7   5          8.67          0.61        11.62 o                         
  -3  -7   5        135.31        115.85        16.79 o                         
  -2  -7   5        333.43        310.19        18.52 o                         
  -1  -7   5         81.00         87.58         8.49 o                         
   0  -7   5        180.20        184.91         9.71 o                         
   1  -7   5        240.80        259.52        12.45 o                         
   2  -7   5        249.10        256.90        14.80 o                         
   3  -7   5        161.82        198.36        14.58 o                         
   4  -7   5         20.73         16.31         7.03 o                         
   5  -7   5        175.50        166.13        15.88 o                         
   6  -7   5         20.23        256.25       169.77 o                         
   7  -7   5         38.45         38.18        10.32 o                         
  -8  -6   5         19.17         16.46         4.46 o                         
  -7  -6   5         23.96         20.43         6.92 o                         
  -6  -6   5        158.39        149.61        11.69 o                         
  -5  -6   5         77.74         70.87        13.71 o                         
  -4  -6   5        280.79        214.32        16.86 o                         
  -3  -6   5        421.29        368.63        24.37 o                         
  -2  -6   5        273.38        195.17        32.60 o                         
  -1  -6   5        278.32        239.69        35.36 o                         
   0  -6   5        761.85        610.65        54.92 o                         
   1  -6   5         26.70         17.49        14.99 o                         
   2  -6   5         29.66         25.75        13.73 o                         
   3  -6   5        241.88        217.06        10.74 o                         
   4  -6   5        474.15        473.00        23.19 o                         
   5  -6   5        294.61        285.54        15.27 o                         
   6  -6   5        389.90        366.40        21.01 o                         
   7  -6   5        229.68        263.53        21.22 o                         
  -8  -5   5         81.79         82.80         7.79 o                         
  -7  -5   5        209.85        223.56        14.39 o                         
  -6  -5   5        168.94        193.95        15.06 o                         
  -5  -5   5        166.15        136.16        16.86 o                         
  -4  -5   5        243.26        203.68        26.99 o                         
  -3  -5   5        707.05        586.35        49.67 o                         
  -2  -5   5        679.28        572.86        58.43 o                         
  -1  -5   5        612.96        481.69        70.41 o                         
   0  -5   5        687.30        637.02        50.85 o                         
   1  -5   5        937.98        801.74        55.61 o                         
   2  -5   5        328.92        278.57        45.47 o                         
   4  -5   5         16.45         13.04         4.55 o                         
   5  -5   5         55.73         56.56         8.16 o                         
   6  -5   5          7.06         -0.77         6.39 o                         
   7  -5   5         39.60         27.98         7.99 o                         
   8  -5   5         46.85         66.51         9.98 o                         
  -9  -4   5          4.19          9.90         6.94 o                         
  -8  -4   5          3.95          1.94         5.87 o                         
  -7  -4   5          9.68         17.73         7.76 o                         
  -6  -4   5          5.96         11.02         8.73 o                         
  -5  -4   5        393.70        330.73        18.61 o                         
  -4  -4   5        112.56        180.14        40.13 o                         
  -3  -4   5       1234.29       1027.61        62.43 o                         
  -2  -4   5        146.74        106.85        21.58 o                         
  -1  -4   5        978.88        917.34        55.57 o                         
   0  -4   5       1483.15       1262.48        54.76 o                         
   1  -4   5       1048.55        931.94        46.91 o                         
   2  -4   5         75.69         67.21        17.58 o                         
   3  -4   5          7.60          4.18        17.06 o                         
   4  -4   5        292.76        281.71        13.47 o                         
   5  -4   5         80.00         63.35         7.97 o                         
   6  -4   5        249.39        236.28        17.21 o                         
   7  -4   5        380.50        415.90        56.11 o                         
   8  -4   5         28.31         15.70         8.41 o                         
  -9  -3   5         77.03         76.91         8.21 o                         
  -8  -3   5         38.78         47.93         7.57 o                         
  -7  -3   5        363.62        365.55        21.56 o                         
  -6  -3   5        167.04        166.92        22.20 o                         
  -5  -3   5        251.78        215.06        18.10 o                         
  -4  -3   5         14.66         22.12        22.09 o                         
  -3  -3   5        832.78        753.92        75.87 o                         
  -2  -3   5       1117.88        959.47        79.31 o                         
  -1  -3   5       1128.15       1074.14        51.89 o                         
   0  -3   5       2386.14       1921.72       107.88 o                         
   1  -3   5       1291.78       1124.15        88.29 o                         
   2  -3   5         17.81         22.15        12.62 o                         
   3  -3   5         75.20         57.68        26.44 o                         
   5  -3   5         50.65         41.00         6.60 o                         
   6  -3   5         13.24         18.24         6.50 o                         
   7  -3   5         36.42         30.46         9.02 o                         
   8  -3   5         30.94         22.12         8.15 o                         
   9  -3   5         23.24         12.41         4.90 o                         
  -9  -2   5          3.26          4.17         7.82 o                         
  -8  -2   5          0.41          1.98         7.36 o                         
  -7  -2   5        103.14         96.71        12.44 o                         
  -6  -2   5         97.15        100.02        12.23 o                         
  -5  -2   5         17.57         14.42        18.63 o                         
  -4  -2   5        427.92        380.07        55.45 o                         
  -3  -2   5       2200.73       2201.64       126.15 o                         
  -2  -2   5       1071.29       1059.78        51.61 o                         
  -1  -2   5       2660.69       2363.49       101.07 o                         
   0  -2   5       2238.32       1974.39        81.87 o                         
   1  -2   5        279.33        226.80        42.63 o                         
   2  -2   5        138.95        157.91        37.27 o                         
   3  -2   5        174.37        188.56        38.79 o                         
   5  -2   5        464.26        490.17        17.23 o                         
   6  -2   5        437.02        419.22        22.89 o                         
   7  -2   5        379.25        382.78        17.04 o                         
   8  -2   5        206.93        181.40        20.65 o                         
   9  -2   5          3.22          0.36         4.40 o                         
  -9  -1   5         80.70         83.02        14.11 o                         
  -8  -1   5         12.98         16.56         8.02 o                         
  -7  -1   5        875.25        911.55        31.37 o                         
  -6  -1   5        149.92        142.24        18.27 o                         
  -5  -1   5        129.56        119.02        33.92 o                         
  -4  -1   5        178.30        206.57        43.46 o                         
  -3  -1   5        437.35        445.80        58.48 o                         
  -2  -1   5       1598.47       1516.45       126.46 o                         
  -1  -1   5        138.45        110.69        18.53 o                         
   0  -1   5       1866.86       1374.42        61.13 o                         
   1  -1   5        599.96        456.56        58.45 o                         
   2  -1   5        632.23        494.75        61.10 o                         
   3  -1   5        433.67        386.86        54.05 o                         
   4  -1   5         20.27         16.34        15.51 o                         
   5  -1   5        587.57        637.51        34.57 o                         
   6  -1   5         13.31         10.80         6.42 o                         
   7  -1   5        125.12        108.79        13.77 o                         
   8  -1   5        157.93        157.42        12.22 o                         
   9  -1   5          0.82          3.69        13.65 o                         
  -9   0   5         13.28         12.68         9.88 o                         
  -8   0   5        171.14        166.95        14.38 o                         
  -7   0   5          0.70          4.56         7.12 o                         
  -6   0   5        438.08        449.34        21.06 o                         
  -5   0   5          9.91        -10.34        17.06 o                         
  -4   0   5        138.42        159.59        37.49 o                         
  -3   0   5        254.97        236.32        43.16 o                         
  -2   0   5        258.03        282.73        26.59 o                         
  -1   0   5       6311.93       6249.09       504.58 o                         
   0   0   5       1142.25       1164.74        55.14 o                         
   1   0   5         11.82         13.51        19.48 o                         
   2   0   5       1859.67       1810.91        65.01 o                         
   3   0   5        236.45        249.51        26.71 o                         
   4   0   5        566.78        479.31        52.09 o                         
   5   0   5        361.26        381.40        45.42 o                         
   6   0   5        148.63        191.12        21.70 o                         
   7   0   5        954.90        882.95        87.15 o                         
   8   0   5         32.45         28.10         7.94 o                         
   9   0   5         23.53         29.26        13.66 o                         
  -9   1   5         49.89         51.25        12.26 o                         
  -8   1   5         40.61         45.20         8.93 o                         
  -7   1   5        757.07        782.90        38.12 o                         
  -6   1   5        114.99        110.53        10.92 o                         
  -5   1   5        117.01        124.50        34.13 o                         
  -4   1   5        264.51        280.49        47.12 o                         
  -3   1   5        452.26        423.33        55.54 o                         
  -2   1   5       1639.91       1697.62        64.18 o                         
  -1   1   5        130.28        133.13        20.51 o                         
   0   1   5       1840.06       1591.67        97.96 o                         
   1   1   5        413.27        421.84        55.10 o                         
   2   1   5        609.18        595.12        38.72 o                         
   3   1   5        409.59        461.82        35.79 o                         
   4   1   5         95.91        115.63        19.97 o                         
   5   1   5        583.50        642.70        34.17 o                         
   6   1   5         14.51         25.62         8.55 o                         
   7   1   5        130.58        129.37        20.00 o                         
   8   1   5        191.76        173.29        20.43 o                         
   9   1   5         31.76         31.13        10.28 o                         
  -9   2   5          6.24         13.25         8.70 o                         
  -8   2   5          4.24          7.81        10.83 o                         
  -7   2   5        115.38        130.94        20.13 o                         
  -6   2   5         46.07         48.24        12.02 o                         
  -5   2   5         44.86         56.01        25.34 o                         
  -4   2   5        629.03        591.82        69.21 o                         
  -3   2   5       2125.83       1993.79       116.57 o                         
  -2   2   5        925.12       1079.90        52.48 o                         
  -1   2   5       2700.37       2617.04       117.20 o                         
   0   2   5       2083.49       2048.95       109.92 o                         
   1   2   5        216.14        204.46        38.07 o                         
   2   2   5        128.14        142.82        14.73 o                         
   3   2   5        221.21        262.82        21.94 o                         
   4   2   5        585.42        609.58        80.11 o                         
   5   2   5        471.88        534.68        18.79 o                         
   6   2   5        225.20        230.57        13.59 o                         
   7   2   5        464.51        509.54        22.63 o                         
   8   2   5        314.08        324.51        15.26 o                         
   9   2   5         22.97         12.73         5.53 o                         
  -9   3   5         70.07         74.96        11.56 o                         
  -8   3   5          7.42         -4.78         9.91 o                         
  -7   3   5        358.72        388.34        30.59 o                         
  -6   3   5        141.13        132.50        13.02 o                         
  -5   3   5        380.96        393.35        28.74 o                         
  -4   3   5         42.76         39.04        24.65 o                         
  -3   3   5        780.70        790.47        75.34 o                         
  -2   3   5       1103.96       1115.67        46.85 o                         
  -1   3   5       1137.46       1169.32        80.90 o                         
   0   3   5       2391.76       2252.14       116.39 o                         
   1   3   5       1194.10       1188.88        88.16 o                         
   2   3   5        182.26        202.53        38.34 o                         
   3   3   5        112.72         85.37        13.60 o                         
   4   3   5         60.08         68.27        13.35 o                         
   5   3   5         69.89         88.11        10.17 o                         
   6   3   5         13.93         20.31         6.16 o                         
   7   3   5          7.45          4.48         5.58 o                         
   8   3   5         55.40         43.20         5.90 o                         
  -9   4   5          3.72          4.48         5.17 o                         
  -8   4   5          0.43         -5.58         8.97 o                         
  -7   4   5         12.80         22.50        12.04 o                         
  -6   4   5          6.13          8.10         6.52 o                         
  -5   4   5        623.44        610.51        36.14 o                         
  -4   4   5        169.74        165.23        38.38 o                         
  -3   4   5       1151.00       1128.51        91.98 o                         
  -2   4   5        157.96        152.26        25.61 o                         
  -1   4   5        838.10        857.25        71.60 o                         
   0   4   5       1398.87       1340.23        92.62 o                         
   1   4   5       1087.86       1117.09        87.96 o                         
   2   4   5         86.66         95.42        28.39 o                         
   3   4   5         45.28         34.74        15.02 o                         
   4   4   5        326.33        342.45        42.52 o                         
   5   4   5        255.62        263.08        26.05 o                         
   6   4   5        153.13        155.04        12.61 o                         
   7   4   5        236.88        244.86        13.00 o                         
   8   4   5         29.44         29.47         7.59 o                         
  -8   5   5        111.28        143.04        15.51 o                         
  -7   5   5        153.67        185.70        20.98 o                         
  -5   5   5         84.99         70.77        14.82 o                         
  -4   5   5        213.35        219.53        22.58 o                         
  -2   5   5        747.73        680.97        58.12 o                         
  -1   5   5        769.15        765.96        46.35 o                         
   2   5   5        612.42        693.40        74.99 o                         
   3   5   5        476.79        489.39        44.50 o                         
   4   5   5         48.33         57.99        13.83 o                         
   5   5   5         87.18         87.74        17.19 o                         
   6   5   5          9.99         12.33         8.68 o                         
   7   5   5         34.64         26.51         8.38 o                         
   8   5   5         91.87         93.86         8.64 o                         
  -2   6   5        299.28        286.07        41.24 o                         
  -1   6   5        190.38        159.87        32.19 o                         
   0   6   5        862.86        700.17        67.25 o                         
   1   6   5         50.64         46.62        21.02 o                         
   3   6   5        298.79        344.96        28.99 o                         
   4   6   5        455.21        518.61        36.31 o                         
   5   6   5        342.85        395.49        32.73 o                         
   6   6   5        338.33        337.20        20.19 o                         
   7   6   5        152.98        155.38        12.55 o                         
   8   6   5         22.46         21.84         6.49 o                         
   3   7   5         90.83         99.54        16.12 o                         
   4   7   5         87.38         99.88        12.47 o                         
   5   7   5        211.00        205.14        16.46 o                         
   6   7   5         18.43         11.52         8.16 o                         
   7   7   5         30.00         20.03         8.77 o                         
   3   8   5         44.31         46.29        12.79 o                         
   4   8   5         68.97         72.76        14.64 o                         
   5   8   5        177.18        189.94        20.36 o                         
   6   8   5        106.78        108.26        14.46 o                         
   7   8   5         46.42         48.58         8.31 o                         
   4   9   5         40.08         47.87        11.38 o                         
   5   9   5         71.30         72.70        12.02 o                         
   6   9   5         13.93         20.55         6.91 o                         
  -1 -12   6         77.71         30.67        13.17 o                         
   0 -12   6         24.47         18.17         7.23 o                         
   1 -12   6         55.42         65.52        11.09 o                         
  -4 -11   6         31.79         29.84        10.95 o                         
  -3 -11   6          7.10         13.98         7.71 o                         
  -2 -11   6          9.01         17.49         8.91 o                         
  -1 -11   6         41.04         56.02        10.63 o                         
   0 -11   6         19.62         27.08         9.43 o                         
   1 -11   6         11.75          7.00         7.60 o                         
   2 -11   6         83.87         67.39         7.65 o                         
   3 -11   6         10.45          7.72         5.59 o                         
  -5 -10   6          6.34         11.35         6.68 o                         
  -4 -10   6         11.74          3.31         7.53 o                         
  -3 -10   6         23.52          9.61         8.90 o                         
  -2 -10   6        137.26        129.33        15.95 o                         
  -1 -10   6        202.55        182.44        14.92 o                         
   0 -10   6        338.78        338.84        17.52 o                         
   1 -10   6        238.49        229.19        14.87 o                         
   2 -10   6         84.63         87.92         8.57 o                         
   3 -10   6         22.50         19.94         6.43 o                         
   4 -10   6         40.13         33.40         6.11 o                         
   5 -10   6          9.43         10.36         4.75 o                         
  -6  -9   6         60.65         59.83         8.45 o                         
  -5  -9   6         66.81         58.46         7.08 o                         
  -4  -9   6         94.70         87.00        17.29 o                         
  -3  -9   6        212.04        216.86        16.88 o                         
  -2  -9   6        125.72        133.22        13.50 o                         
  -1  -9   6         25.73         22.47         7.21 o                         
   0  -9   6          6.17          6.86         7.62 o                         
   1  -9   6         29.71         36.14         7.39 o                         
   2  -9   6        112.41        103.07         9.88 o                         
   3  -9   6         81.19         77.59        12.95 o                         
   4  -9   6         87.51         72.13         9.21 o                         
   5  -9   6         35.54         26.13         7.80 o                         
   6  -9   6         12.65          6.05         4.33 o                         
  -7  -8   6         39.24         54.34        12.99 o                         
  -6  -8   6        145.21        168.56        13.72 o                         
  -5  -8   6         34.54         19.00         8.95 o                         
  -4  -8   6         70.10         32.88        10.96 o                         
  -3  -8   6         92.00         88.92        16.47 o                         
  -2  -8   6        162.04        160.16        10.66 o                         
  -1  -8   6        595.12        568.84        20.46 o                         
   0  -8   6        247.44        265.15        13.65 o                         
   1  -8   6        377.90        353.75        15.44 o                         
   2  -8   6        181.21        173.38        13.42 o                         
   3  -8   6          0.51         -6.08         7.78 o                         
   4  -8   6         55.52         44.27        12.25 o                         
   5  -8   6          8.36         17.01         9.43 o                         
   6  -8   6         21.92         24.35         7.45 o                         
  -7  -7   6         32.14         29.16         6.46 o                         
  -6  -7   6         41.34         35.22         8.13 o                         
  -5  -7   6        137.82        121.51        13.97 o                         
  -4  -7   6        259.76        187.56        23.38 o                         
  -3  -7   6         40.29         21.73         8.32 o                         
  -2  -7   6        290.27        280.35        13.11 o                         
  -1  -7   6        217.38        217.48        11.29 o                         
   0  -7   6         83.73         93.54         8.61 o                         
   1  -7   6        210.82        224.49        13.69 o                         
   2  -7   6        419.37        433.60        19.00 o                         
   3  -7   6        109.46        121.65        10.93 o                         
   4  -7   6         61.85         59.47         8.73 o                         
   5  -7   6        223.65        205.97        16.06 o                         
   6  -7   6         57.40        292.25       180.43 o                         
   7  -7   6         10.56         13.53         5.00 o                         
  -8  -6   6        157.57        160.10         9.88 o                         
  -7  -6   6         46.74         49.72         7.35 o                         
  -6  -6   6        362.98        318.86        19.01 o                         
  -5  -6   6        129.21        122.46        16.55 o                         
  -4  -6   6        261.65        219.19        17.22 o                         
  -3  -6   6         29.92         18.81         7.89 o                         
  -2  -6   6        520.78        473.48        16.02 o                         
  -1  -6   6        671.63        657.94        20.19 o                         
   0  -6   6        663.04        667.72        20.96 o                         
   1  -6   6        967.89        982.49        25.77 o                         
   2  -6   6        648.57        655.02        21.31 o                         
   3  -6   6        281.78        283.88        12.42 o                         
   4  -6   6        378.83        355.78        15.74 o                         
   5  -6   6          0.72         -0.35         6.16 o                         
   6  -6   6        252.05        237.69        16.91 o                         
   7  -6   6        111.30        125.72        10.77 o                         
  -8  -5   6         69.45         90.82         9.27 o                         
  -7  -5   6         41.05         32.64         7.51 o                         
  -6  -5   6        216.83        197.15        22.33 o                         
  -5  -5   6        177.36        151.50        17.96 o                         
  -4  -5   6         81.67         64.87        10.23 o                         
  -3  -5   6          4.65          9.14         6.81 o                         
  -2  -5   6        201.79        174.36        44.34 o                         
  -1  -5   6         45.83         31.52        19.03 o                         
   0  -5   6         86.22         72.50        31.47 o                         
   1  -5   6        242.22        256.39        48.77 o                         
   2  -5   6        522.26        524.83        63.74 o                         
   3  -5   6         64.38         66.26         6.49 o                         
   4  -5   6        136.85        121.72         8.75 o                         
   5  -5   6        295.98        286.98        14.75 o                         
   6  -5   6         23.99         21.25         6.72 o                         
   7  -5   6         23.14         18.22        10.78 o                         
  -8  -4   6        185.77        196.37        13.66 o                         
  -7  -4   6         65.15         68.03        12.27 o                         
  -6  -4   6        300.32        276.45        25.58 o                         
  -5  -4   6        322.66        268.90        21.85 o                         
  -4  -4   6        179.39        149.40        12.77 o                         
  -3  -4   6         23.05         11.81        11.91 o                         
  -2  -4   6        934.38        719.82        53.22 o                         
  -1  -4   6       1109.70        793.94        83.70 o                         
   0  -4   6       1258.18        916.28        61.77 o                         
   1  -4   6       1301.47       1063.05        65.86 o                         
   2  -4   6        700.21        568.04        48.39 o                         
   3  -4   6        109.60         68.87        29.05 o                         
   4  -4   6        316.23        304.67        14.47 o                         
   5  -4   6          3.27         -1.88         7.20 o                         
   6  -4   6         64.60         77.67         8.59 o                         
   7  -4   6         50.40         56.70        12.30 o                         
   8  -4   6         53.71         47.62         8.31 o                         
  -9  -3   6         14.13         13.61         4.68 o                         
  -8  -3   6        280.26        317.52        17.54 o                         
  -7  -3   6         32.09         24.81        15.60 o                         
  -6  -3   6         26.09         -2.42        12.22 o                         
  -5  -3   6        319.43        308.07        22.29 o                         
  -4  -3   6         38.39         32.67         8.44 o                         
  -3  -3   6        307.61        219.75        45.94 o                         
  -2  -3   6        237.72        216.57        31.36 o                         
  -1  -3   6        448.64        360.62        48.82 o                         
   0  -3   6         64.96         54.99        25.39 o                         
   1  -3   6        166.79        147.90        40.33 o                         
   2  -3   6        660.47        642.05        47.66 o                         
   3  -3   6          3.98         23.47        25.03 o                         
   4  -3   6         36.46         36.78         5.29 o                         
   5  -3   6        272.84        278.21        13.92 o                         
   6  -3   6         51.96         47.39         7.91 o                         
   7  -3   6          6.17         10.21         6.91 o                         
   8  -3   6         51.01         32.92         9.10 o                         
  -9  -2   6        194.65        196.45        11.35 o                         
  -8  -2   6        147.68        161.86        17.57 o                         
  -7  -2   6        127.94        120.90        19.50 o                         
  -6  -2   6        627.96        574.02        37.66 o                         
  -5  -2   6          4.54        -13.01        13.01 o                         
  -4  -2   6        641.61        641.30        74.76 o                         
  -3  -2   6         14.97         -2.84        17.13 o                         
  -2  -2   6       1793.43       1619.79        69.80 o                         
  -1  -2   6       1115.96        992.27        55.13 o                         
   0  -2   6        775.88        618.25        66.79 o                         
   1  -2   6       4826.32       3837.09       176.92 o                         
   2  -2   6       1978.16       1473.85       113.19 o                         
   3  -2   6        119.49         77.87        28.78 o                         
   5  -2   6         22.85         25.48         6.21 o                         
   6  -2   6        376.86        352.73        15.77 o                         
   7  -2   6         41.04         44.67         7.58 o                         
   8  -2   6        296.24        254.72        18.45 o                         
  -9  -1   6         10.38         17.41         8.23 o                         
  -8  -1   6        171.12        190.26        19.83 o                         
  -7  -1   6         26.51         28.85        12.62 o                         
  -6  -1   6         69.42         57.98        14.63 o                         
  -5  -1   6        430.85        395.99        32.68 o                         
  -4  -1   6         30.28         26.91        21.64 o                         
  -3  -1   6        160.88        146.89        39.50 o                         
  -2  -1   6        286.03        254.27        28.52 o                         
  -1  -1   6         91.07         66.83        18.32 o                         
   0  -1   6        361.54        309.48        48.50 o                         
   1  -1   6         31.22         27.07        21.12 o                         
   2  -1   6        798.50        647.08        74.58 o                         
   3  -1   6        303.11        256.47        46.57 o                         
   5  -1   6        381.97        409.43        20.08 o                         
   6  -1   6         42.30         38.20         7.29 o                         
   7  -1   6         73.05         74.94        18.69 o                         
   8  -1   6         43.44         42.34        18.07 o                         
  -9   0   6         41.09         38.53        10.13 o                         
  -8   0   6        244.42        242.75        15.78 o                         
  -7   0   6        261.78        246.31        19.09 o                         
  -6   0   6        849.88        759.25        41.20 o                         
  -5   0   6          3.89          8.06        10.29 o                         
  -4   0   6         39.72         36.07        27.65 o                         
  -3   0   6         77.06        102.58        34.27 o                         
  -2   0   6       1260.69       1200.28        75.13 o                         
  -1   0   6        535.47        499.47        54.57 o                         
   0   0   6         75.07         65.45        17.73 o                         
   1   0   6        314.52        211.17        44.94 o                         
   2   0   6       1472.38       1415.93       109.36 o                         
   3   0   6        342.81        369.62        57.43 o                         
   4   0   6          5.24         19.44        17.72 o                         
   5   0   6        267.24        315.17        17.63 o                         
   6   0   6         16.02         17.46        12.10 o                         
   7   0   6         62.62         50.27        10.00 o                         
   8   0   6         72.17         80.95        12.26 o                         
   9   0   6         37.33         15.48         5.18 o                         
  -9   1   6          8.25         10.87         7.60 o                         
  -8   1   6        191.27        195.11        21.48 o                         
  -7   1   6         66.86         75.54        13.51 o                         
  -6   1   6        123.80         93.99        17.06 o                         
  -5   1   6        307.22        314.10        28.05 o                         
  -4   1   6         93.68        100.68        34.13 o                         
  -3   1   6        338.95        379.77        58.78 o                         
  -2   1   6        301.13        310.27        31.10 o                         
  -1   1   6         98.58         84.56        19.59 o                         
   0   1   6        419.37        414.70        57.93 o                         
   1   1   6         53.89         78.29        31.24 o                         
   2   1   6       1041.36       1119.01        95.91 o                         
   3   1   6        329.76        346.29        32.46 o                         
   4   1   6        563.49        517.78        41.74 o                         
   5   1   6        219.24        232.11        16.19 o                         
   6   1   6         52.70         42.75         9.01 o                         
   7   1   6        105.38        142.19        20.05 o                         
   8   1   6         82.31         72.31         8.85 o                         
  -9   2   6        126.02        131.56        13.45 o                         
  -8   2   6        145.19        133.60        17.60 o                         
  -7   2   6        147.11        141.34        12.89 o                         
  -6   2   6        608.22        529.60        34.31 o                         
  -5   2   6          0.31         -0.52         9.43 o                         
  -4   2   6        545.94        517.00        68.79 o                         
  -3   2   6          4.04         17.33        18.48 o                         
  -2   2   6       1736.46       1752.51        73.51 o                         
  -1   2   6       1181.26       1145.55        87.89 o                         
   0   2   6       1104.07        952.12        83.68 o                         
   1   2   6       4110.38       3875.71       172.83 o                         
   2   2   6       1448.66       1500.50       109.17 o                         
   3   2   6         89.48         98.09        31.99 o                         
   4   2   6        260.88        252.25        54.80 o                         
   5   2   6         41.75         41.89         8.87 o                         
   6   2   6        317.18        311.41        18.94 o                         
   7   2   6         66.94         76.31        10.43 o                         
   8   2   6        260.99        237.75        17.38 o                         
  -9   3   6         14.44         17.11         6.14 o                         
  -8   3   6        230.74        238.41        21.51 o                         
  -7   3   6         74.47         76.40         9.78 o                         
  -6   3   6        103.99        103.35        12.21 o                         
  -5   3   6        257.37        251.38        25.53 o                         
  -4   3   6         52.78         63.29        19.53 o                         
  -3   3   6        450.97        472.81        62.39 o                         
  -2   3   6        126.26        120.39        19.21 o                         
  -1   3   6        487.92        491.47        58.67 o                         
   0   3   6         45.47         42.88        22.61 o                         
   1   3   6        137.08        135.15        35.62 o                         
   2   3   6        404.04        452.35        60.57 o                         
   3   3   6         49.88         79.00        31.28 o                         
   4   3   6        200.59        235.64        12.36 o                         
   5   3   6        272.75        308.34        15.13 o                         
   6   3   6        157.93        184.18        12.29 o                         
   7   3   6         41.07         50.10         7.93 o                         
   8   3   6         39.98         36.25         5.87 o                         
  -8   4   6        133.14        139.77        14.99 o                         
  -7   4   6         83.85        108.79        16.80 o                         
  -6   4   6        215.26        225.44        29.60 o                         
  -5   4   6        272.81        278.15        26.52 o                         
  -4   4   6        114.61        115.53        17.99 o                         
  -3   4   6         18.48         12.04        21.68 o                         
  -2   4   6        921.61        794.95        62.85 o                         
  -1   4   6       1241.04       1191.14        91.92 o                         
   0   4   6       1143.52        983.55        87.12 o                         
   1   4   6       1240.14       1154.06        97.51 o                         
   2   4   6        701.69        703.13        79.00 o                         
   3   4   6        159.03        202.50        44.42 o                         
   4   4   6        267.22        275.31        17.97 o                         
   5   4   6          4.89          8.61         7.75 o                         
   6   4   6         26.92         29.05         8.81 o                         
   7   4   6        122.12        147.18        12.26 o                         
   8   4   6        104.60         93.22        19.23 o                         
  -5   5   6        248.92        220.85        23.79 o                         
  -4   5   6        249.50        226.47        24.46 o                         
  -3   5   6         65.76         81.88        15.38 o                         
  -2   5   6        129.29        153.14        30.21 o                         
  -1   5   6         72.86         86.10        18.36 o                         
   0   5   6        103.80        105.90        33.06 o                         
   1   5   6        224.67        207.48        44.62 o                         
   2   5   6        350.00        401.35        61.76 o                         
   3   5   6         24.34         26.03        10.64 o                         
   4   5   6        272.37        292.25        18.99 o                         
   5   5   6        206.34        205.15        16.71 o                         
   6   5   6         12.25          3.49         7.95 o                         
   7   5   6          2.38          2.62         9.03 o                         
   8   5   6          6.32          4.62         4.42 o                         
  -1   6   6        561.71        492.34        64.07 o                         
   0   6   6        917.66        932.87        91.55 o                         
   2   6   6        678.20        793.93        39.00 o                         
   3   6   6        347.32        411.91        30.21 o                         
   4   6   6        351.40        363.42        29.60 o                         
   5   6   6          0.68        -13.53        13.53 o                         
   6   6   6        206.59        195.80        21.40 o                         
   7   6   6        192.42        185.65        17.30 o                         
   3   7   6        128.95        175.61        21.01 o                         
   4   7   6         86.00        100.86        16.83 o                         
   5   7   6        170.13        176.40        20.91 o                         
   6   7   6         96.10         88.87        14.82 o                         
   7   7   6         41.30         42.97         8.89 o                         
   3   8   6         12.55         16.53         9.33 o                         
   4   8   6         59.22         70.96        13.59 o                         
   5   8   6          3.11          7.24         9.03 o                         
   6   8   6         24.61         27.12         8.45 o                         
   4   9   6        116.01        116.58        14.19 o                         
   5   9   6         41.09         47.23         9.13 o                         
  -3 -11   7         45.02         52.99         8.04 o                         
  -2 -11   7         69.92         72.57        12.37 o                         
  -1 -11   7         41.97         32.53        30.08 o                         
   0 -11   7          8.45         -5.20        20.12 o                         
   1 -11   7         36.86         27.24        15.27 o                         
   2 -11   7          3.18          1.37         6.54 o                         
  -4 -10   7         97.03        107.29         9.28 o                         
  -3 -10   7         94.22         74.36        12.28 o                         
  -2 -10   7         15.58          2.18         7.92 o                         
  -1 -10   7         22.83         36.96        12.15 o                         
   0 -10   7         85.39         73.17        14.27 o                         
   1 -10   7         56.22         55.81         7.74 o                         
   2 -10   7        206.23        194.52        11.70 o                         
   3 -10   7        259.96        268.10        12.43 o                         
   4 -10   7         74.47         75.30        17.19 o                         
  -5  -9   7         70.20         66.82         8.94 o                         
  -4  -9   7          9.52          4.04         9.50 o                         
  -3  -9   7         19.36          4.56         7.80 o                         
  -2  -9   7        121.16        131.87        16.25 o                         
  -1  -9   7        118.49        104.70        11.53 o                         
   0  -9   7        106.73        101.73         9.34 o                         
   1  -9   7        135.58        136.38        11.69 o                         
   2  -9   7         21.01         18.40         7.29 o                         
   3  -9   7          2.28          0.63         8.39 o                         
   4  -9   7         21.17         16.88         5.89 o                         
   5  -9   7         36.57         31.63         6.64 o                         
  -6  -8   7        222.29        209.58        30.20 o                         
  -5  -8   7         99.20        102.25        11.88 o                         
  -4  -8   7        116.61        121.11        14.87 o                         
  -3  -8   7         20.88         15.81         9.13 o                         
  -2  -8   7         35.84         27.58         7.06 o                         
  -1  -8   7        177.80        172.06        10.81 o                         
   0  -8   7        212.46        197.06        12.09 o                         
   1  -8   7        168.47        163.33        12.78 o                         
   2  -8   7        199.84        183.33        13.61 o                         
   3  -8   7        263.44        252.16        15.05 o                         
   4  -8   7        124.39        114.96        13.68 o                         
   5  -8   7         28.14         20.17         8.81 o                         
   6  -8   7         44.17         36.65         5.92 o                         
  -7  -7   7         24.78         20.56         5.32 o                         
  -6  -7   7         36.53         20.47        10.46 o                         
  -5  -7   7         12.78         22.16        10.35 o                         
  -4  -7   7         19.88         16.49         8.20 o                         
  -3  -7   7         63.76         58.40         8.46 o                         
  -2  -7   7         68.06         75.71         9.07 o                         
  -1  -7   7         32.67         18.36         5.46 o                         
   0  -7   7        209.60        205.36        13.44 o                         
   1  -7   7         45.46         37.70         7.98 o                         
   2  -7   7        165.63        182.38        13.42 o                         
   3  -7   7         18.67         17.27         6.11 o                         
   4  -7   7         49.81         44.62         7.33 o                         
   5  -7   7         17.66         19.48         8.74 o                         
   6  -7   7         15.29          8.66         5.97 o                         
  -7  -6   7        165.20        191.55        13.43 o                         
  -6  -6   7        130.24        121.20        32.79 o                         
  -5  -6   7        479.52        475.91        31.55 o                         
  -4  -6   7        338.12        329.35        19.75 o                         
  -3  -6   7          8.48          7.40         6.07 o                         
  -2  -6   7         27.46         31.36         6.78 o                         
  -1  -6   7         50.26         48.77         7.14 o                         
   0  -6   7        561.21        583.10        20.40 o                         
   1  -6   7        885.32        869.50        25.14 o                         
   2  -6   7        760.55        730.06        20.37 o                         
   3  -6   7        942.21        986.27        23.97 o                         
   4  -6   7        177.35        170.32         9.32 o                         
   5  -6   7        189.03        186.49        13.97 o                         
   6  -6   7         54.13         75.00         9.58 o                         
   7  -6   7          2.82          3.59         3.94 o                         
  -8  -5   7         23.09         21.42         5.39 o                         
  -7  -5   7         16.88         20.23         9.27 o                         
  -6  -5   7         12.11          2.89        27.72 o                         
  -5  -5   7        317.12        271.38        22.38 o                         
  -4  -5   7        311.24        268.96        17.93 o                         
  -3  -5   7        213.87        198.80        21.86 o                         
  -2  -5   7        171.28        188.43        17.78 o                         
  -1  -5   7        196.55        200.71        13.33 o                         
   0  -5   7        564.12        591.77        19.44 o                         
   1  -5   7         31.79         37.45         5.40 o                         
   2  -5   7        204.45        221.48        11.08 o                         
   3  -5   7         82.22         70.51         7.44 o                         
   4  -5   7          3.67         -2.26         5.95 o                         
   5  -5   7         16.22         16.43         6.64 o                         
   6  -5   7         69.44         70.84         6.91 o                         
   7  -5   7         72.39         63.23         9.65 o                         
  -8  -4   7         29.24         31.04         6.91 o                         
  -7  -4   7        381.57        409.66        23.71 o                         
  -6  -4   7        116.26         80.30        18.04 o                         
  -5  -4   7         84.63        103.22        16.23 o                         
  -4  -4   7        615.33        566.34        32.66 o                         
  -3  -4   7         14.98          7.15         7.21 o                         
  -2  -4   7         15.36         17.62         9.57 o                         
  -1  -4   7         75.51         44.40        25.28 o                         
   0  -4   7       1148.16        908.21        66.02 o                         
   1  -4   7        626.07        485.70        48.36 o                         
   2  -4   7        151.68        146.82        10.00 o                         
   3  -4   7        608.80        636.15        21.46 o                         
   4  -4   7        125.25        123.52         9.95 o                         
   5  -4   7          2.68          3.55         7.36 o                         
   6  -4   7         31.91         32.66         6.61 o                         
   7  -4   7         21.54         11.42         8.04 o                         
   8  -4   7         20.34         12.15         4.76 o                         
  -8  -3   7         50.92         62.14         8.58 o                         
  -7  -3   7         21.27         18.27         9.30 o                         
  -6  -3   7         49.25         43.27        15.32 o                         
  -5  -3   7         13.64        -16.39        16.39 o                         
  -4  -3   7        302.54        304.78        18.25 o                         
  -3  -3   7        797.93        757.05        33.88 o                         
  -2  -3   7         12.55         13.92        17.49 o                         
  -1  -3   7        354.86        308.14        48.97 o                         
   0  -3   7        610.86        468.44        65.09 o                         
   1  -3   7         52.55         26.44        22.61 o                         
   2  -3   7         63.73         42.21        21.77 o                         
   3  -3   7         40.08         61.64         7.10 o                         
   4  -3   7         18.86         13.73         5.51 o                         
   5  -3   7         44.31         39.09         8.55 o                         
   6  -3   7        100.45         86.67        10.65 o                         
   7  -3   7         86.29         89.21         9.19 o                         
   8  -3   7          0.09         -4.10         5.39 o                         
  -8  -2   7         99.64        110.84        10.40 o                         
  -7  -2   7        476.56        467.86        21.91 o                         
  -6  -2   7         28.33         28.60        14.13 o                         
  -5  -2   7        264.05        225.53        26.66 o                         
  -4  -2   7       1403.45       1354.66        40.04 o                         
  -3  -2   7        156.34        145.57        40.98 o                         
  -2  -2   7        212.72        191.63        35.68 o                         
  -1  -2   7         73.41         38.26        20.74 o                         
   0  -2   7       1435.81       1060.95        94.15 o                         
   1  -2   7       1385.49        991.79        96.35 o                         
   2  -2   7       1251.78        965.45        98.37 o                         
   3  -2   7       2159.13       1767.17       129.62 o                         
   4  -2   7        110.76        125.64        11.86 o                         
   5  -2   7        317.43        303.03        17.55 o                         
   6  -2   7         77.77         70.11         9.92 o                         
   7  -2   7         35.94         38.02         7.70 o                         
   8  -2   7         45.71         37.72         8.08 o                         
  -9  -1   7          4.60          2.89         5.36 o                         
  -8  -1   7        104.67        122.29        14.83 o                         
  -7  -1   7         35.87         30.28         8.41 o                         
  -6  -1   7         78.18         68.82        16.32 o                         
  -5  -1   7         69.27         60.81        15.82 o                         
  -4  -1   7         24.30         12.29         7.52 o                         
  -3  -1   7        196.24        180.33        44.31 o                         
  -2  -1   7         98.27         87.38        19.11 o                         
  -1  -1   7        379.40        303.01        36.20 o                         
   0  -1   7        409.90        380.29        56.81 o                         
   1  -1   7        131.89        105.00        33.91 o                         
   2  -1   7       1390.88       1145.70       101.50 o                         
   3  -1   7        376.28        284.89        52.59 o                         
   4  -1   7        404.22        375.23        26.43 o                         
   5  -1   7         74.05         83.12        11.26 o                         
   6  -1   7         48.96         62.13         9.19 o                         
   7  -1   7        180.65        200.44        17.58 o                         
   8  -1   7         17.54         32.40         8.14 o                         
  -9   0   7         10.58         16.81         7.01 o                         
  -8   0   7         81.65         95.34         9.76 o                         
  -7   0   7        701.30        700.34        75.82 o                         
  -6   0   7        374.44        320.95        28.33 o                         
  -5   0   7        165.27        141.69        21.64 o                         
  -4   0   7        975.38       1041.36        53.48 o                         
  -3   0   7        157.66        215.73        48.13 o                         
  -2   0   7          3.66         25.89        26.52 o                         
  -1   0   7          6.66          9.52        12.15 o                         
   0   0   7       4227.40       3681.18       174.25 o                         
   1   0   7        950.21        746.51        83.40 o                         
   2   0   7        518.14        419.51        64.75 o                         
   3   0   7       1925.22       1769.89       126.15 o                         
   4   0   7        586.61        542.38        22.92 o                         
   5   0   7         11.68         15.21         5.65 o                         
   6   0   7        434.58        430.62        32.40 o                         
   7   0   7         21.34         27.43        11.23 o                         
   8   0   7         27.53         13.69         7.48 o                         
  -9   1   7         14.95         14.68         6.21 o                         
  -8   1   7        111.17        112.78        15.76 o                         
  -7   1   7         35.05         34.55        11.56 o                         
  -6   1   7         92.31        100.60        18.34 o                         
  -5   1   7         78.09         92.20        18.30 o                         
  -4   1   7         37.81         34.16        12.90 o                         
  -3   1   7         84.28         55.76        26.79 o                         
  -2   1   7        148.34        147.88        23.89 o                         
  -1   1   7        561.61        569.94        73.70 o                         
   0   1   7        224.08        293.29        70.73 o                         
   1   1   7        132.04        149.41        42.74 o                         
   2   1   7       1336.31       1341.85       112.59 o                         
   3   1   7        381.22        417.83        63.37 o                         
   4   1   7        444.18        449.83        31.02 o                         
   5   1   7         46.57         56.71        10.89 o                         
   6   1   7         64.84         74.11        14.38 o                         
   7   1   7        180.24        134.45        16.43 o                         
   8   1   7         54.53         38.49         9.08 o                         
  -8   2   7        109.30        105.21        14.60 o                         
  -7   2   7        476.31        451.33        37.16 o                         
  -6   2   7         41.28         31.93        13.15 o                         
  -5   2   7        332.02        372.26        31.41 o                         
  -4   2   7       1509.50       1747.85        68.02 o                         
  -3   2   7        115.67        130.17        38.18 o                         
  -2   2   7        202.29        225.53        46.46 o                         
  -1   2   7         95.64         89.44        23.36 o                         
   0   2   7       1458.29       1446.67       110.93 o                         
   1   2   7       1614.96       1553.76       118.66 o                         
   2   2   7       1424.94       1526.69       118.37 o                         
   3   2   7       2164.96       2210.21       143.91 o                         
   4   2   7         96.36        108.38        16.67 o                         
   5   2   7        271.50        267.61        25.42 o                         
   6   2   7        120.38        121.47        17.74 o                         
   7   2   7         40.18         40.88        10.10 o                         
   8   2   7         28.29          9.05         6.66 o                         
  -8   3   7         30.74         21.51         7.95 o                         
  -7   3   7         21.78         28.64         8.06 o                         
  -6   3   7         40.41         38.07        14.57 o                         
  -5   3   7         26.09         38.65        14.86 o                         
  -4   3   7        177.45        225.86        26.80 o                         
  -3   3   7        524.23        562.70        34.50 o                         
  -2   3   7        118.91        133.94        35.73 o                         
  -1   3   7        271.22        271.11        48.22 o                         
   0   3   7        627.42        653.87        76.27 o                         
   1   3   7        131.88        167.24        41.90 o                         
   2   3   7         64.43         60.05        27.61 o                         
   3   3   7         31.56         36.47        11.20 o                         
   4   3   7         62.48         64.89        14.82 o                         
   5   3   7         49.99         47.87        14.03 o                         
   6   3   7         32.58         28.82        12.98 o                         
   7   3   7        136.78        134.02        15.99 o                         
   8   3   7         31.21          9.85         5.81 o                         
  -6   4   7        234.90        230.27        22.88 o                         
  -5   4   7        264.51        268.68        27.06 o                         
  -4   4   7        516.42        585.15        39.97 o                         
  -3   4   7          6.72          3.93        11.44 o                         
  -2   4   7         19.72          8.01        16.42 o                         
  -1   4   7        124.95        177.91        39.75 o                         
   0   4   7        928.27        975.78        93.67 o                         
   1   4   7        462.02        397.54        61.12 o                         
   2   4   7        172.32        198.21        19.75 o                         
   3   4   7        568.98        610.46        36.14 o                         
   4   4   7        141.70        161.57        21.27 o                         
   5   4   7         59.12         68.35        16.86 o                         
   6   4   7         26.17         15.15        11.30 o                         
   7   4   7         23.60         25.31         9.91 o                         
   8   4   7         27.45         18.98         5.23 o                         
  -5   5   7        406.64        409.89        32.24 o                         
  -4   5   7        385.30        390.52        32.26 o                         
  -3   5   7        174.59        183.09        22.85 o                         
  -2   5   7        409.87        475.63        33.31 o                         
  -1   5   7        346.39        325.24        54.28 o                         
   1   5   7        114.56        167.05        17.75 o                         
   2   5   7        215.01        261.15        23.46 o                         
   3   5   7         82.72         85.65        16.20 o                         
   4   5   7         24.43         29.08        12.77 o                         
   5   5   7         69.41         89.73        17.72 o                         
   6   5   7         44.22         26.27        12.33 o                         
   7   5   7        104.40        109.92        13.73 o                         
   2   6   7        596.88        661.10        36.37 o                         
   3   6   7        829.56        982.49        46.27 o                         
   4   6   7        265.50        303.52        27.15 o                         
   5   6   7        137.48        146.66        20.35 o                         
   6   6   7         27.64         23.19        10.64 o                         
   7   6   7          5.06          8.69         6.52 o                         
   3   7   7         20.43         31.03        12.24 o                         
   4   7   7         19.47         28.69        12.21 o                         
   5   7   7         41.67         35.82        11.94 o                         
   6   7   7         22.54         27.39         9.43 o                         
   3   8   7        125.12        157.29        18.04 o                         
   4   8   7         92.62        132.89        16.39 o                         
   5   8   7         76.01         77.00        12.13 o                         
   6   8   7         14.97          4.62         4.78 o                         
   0 -11   8         27.66         26.43         7.73 o                         
  -3 -10   8        137.64        136.70         9.87 o                         
  -2 -10   8         53.45         66.89        11.72 o                         
  -1 -10   8         48.57         26.86         8.18 o                         
   0 -10   8         33.86         30.56         9.81 o                         
   1 -10   8          9.95         10.28        13.01 o                         
   2 -10   8         39.92         45.17         5.89 o                         
   3 -10   8         50.33         55.31         6.89 o                         
  -5  -9   8         20.06         17.28         7.07 o                         
  -4  -9   8         70.92         74.91         9.39 o                         
  -3  -9   8        156.01        162.13        12.78 o                         
  -2  -9   8         25.64          6.39         6.11 o                         
  -1  -9   8         29.65         17.18         5.47 o                         
   0  -9   8         82.98        101.20         9.87 o                         
   1  -9   8        106.51        104.92        10.04 o                         
   2  -9   8         68.95         68.66         8.17 o                         
   3  -9   8        162.69        145.34        12.68 o                         
   4  -9   8         69.96         72.72         8.22 o                         
  -6  -8   8         81.91         84.07         7.88 o                         
  -5  -8   8        126.05        149.46        13.16 o                         
  -4  -8   8         56.16         56.20         8.47 o                         
  -3  -8   8        113.54        124.95         9.41 o                         
  -2  -8   8         98.92         97.04         8.78 o                         
  -1  -8   8        157.88        140.66         9.70 o                         
   0  -8   8         51.80         57.17         8.94 o                         
   1  -8   8         16.63         10.40         6.85 o                         
   2  -8   8        244.50        257.48        14.55 o                         
   3  -8   8        116.34        111.23        10.30 o                         
   4  -8   8         88.06         83.30        10.03 o                         
   5  -8   8        106.92        108.82        10.66 o                         
  -6  -7   8        241.35        214.68        19.97 o                         
  -5  -7   8         25.67         46.59         9.83 o                         
  -4  -7   8          6.24         13.47         6.15 o                         
  -3  -7   8        173.60        171.50        10.45 o                         
  -2  -7   8         30.72         23.71         8.41 o                         
  -1  -7   8         70.23         64.43         7.66 o                         
   0  -7   8         19.16         19.94         6.92 o                         
   1  -7   8        312.59        310.59        16.12 o                         
   2  -7   8         79.55         72.43         9.76 o                         
   3  -7   8        177.30        173.06        10.71 o                         
   4  -7   8        376.32        369.79        15.78 o                         
   5  -7   8         13.19         10.75         7.10 o                         
   6  -7   8          0.73          3.66         3.97 o                         
  -7  -6   8         49.78         43.59         6.91 o                         
  -6  -6   8         37.94         44.54        15.12 o                         
  -5  -6   8        265.39        306.53        15.36 o                         
  -4  -6   8        235.62        256.67        13.56 o                         
  -3  -6   8        465.26        458.80        24.20 o                         
  -2  -6   8        198.82        196.62        11.23 o                         
  -1  -6   8        303.95        300.66        13.20 o                         
   0  -6   8         19.99         16.50         6.22 o                         
   1  -6   8         32.17         35.82         7.62 o                         
   2  -6   8        190.73        192.36        11.19 o                         
   3  -6   8         17.07         13.91         7.54 o                         
   4  -6   8        111.93        106.81        10.53 o                         
   5  -6   8        282.98        283.25        12.48 o                         
   6  -6   8         42.16         38.71         6.59 o                         
  -7  -5   8          2.37          2.04         4.40 o                         
  -6  -5   8        159.22        174.09        42.95 o                         
  -5  -5   8        177.58        233.00        50.19 o                         
  -4  -5   8         45.38         55.76        11.38 o                         
  -3  -5   8        372.85        326.78        31.41 o                         
  -2  -5   8         39.98         27.01         7.32 o                         
  -1  -5   8         15.31         11.44         5.10 o                         
   0  -5   8         81.36         74.03         9.63 o                         
   1  -5   8        582.19        606.01        20.98 o                         
   2  -5   8        180.01        185.77        12.73 o                         
   3  -5   8        153.63        151.94        13.80 o                         
   4  -5   8        301.35        296.86        18.08 o                         
   5  -5   8         13.78         12.34         7.96 o                         
   6  -5   8         20.01          8.37         4.30 o                         
   7  -5   8        117.44        143.83        10.07 o                         
  -8  -4   8        112.24        129.12        12.10 o                         
  -7  -4   8          9.20         14.92         6.04 o                         
  -6  -4   8        173.96        148.23        20.57 o                         
  -5  -4   8        808.07        633.48        43.51 o                         
  -4  -4   8         73.79         78.25        16.63 o                         
  -3  -4   8        410.25        382.79        20.87 o                         
  -2  -4   8        240.60        238.66        16.55 o                         
  -1  -4   8         40.80         38.64         6.71 o                         
   0  -4   8         69.58         71.50         8.55 o                         
   1  -4   8          4.19          1.28         4.93 o                         
   2  -4   8        872.61        856.19        24.56 o                         
   3  -4   8         47.21         43.03         7.46 o                         
   4  -4   8        341.61        329.88        13.25 o                         
   5  -4   8        382.93        379.92        18.41 o                         
   6  -4   8         40.04         34.74         5.69 o                         
   7  -4   8         36.01         25.12         6.21 o                         
  -8  -3   8         45.11         53.19         6.75 o                         
  -7  -3   8          0.45         13.43        14.06 o                         
  -6  -3   8        213.62        205.31        23.62 o                         
  -5  -3   8         21.54        -14.57        16.89 o                         
  -4  -3   8        358.37        329.28        23.68 o                         
  -3  -3   8       1017.89        999.55        31.99 o                         
  -2  -3   8         67.32         65.77         9.78 o                         
  -1  -3   8         50.42         43.05        11.77 o                         
   0  -3   8         71.05         85.93        10.10 o                         
   1  -3   8       1114.88       1171.77        23.77 o                         
   2  -3   8        448.38        444.40        17.32 o                         
   3  -3   8         16.34         24.91         6.30 o                         
   4  -3   8        223.51        240.80        12.79 o                         
   5  -3   8         35.89         16.97         7.47 o                         
   6  -3   8          3.16          5.60         8.12 o                         
   7  -3   8          2.78          2.55         6.24 o                         
  -8  -2   8         29.09         36.11         6.36 o                         
  -7  -2   8          3.54         -1.86        12.31 o                         
  -6  -2   8        157.12        139.98        20.72 o                         
  -5  -2   8       1365.53       1231.93        58.09 o                         
  -4  -2   8        318.01        280.98        21.27 o                         
  -3  -2   8        451.97        411.72        24.93 o                         
  -2  -2   8        648.31        635.04        28.86 o                         
  -1  -2   8        153.68        147.60        38.56 o                         
   0  -2   8         43.50         41.59        26.90 o                         
   1  -2   8          0.59          7.21        18.85 o                         
   2  -2   8        263.86        252.22        12.61 o                         
   3  -2   8        357.26        355.36        19.28 o                         
   4  -2   8         58.70         70.86         9.58 o                         
   5  -2   8        497.14        503.09        24.93 o                         
   6  -2   8         99.21         81.52         9.69 o                         
   7  -2   8        149.86        145.34        14.93 o                         
   8  -2   8         72.69         49.81         6.36 o                         
  -8  -1   8         22.80         23.09         5.68 o                         
  -7  -1   8         40.23         37.81         7.89 o                         
  -6  -1   8        329.91        342.11        29.24 o                         
  -5  -1   8         49.99         41.31        15.55 o                         
  -4  -1   8         10.88         -1.57        14.60 o                         
  -3  -1   8        456.52        433.92        24.96 o                         
  -2  -1   8         21.84         13.50        16.42 o                         
  -1  -1   8         75.06         58.48        28.78 o                         
   0  -1   8        110.26        122.69        39.92 o                         
   1  -1   8       1311.77       1022.77       100.97 o                         
   2  -1   8        600.41        615.68        37.14 o                         
   3  -1   8        539.89        555.83        25.23 o                         
   4  -1   8        440.31        439.78        21.24 o                         
   5  -1   8        120.45        118.27        11.71 o                         
   6  -1   8         30.20         39.53         7.94 o                         
   7  -1   8         27.06         13.76         8.59 o                         
   8  -1   8         65.26         44.24         7.35 o                         
  -8   0   8         34.29         40.98         9.77 o                         
  -7   0   8         13.58         10.33         6.22 o                         
  -6   0   8        179.46        159.93        14.05 o                         
  -5   0   8        612.84        590.65        40.24 o                         
  -4   0   8         92.72         99.43        20.87 o                         
  -3   0   8        255.49        262.19        30.03 o                         
  -2   0   8        288.48        344.61        59.67 o                         
  -1   0   8        165.12        155.71        38.46 o                         
   0   0   8         92.03         97.92        35.05 o                         
   1   0   8         57.69         40.99        26.90 o                         
   2   0   8        477.09        480.78        19.95 o                         
   3   0   8         11.15         14.93         6.11 o                         
   4   0   8        645.87        643.81        25.88 o                         
   5   0   8        245.14        235.99        17.02 o                         
   6   0   8         41.37         44.06        12.04 o                         
   7   0   8         42.59         25.99         9.99 o                         
   8   0   8          7.19         10.54         5.20 o                         
  -8   1   8         44.90         40.11         9.22 o                         
  -7   1   8         99.49         81.25        13.89 o                         
  -6   1   8        248.52        249.54        24.92 o                         
  -5   1   8         36.03         55.40        17.71 o                         
  -4   1   8         28.36         40.91        15.02 o                         
  -3   1   8        442.60        548.69        39.31 o                         
  -2   1   8          0.99        -19.92        25.31 o                         
  -1   1   8        189.63        197.56        40.23 o                         
   0   1   8        261.99        260.22        52.26 o                         
   1   1   8       1354.28       1235.26       111.92 o                         
   2   1   8        746.95        760.59        30.69 o                         
   3   1   8        797.01        843.86        28.57 o                         
   4   1   8        431.20        442.38        21.03 o                         
   5   1   8        133.65        146.20        19.50 o                         
   6   1   8         30.00         30.98        10.42 o                         
   7   1   8         26.45         13.37         8.25 o                         
   8   1   8         40.99         40.93         6.83 o                         
  -8   2   8         25.60         23.44         7.16 o                         
  -7   2   8          4.73          2.38         5.81 o                         
  -6   2   8        128.65        107.33        18.18 o                         
  -5   2   8       1081.79       1062.18        52.07 o                         
  -4   2   8        229.89        293.04        30.20 o                         
  -3   2   8        480.06        562.02        40.07 o                         
  -2   2   8        672.50        718.43        83.21 o                         
  -1   2   8        235.20        288.71        37.67 o                         
   0   2   8         22.50          3.08        21.90 o                         
   1   2   8          0.58         -3.79        18.76 o                         
   2   2   8        318.50        321.99        22.18 o                         
   3   2   8        465.99        478.57        32.38 o                         
   4   2   8         40.06         57.30        14.89 o                         
   5   2   8        304.10        276.23        26.13 o                         
   6   2   8         93.32         92.01        15.43 o                         
   7   2   8        116.43        124.39        13.17 o                         
   8   2   8         37.01         22.52         5.67 o                         
  -7   3   8         30.17         24.71         9.25 o                         
  -6   3   8        138.22        147.58        20.44 o                         
  -5   3   8         10.06          6.50        13.21 o                         
  -4   3   8        371.17        376.90        33.86 o                         
  -3   3   8       1050.19       1189.87        57.44 o                         
  -2   3   8        128.07        138.47        19.92 o                         
  -1   3   8        110.02         97.26        21.78 o                         
   0   3   8          2.41          0.06        17.36 o                         
   1   3   8        894.20        984.72        42.55 o                         
   2   3   8        488.76        505.27        31.88 o                         
   3   3   8        132.83        182.82        21.71 o                         
   4   3   8        186.30        204.32        23.49 o                         
   5   3   8         79.11         67.61        15.59 o                         
   6   3   8          3.54         12.29        11.31 o                         
   7   3   8          0.30          3.49         7.21 o                         
  -6   4   8        187.50        178.43        20.22 o                         
  -5   4   8        760.60        758.92        42.31 o                         
  -4   4   8        155.47        173.81        24.48 o                         
  -3   4   8        326.75        334.78        31.02 o                         
  -2   4   8        333.01        356.43        30.06 o                         
   0   4   8         22.61         31.02         9.74 o                         
   1   4   8          4.43          8.00         7.98 o                         
   2   4   8        771.88        819.10        41.67 o                         
   3   4   8        146.00        134.37        19.25 o                         
   4   4   8        336.36        349.89        29.77 o                         
   5   4   8        323.68        338.33        27.67 o                         
   6   4   8         35.56         43.05        13.14 o                         
   7   4   8         27.42         29.27         8.50 o                         
  -5   5   8        225.89        240.22        25.15 o                         
  -4   5   8         56.12         60.99        17.08 o                         
  -3   5   8        363.58        360.06        30.84 o                         
  -2   5   8         10.27         11.88        11.17 o                         
   1   5   8        383.58        446.00        29.51 o                         
   2   5   8        215.66        266.96        24.17 o                         
   3   5   8        214.90        221.15        24.18 o                         
   4   5   8        270.17        277.36        26.77 o                         
   5   5   8         34.58         33.50        13.67 o                         
   6   5   8         19.27          9.41         9.54 o                         
   7   5   8        154.50        144.13        12.37 o                         
   2   6   8        128.30        144.33        18.81 o                         
   3   6   8         16.11         25.34        12.15 o                         
   4   6   8        135.51        166.33        20.27 o                         
   5   6   8        224.28        236.07        21.81 o                         
   6   6   8         68.52         81.45        12.33 o                         
   2   7   8         79.03         88.51        14.27 o                         
   3   7   8        129.56        135.41        17.69 o                         
   4   7   8        313.36        336.08        24.97 o                         
   5   7   8         24.03         21.07         8.23 o                         
   6   7   8          0.86         -2.26         5.75 o                         
   4   8   8         38.75         41.28         9.03 o                         
   5   8   8         58.82         56.04         8.39 o                         
  -1 -10   9         32.96         33.39         8.08 o                         
   0 -10   9         23.00         18.39         5.25 o                         
   1 -10   9         21.31         11.96         7.67 o                         
  -4  -9   9         63.38         37.16         9.85 o                         
  -3  -9   9         88.84         97.46        10.17 o                         
  -2  -9   9         53.19         49.86         7.15 o                         
  -1  -9   9         74.89         74.24         6.95 o                         
   0  -9   9         29.76         23.92         5.21 o                         
   1  -9   9         51.82         38.69         6.19 o                         
   2  -9   9         63.48         56.83         6.33 o                         
   3  -9   9        126.84        139.52        10.01 o                         
  -5  -8   9         13.85         14.22         5.26 o                         
  -4  -8   9         47.69         45.11         7.75 o                         
  -3  -8   9         31.30         38.30         5.87 o                         
  -2  -8   9        138.33        140.91         8.98 o                         
  -1  -8   9        189.11        178.56        11.18 o                         
   0  -8   9         57.87         61.10         7.51 o                         
   1  -8   9         69.01         71.69         8.81 o                         
   2  -8   9          6.34         -5.86         5.86 o                         
   3  -8   9         13.74          4.23         6.75 o                         
   4  -8   9         22.61         22.49         6.13 o                         
  -5  -7   9        119.60        108.87        15.83 o                         
  -4  -7   9        276.25        296.94        12.72 o                         
  -3  -7   9         26.69         34.29         7.32 o                         
  -2  -7   9        109.35         97.37         8.37 o                         
  -1  -7   9         59.15         68.07        10.34 o                         
   0  -7   9         25.30         33.07         7.89 o                         
   1  -7   9         30.14         29.33         7.47 o                         
   2  -7   9         83.42         73.22        12.16 o                         
   3  -7   9         58.67         57.23         7.80 o                         
   4  -7   9        126.42        124.80        11.32 o                         
   5  -7   9        149.79        157.82        10.23 o                         
  -6  -6   9         40.10         44.47         6.11 o                         
  -5  -6   9         31.64         20.62        12.14 o                         
  -4  -6   9        106.91        118.61        10.49 o                         
  -3  -6   9        185.63        211.34        10.58 o                         
  -2  -6   9          0.30          1.80         6.77 o                         
  -1  -6   9        125.81        134.28        10.02 o                         
   0  -6   9        226.83        228.79        13.70 o                         
   1  -6   9          0.02          2.30         9.36 o                         
   2  -6   9        223.90        217.05        13.86 o                         
   3  -6   9         79.86         74.11         9.12 o                         
   4  -6   9         45.75         41.88         7.16 o                         
   5  -6   9          0.22         -1.78         5.59 o                         
  -7  -5   9        140.26        161.81         9.98 o                         
  -6  -5   9         27.20         37.83         6.75 o                         
  -5  -5   9        173.92        189.10        63.58 o                         
  -4  -5   9        500.41        492.42        28.38 o                         
  -3  -5   9        101.90        110.47         9.94 o                         
  -2  -5   9        225.06        205.63        11.50 o                         
  -1  -5   9        485.92        457.60        18.70 o                         
   0  -5   9         37.66         40.65        10.06 o                         
   1  -5   9         66.39         67.30         9.17 o                         
   2  -5   9         42.38         45.29         8.35 o                         
   3  -5   9        258.53        265.89        14.58 o                         
   4  -5   9        286.69        275.40        14.05 o                         
   5  -5   9        252.79        261.16        15.30 o                         
   6  -5   9        195.52        192.44        15.35 o                         
  -7  -4   9          2.67          1.74         5.30 o                         
  -6  -4   9         31.21         42.72        10.41 o                         
  -5  -4   9         15.21          3.16        14.97 o                         
  -4  -4   9        113.79         98.33        14.94 o                         
  -3  -4   9        103.51        100.16        19.30 o                         
  -2  -4   9        123.61        128.20        16.43 o                         
  -1  -4   9        509.45        499.30        21.17 o                         
   0  -4   9        128.57        130.32        10.73 o                         
   1  -4   9          3.70          4.14         5.84 o                         
   2  -4   9         44.90         29.93         6.94 o                         
   3  -4   9         72.55         80.82         9.41 o                         
   4  -4   9        145.47        146.39        11.00 o                         
   5  -4   9         18.98          4.39         5.56 o                         
   6  -4   9        112.52         97.95        19.40 o                         
  -7  -3   9         58.12         59.36         7.82 o                         
  -6  -3   9         53.26         56.52        15.16 o                         
  -5  -3   9        261.82        225.34        26.95 o                         
  -4  -3   9       1186.78       1121.12        77.62 o                         
  -3  -3   9        239.80        227.20        20.24 o                         
  -2  -3   9        516.66        479.13        27.16 o                         
  -1  -3   9        360.89        377.45        15.14 o                         
   0  -3   9         48.35         42.99         6.97 o                         
   1  -3   9         64.84         76.07         7.53 o                         
   2  -3   9        258.18        254.28        12.07 o                         
   3  -3   9        733.46        709.82        26.64 o                         
   4  -3   9        251.13        263.62        23.22 o                         
   5  -3   9        268.20        257.16        18.29 o                         
   6  -3   9        363.78        343.51        35.06 o                         
   7  -3   9          7.97          2.01         3.93 o                         
  -7  -2   9          2.19         -0.94         5.35 o                         
  -6  -2   9        143.38        166.28        20.93 o                         
  -5  -2   9         27.94         30.73        15.21 o                         
  -4  -2   9         75.66         59.89        18.81 o                         
  -3  -2   9         87.37         73.42        12.69 o                         
  -2  -2   9        213.81        176.52        17.24 o                         
  -1  -2   9        225.52        232.92        15.59 o                         
   0  -2   9        144.08        156.67         9.50 o                         
   1  -2   9         77.45         79.80         7.12 o                         
   2  -2   9        585.63        606.03        19.95 o                         
   3  -2   9         86.98         87.65        15.01 o                         
   4  -2   9         56.19         51.30        13.56 o                         
   5  -2   9         24.05         24.52         7.82 o                         
   6  -2   9         33.79         34.44         6.60 o                         
   7  -2   9         40.41         30.18         6.22 o                         
  -8  -1   9         16.05         15.35         5.73 o                         
  -7  -1   9         72.70         77.32        10.72 o                         
  -6  -1   9          8.20         29.46        13.75 o                         
  -5  -1   9        324.15        300.19        29.73 o                         
  -4  -1   9        777.49        773.58        47.34 o                         
  -3  -1   9         85.21         75.35        12.79 o                         
  -2  -1   9        323.25        311.05        21.62 o                         
  -1  -1   9        207.01        215.50        15.99 o                         
   0  -1   9         85.25         87.47         8.23 o                         
   1  -1   9        149.18        147.63        12.93 o                         
   2  -1   9         31.08         29.71         7.84 o                         
   3  -1   9        464.13        461.90        24.47 o                         
   4  -1   9        147.75        153.14        10.48 o                         
   5  -1   9        480.25        470.52        19.37 o                         
   6  -1   9        227.15        201.86        12.20 o                         
   7  -1   9         27.45         32.92         7.13 o                         
  -7   0   9         10.72         17.96         9.40 o                         
  -6   0   9         35.21         39.72        13.94 o                         
  -5   0   9         27.25         51.03        17.88 o                         
  -4   0   9        289.22        293.50        31.09 o                         
  -3   0   9        643.36        674.14        45.44 o                         
  -2   0   9         98.75        104.14        13.42 o                         
  -1   0   9        826.81        898.58        41.87 o                         
   0   0   9        131.89        142.35        17.85 o                         
   1   0   9         83.35         96.34        10.62 o                         
   2   0   9        310.96        327.13        18.28 o                         
   3   0   9         54.92         54.29        12.23 o                         
   4   0   9        227.90        217.14        16.69 o                         
   5   0   9          4.42          1.55         4.84 o                         
   6   0   9         73.94         62.41        10.86 o                         
   7   0   9         22.82         20.85         6.77 o                         
  -7   1   9         67.85         57.81         7.69 o                         
  -6   1   9         14.74         16.07        13.20 o                         
  -5   1   9        317.13        301.87        28.63 o                         
  -4   1   9        757.44        833.80        47.72 o                         
  -3   1   9        101.36        127.35        21.89 o                         
  -2   1   9        389.06        409.78        34.19 o                         
  -1   1   9        270.34        292.97        24.20 o                         
   0   1   9         89.25        104.03        15.16 o                         
   1   1   9        207.79        194.85        14.21 o                         
   2   1   9         71.06         72.03         9.78 o                         
   3   1   9        493.26        471.37        21.97 o                         
   4   1   9         73.87         68.75         9.66 o                         
   5   1   9        398.45        407.32        29.13 o                         
   6   1   9        229.26        238.98        12.92 o                         
   7   1   9         28.46         25.20         6.82 o                         
  -7   2   9         13.60         15.41         8.17 o                         
  -6   2   9        148.33        147.05        19.06 o                         
  -5   2   9         23.01         15.88        14.22 o                         
  -4   2   9         54.78         68.93        18.85 o                         
  -3   2   9         38.81         41.13        15.49 o                         
  -2   2   9        394.97        435.55        33.72 o                         
  -1   2   9        311.75        312.83        25.11 o                         
   0   2   9        180.93        200.50        20.46 o                         
   1   2   9        226.66        274.38        23.71 o                         
   2   2   9        716.66        749.23        59.13 o                         
   3   2   9        104.58        102.89        10.90 o                         
   4   2   9         62.31         57.47        15.46 o                         
   5   2   9         19.50         18.08        11.72 o                         
   6   2   9         25.63         33.45        10.43 o                         
   7   2   9         47.77         22.96         6.88 o                         
  -6   3   9         43.99         43.71        13.25 o                         
  -5   3   9        214.24        222.97        25.53 o                         
  -4   3   9        807.64        862.01        48.06 o                         
  -3   3   9        202.44        225.75        26.41 o                         
  -2   3   9        532.74        496.07        35.76 o                         
  -1   3   9        287.03        326.65        25.59 o                         
   0   3   9         35.66         43.57        11.89 o                         
   1   3   9         70.76         99.47        16.34 o                         
   2   3   9        268.36        269.19        16.34 o                         
   3   3   9        674.48        657.75        38.86 o                         
   4   3   9        114.88        110.47        18.84 o                         
   5   3   9        239.37        256.37        24.40 o                         
   6   3   9        283.55        316.27        22.37 o                         
   7   3   9          8.26         10.07         3.61 o                         
  -6   4   9         49.46         57.54        13.23 o                         
  -5   4   9         11.41         13.64        13.36 o                         
  -4   4   9        118.75        128.98        20.88 o                         
  -3   4   9         75.55         77.57        17.82 o                         
  -2   4   9        299.43        325.00        28.56 o                         
   0   4   9         66.44         64.65        12.66 o                         
   1   4   9         65.79         81.77        15.05 o                         
   2   4   9         54.31         63.51        14.55 o                         
   3   4   9         83.88         97.10        17.16 o                         
   4   4   9        154.48        156.90        20.69 o                         
   5   4   9         10.06         21.45        12.16 o                         
   6   4   9        118.75        131.81        14.91 o                         
   7   4   9         47.62         37.10         5.99 o                         
  -4   5   9        499.75        491.11        34.58 o                         
  -3   5   9        184.26        183.03        23.38 o                         
  -2   5   9        292.85        283.51        25.41 o                         
   1   5   9         90.25        102.38        16.09 o                         
   2   5   9        117.32        131.42        18.19 o                         
   3   5   9        257.09        301.75        26.76 o                         
   4   5   9        386.94        385.40        28.97 o                         
   5   5   9        216.91        230.37        21.20 o                         
   6   5   9        179.63        207.74        16.06 o                         
   1   6   9         38.70         59.93        12.44 o                         
   2   6   9        114.78        128.04        17.82 o                         
   3   6   9        101.16        117.78        16.73 o                         
   4   6   9         46.98         48.57        11.93 o                         
   5   6   9          1.41          0.86         7.59 o                         
   6   6   9         16.13         10.53         5.44 o                         
   2   7   9        157.19        176.90        17.31 o                         
   3   7   9         64.06         81.33        13.17 o                         
   4   7   9        121.36        124.78        14.30 o                         
   5   7   9         98.48        100.90        11.00 o                         
   4   8   9         29.70         29.38         6.33 o                         
  -1  -9  10        114.26        114.05        13.83 o                         
   0  -9  10         91.03         92.20         8.70 o                         
   1  -9  10          4.45         -4.19         4.65 o                         
  -4  -8  10         11.49          5.45         6.65 o                         
  -3  -8  10          1.56          1.32         4.27 o                         
  -2  -8  10         70.44         77.29         6.71 o                         
  -1  -8  10          0.83         11.99         4.59 o                         
   0  -8  10         29.69         35.30         6.17 o                         
   1  -8  10          3.03          0.77         6.30 o                         
   2  -8  10         92.67         92.60         9.61 o                         
   3  -8  10         52.82         55.32        10.95 o                         
  -5  -7  10         32.53         30.21         8.11 o                         
  -4  -7  10        159.78        145.08         8.46 o                         
  -3  -7  10        359.28        345.60        12.65 o                         
  -2  -7  10        282.32        293.38        12.45 o                         
  -1  -7  10        159.01        156.52        12.40 o                         
   0  -7  10        297.87        308.88        18.70 o                         
   1  -7  10         44.15         37.17         9.39 o                         
   2  -7  10         28.89         19.92         7.86 o                         
   3  -7  10         13.91          7.14         4.54 o                         
   4  -7  10         15.58         12.86         4.26 o                         
  -5  -6  10         30.02         30.67         4.31 o                         
  -4  -6  10          7.62          4.79         4.63 o                         
  -3  -6  10         90.58        102.51        10.73 o                         
  -2  -6  10         26.63         43.47         9.48 o                         
  -1  -6  10         16.00         11.83         8.43 o                         
   0  -6  10         27.13         40.19        11.10 o                         
   1  -6  10         55.29         63.63        11.57 o                         
   2  -6  10          5.22          1.46         6.03 o                         
   3  -6  10         47.03         45.95         6.80 o                         
   4  -6  10        144.48        132.19        10.47 o                         
   5  -6  10         23.41         21.69         4.20 o                         
  -6  -5  10         14.64         12.08         3.74 o                         
  -5  -5  10         49.20         59.91         7.82 o                         
  -4  -5  10         59.27         76.90        16.47 o                         
  -3  -5  10        375.47        365.91        24.10 o                         
  -2  -5  10        239.67        267.64        16.54 o                         
  -1  -5  10        196.71        174.67        13.97 o                         
   0  -5  10        493.31        530.05        29.51 o                         
   1  -5  10         58.71         62.46         8.92 o                         
   2  -5  10          0.06          3.87         5.79 o                         
   3  -5  10         17.88         15.24         6.04 o                         
   4  -5  10        121.77        130.06        15.30 o                         
   5  -5  10         89.59         96.74        11.75 o                         
  -6  -4  10         81.35         90.68         7.69 o                         
  -5  -4  10         24.97         37.66        15.73 o                         
  -4  -4  10          3.06        -18.63        18.63 o                         
  -3  -4  10         13.86          7.31         9.54 o                         
  -2  -4  10         15.13         17.36         8.16 o                         
  -1  -4  10         11.01          8.20         6.26 o                         
   0  -4  10         21.80         20.92         7.09 o                         
   1  -4  10        252.01        242.79        14.06 o                         
   2  -4  10         39.87         30.87         7.14 o                         
   3  -4  10         54.92         58.16         7.98 o                         
   4  -4  10         83.41         84.98         9.66 o                         
   5  -4  10         62.61         55.21        11.22 o                         
   6  -4  10         18.68         24.34         6.22 o                         
  -7  -3  10        128.73        150.08        13.28 o                         
  -6  -3  10         27.32         36.73        11.27 o                         
  -5  -3  10        132.33        163.66        21.48 o                         
  -4  -3  10          4.10         -1.34        14.52 o                         
  -3  -3  10        123.09        112.32        15.08 o                         
  -2  -3  10        786.86        745.54        25.58 o                         
  -1  -3  10        316.70        306.20        15.68 o                         
   0  -3  10        640.38        658.60        21.69 o                         
   1  -3  10        242.90        249.72        13.81 o                         
   2  -3  10         39.43         39.76         7.33 o                         
   3  -3  10        177.29        170.89        13.61 o                         
   4  -3  10        305.21        293.92        23.95 o                         
   5  -3  10        174.13        156.73        16.26 o                         
   6  -3  10         70.63         73.38         9.44 o                         
  -7  -2  10          2.56          4.16         4.29 o                         
  -6  -2  10        112.62        113.26        10.35 o                         
  -5  -2  10         18.24         40.87        17.00 o                         
  -4  -2  10         17.98         28.31        15.27 o                         
  -3  -2  10        277.24        303.19        22.55 o                         
  -2  -2  10        107.08        111.20        11.95 o                         
  -1  -2  10         14.43         16.77         6.14 o                         
   0  -2  10         70.50         60.19         7.97 o                         
   1  -2  10         77.09         83.40         8.77 o                         
   2  -2  10         51.25         54.00         7.45 o                         
   3  -2  10          5.08          8.80         6.96 o                         
   4  -2  10        280.42        288.58        23.73 o                         
   5  -2  10         57.13         48.69        11.19 o                         
   6  -2  10         40.19         29.79         9.94 o                         
  -7  -1  10         29.57         39.36         8.04 o                         
  -6  -1  10         20.78         13.72         6.20 o                         
  -5  -1  10        155.39        194.99        24.29 o                         
  -4  -1  10         62.19         87.37        19.97 o                         
  -3  -1  10        872.27        840.81        49.35 o                         
  -2  -1  10        975.07       1004.08        37.10 o                         
  -1  -1  10        192.36        196.92        12.48 o                         
   0  -1  10        800.62        830.06        22.94 o                         
   1  -1  10        232.22        227.89        16.03 o                         
   2  -1  10         44.90         43.79         9.27 o                         
   3  -1  10         16.94         16.22         7.74 o                         
   4  -1  10         70.20         81.22        11.70 o                         
   5  -1  10        166.23        154.40        10.37 o                         
   6  -1  10         37.52         32.47         4.94 o                         
  -7   0  10          7.78          9.04         4.11 o                         
  -6   0  10         30.05         18.73         9.87 o                         
  -5   0  10         18.56         19.00        13.04 o                         
  -4   0  10          5.31         39.86        16.81 o                         
  -3   0  10         27.54         56.53        18.23 o                         
  -2   0  10         31.38         24.06         9.35 o                         
  -1   0  10          2.38         -3.24        10.42 o                         
   0   0  10         32.85         29.40         8.18 o                         
   1   0  10         62.69         55.19         9.51 o                         
   2   0  10        111.57        100.09        11.66 o                         
   3   0  10         15.10         11.59         7.38 o                         
   4   0  10        225.97        225.66        15.04 o                         
   5   0  10         58.50         55.02         5.88 o                         
   6   0  10          7.04         19.34         6.44 o                         
  -7   1  10         31.06         28.09         7.13 o                         
  -6   1  10         24.47         35.71        11.09 o                         
  -5   1  10        161.70        174.39        21.93 o                         
  -4   1  10         92.68         96.41        19.14 o                         
  -3   1  10        991.65       1026.59        51.80 o                         
  -2   1  10        950.81        897.09        47.06 o                         
  -1   1  10        253.57        267.56        24.34 o                         
   0   1  10        881.02        965.89        43.48 o                         
   1   1  10        284.46        273.65        24.79 o                         
   2   1  10         57.44         54.11         9.55 o                         
   3   1  10         15.75         19.34         7.71 o                         
   4   1  10         56.44         57.14         8.97 o                         
   5   1  10        148.17        137.27        10.17 o                         
   6   1  10         30.91         32.06         4.92 o                         
  -7   2  10          9.37         11.97         6.03 o                         
  -6   2  10         60.25         61.80        12.65 o                         
  -5   2  10          8.65          9.68        12.62 o                         
  -4   2  10          0.78          5.95        14.17 o                         
  -3   2  10        285.33        300.08        29.22 o                         
  -2   2  10        106.82        101.25        17.46 o                         
  -1   2  10         11.77         20.44        11.27 o                         
   0   2  10         64.49         58.81        13.31 o                         
   1   2  10         17.87         16.96         7.48 o                         
   2   2  10        175.24        183.85        14.41 o                         
   3   2  10         72.14         86.20        10.40 o                         
   4   2  10        183.18        197.55        21.67 o                         
   5   2  10         10.51          4.16         8.91 o                         
   6   2  10         33.11         36.14        10.69 o                         
  -6   3  10         28.37         29.51         9.82 o                         
  -5   3  10        135.63        126.20        18.10 o                         
  -4   3  10         39.85         44.83        16.04 o                         
  -3   3  10        138.92        139.16        20.39 o                         
  -2   3  10        869.67        869.47        43.68 o                         
  -1   3  10        238.65        241.16        22.41 o                         
   0   3  10        459.26        520.71        31.80 o                         
   1   3  10        254.92        244.80        32.01 o                         
   2   3  10         54.61         49.00         9.34 o                         
   3   3  10        175.26        199.21        22.59 o                         
   4   3  10        262.23        269.79        24.93 o                         
   5   3  10        169.72        193.52        18.73 o                         
   6   3  10         80.46         68.43         9.79 o                         
  -5   4  10         82.08         96.20        15.44 o                         
  -4   4  10         20.49         36.89        13.59 o                         
  -3   4  10         22.93         26.35        12.85 o                         
  -2   4  10         18.68         19.12        11.42 o                         
  -1   4  10         10.25         15.54         8.80 o                         
   0   4  10         43.16         45.53        12.44 o                         
   1   4  10        198.38        219.67        26.25 o                         
   2   4  10        149.03        145.56        18.85 o                         
   3   4  10         19.14         13.89        11.36 o                         
   4   4  10        105.82        101.70        16.47 o                         
   5   4  10         72.02         81.66        13.54 o                         
   6   4  10          7.95          5.53         4.78 o                         
   0   5  10        390.83        508.74        29.46 o                         
   1   5  10         73.76        102.49        15.37 o                         
   2   5  10          2.54          2.29         9.49 o                         
   3   5  10         24.19         39.06        12.62 o                         
   4   5  10         89.59        101.61        15.19 o                         
   5   5  10         83.89         92.20        12.15 o                         
   1   6  10        106.40        141.66        15.66 o                         
   2   6  10         68.92         81.07        13.87 o                         
   3   6  10         59.71         61.59        11.82 o                         
   4   6  10        104.79        111.21        13.31 o                         
   5   6  10         61.92         69.93         9.18 o                         
   3   7  10         19.03         26.24         7.84 o                         
   4   7  10          7.16          9.27         5.09 o                         
  -1  -8  11         78.90         84.93         7.97 o                         
   0  -8  11         28.95         35.46         6.19 o                         
   1  -8  11         20.81         17.97         4.99 o                         
  -3  -7  11         19.91         15.98         5.14 o                         
  -2  -7  11         64.60         64.86        10.80 o                         
  -1  -7  11        226.36        236.44        14.50 o                         
   0  -7  11        127.25        128.31        11.11 o                         
   1  -7  11         66.24         79.33         9.30 o                         
   2  -7  11         88.52         89.85        16.91 o                         
  -4  -6  11         50.33         45.07         6.80 o                         
  -3  -6  11         58.34         70.09         8.74 o                         
  -2  -6  11        143.52        144.92        11.47 o                         
  -1  -6  11        138.73        140.20        13.10 o                         
   0  -6  11         14.50         11.28         7.72 o                         
   1  -6  11        130.32        119.99        11.88 o                         
   2  -6  11         52.28         49.22         6.10 o                         
   3  -6  11         19.18         13.77         3.75 o                         
  -5  -5  11         12.76         18.75         5.26 o                         
  -4  -5  11        112.96        116.16        10.62 o                         
  -3  -5  11         61.84         51.23         7.96 o                         
  -2  -5  11         33.83         32.95         7.72 o                         
  -1  -5  11        337.12        352.38        19.80 o                         
   0  -5  11        249.93        267.85        14.04 o                         
   1  -5  11        119.85        112.53         9.37 o                         
   2  -5  11        151.77        164.06        10.28 o                         
   3  -5  11         60.84         61.72         6.49 o                         
   4  -5  11         50.42         49.37         8.96 o                         
  -5  -4  11         16.17         22.03         5.20 o                         
  -4  -4  11         84.88         94.01        13.06 o                         
  -3  -4  11         59.04         58.41         8.92 o                         
  -2  -4  11        175.34        167.51        12.46 o                         
  -1  -4  11        229.95        219.60        16.43 o                         
   0  -4  11         57.42         55.73         8.15 o                         
   1  -4  11         39.61         36.52         7.06 o                         
   2  -4  11         38.75         40.63         6.91 o                         
   3  -4  11        106.31         99.15         9.42 o                         
   4  -4  11          4.64          0.60         6.93 o                         
   5  -4  11         49.05         53.91         7.84 o                         
  -6  -3  11         26.55         30.54         4.38 o                         
  -5  -3  11         48.89         67.14         8.98 o                         
  -4  -3  11         89.41        105.97        12.25 o                         
  -3  -3  11         14.25         10.11         7.48 o                         
  -2  -3  11         75.56         73.56         7.86 o                         
  -1  -3  11        438.23        460.39        18.16 o                         
   0  -3  11        162.91        155.28        11.10 o                         
   1  -3  11        129.86        149.25        10.97 o                         
   2  -3  11        356.73        340.68        17.20 o                         
   3  -3  11        149.36        134.46        16.72 o                         
   4  -3  11         45.63         48.69        10.79 o                         
   5  -3  11         20.54         23.21         6.91 o                         
  -6  -2  11         22.83         10.24         6.76 o                         
  -5  -2  11         54.91         59.38        13.36 o                         
  -4  -2  11         40.67         67.22        16.12 o                         
  -3  -2  11         16.80         31.16         8.56 o                         
  -2  -2  11        157.48        163.70        10.33 o                         
  -1  -2  11        112.40        106.82         9.81 o                         
   0  -2  11         11.35         13.93         5.88 o                         
   1  -2  11        218.26        217.55        14.58 o                         
   2  -2  11         19.46         30.25        13.26 o                         
   3  -2  11         20.56         20.99         7.17 o                         
   4  -2  11         13.57          9.47         8.80 o                         
   5  -2  11         26.07         22.12         6.88 o                         
  -6  -1  11         30.04         18.40         7.60 o                         
  -5  -1  11         58.10         45.82        11.75 o                         
  -4  -1  11         60.80         77.67        10.13 o                         
  -3  -1  11        141.65        166.28        14.63 o                         
  -2  -1  11        175.02        176.77        10.61 o                         
  -1  -1  11        459.58        485.38        18.20 o                         
   0  -1  11        185.25        183.14        21.02 o                         
   1  -1  11        167.24        188.67        15.11 o                         
   2  -1  11        166.08        177.68        14.66 o                         
   3  -1  11          6.67          1.65         6.50 o                         
   4  -1  11         41.91         44.70         7.34 o                         
   5  -1  11         31.76         32.37         7.53 o                         
  -6   0  11         18.48         21.32         8.00 o                         
  -5   0  11          6.45         12.00        10.43 o                         
  -4   0  11        167.55        172.33        19.92 o                         
  -3   0  11         41.17         45.61        14.66 o                         
  -2   0  11        147.07        122.30        18.05 o                         
  -1   0  11        180.68        157.28        19.94 o                         
   0   0  11        102.53        112.95        12.63 o                         
   1   0  11        259.82        228.79        16.29 o                         
   2   0  11          0.38          3.17         7.52 o                         
   3   0  11         56.91         64.39         9.83 o                         
   4   0  11          8.88         12.21         5.82 o                         
   5   0  11         65.86         61.44         6.28 o                         
  -6   1  11         30.47         26.77         8.30 o                         
  -5   1  11         56.04         61.95        12.44 o                         
  -4   1  11         58.79         61.32        14.41 o                         
  -3   1  11        136.03        133.71        19.62 o                         
   0   1  11        133.33        152.83        13.42 o                         
   1   1  11        286.97        319.22        18.24 o                         
   2   1  11        206.47        217.00        15.36 o                         
   3   1  11         23.28         22.31         7.31 o                         
   4   1  11         25.85         24.19         8.44 o                         
   5   1  11         20.14         17.06         6.66 o                         
  -6   2  11         44.19         39.48         8.36 o                         
  -5   2  11         54.28         53.14        12.18 o                         
  -4   2  11          0.66         -5.18        10.50 o                         
  -3   2  11         54.88         76.60        15.63 o                         
   0   2  11         15.15          8.94         9.14 o                         
   1   2  11        230.39        226.94        22.83 o                         
   2   2  11         11.60         15.28         7.41 o                         
   3   2  11         11.53          3.81         5.82 o                         
   4   2  11         64.01         59.47        13.23 o                         
   5   2  11         51.59         51.57         9.22 o                         
  -5   3  11         25.34         20.77         8.85 o                         
  -4   3  11        102.06        105.38        15.77 o                         
  -3   3  11         13.41         18.32        10.42 o                         
   0   3  11        152.55        138.19        12.80 o                         
   1   3  11         95.47        109.64        10.99 o                         
   2   3  11        322.60        318.67        20.71 o                         
   3   3  11         82.89         85.35        15.44 o                         
   4   3  11         22.28         28.67        10.46 o                         
   5   3  11          9.38          8.57         3.83 o                         
   0   4  11         46.24         41.79         7.70 o                         
   1   4  11         41.33         44.47         7.39 o                         
   2   4  11         53.25         74.11        14.02 o                         
   3   4  11         78.51         92.70        14.42 o                         
   4   4  11         22.97         33.42         9.62 o                         
   5   4  11         63.88         66.38         8.99 o                         
   0   5  11        217.63        210.95        16.89 o                         
   1   5  11        243.01        256.91        20.10 o                         
   2   5  11         69.77         82.82        13.14 o                         
   3   5  11         96.99        104.70        13.98 o                         
   4   5  11         88.90         98.50        11.41 o                         
  -1   6  11         78.78         70.96         9.76 o                         
   2   6  11         60.88         65.63         9.87 o                         
   3   6  11         23.58         23.49         6.94 o                         
  -2  -6  12         12.12         13.39         7.07 o                         
  -1  -6  12         52.51         66.37         8.11 o                         
   0  -6  12        138.16        156.20        18.61 o                         
   1  -6  12         46.95         47.88         6.47 o                         
  -3  -5  12          4.79          5.77        12.46 o                         
  -2  -5  12          7.84          5.75         5.57 o                         
  -1  -5  12         18.35         30.43         7.43 o                         
   0  -5  12         50.87         65.95         9.75 o                         
   1  -5  12         63.86         68.37         6.36 o                         
   2  -5  12          1.30          0.83         3.39 o                         
   3  -5  12         53.05         45.49         7.10 o                         
  -4  -4  12         10.09         11.05        13.39 o                         
  -3  -4  12         44.67         41.66         7.13 o                         
  -2  -4  12         51.48         46.65         8.47 o                         
  -1  -4  12         72.41         65.37        10.94 o                         
   0  -4  12        393.77        404.62        14.78 o                         
   1  -4  12        125.67        123.42         8.58 o                         
   2  -4  12        188.99        198.61        11.27 o                         
   3  -4  12        110.80        110.64        11.66 o                         
  -5  -3  12         18.86         16.82         4.32 o                         
  -4  -3  12         14.85         15.23        10.31 o                         
  -3  -3  12          6.16         22.51         6.85 o                         
  -2  -3  12         34.19         38.04         6.81 o                         
  -1  -3  12          6.96          6.38         5.03 o                         
   0  -3  12         39.36         51.34         7.02 o                         
   1  -3  12        135.56        138.58        10.76 o                         
   2  -3  12         20.74         23.85         9.38 o                         
   3  -3  12         77.81         82.32        11.36 o                         
   4  -3  12         80.78         77.07         9.38 o                         
  -5  -2  12         14.65         19.61         3.83 o                         
  -4  -2  12         95.53         92.58         8.93 o                         
  -3  -2  12          8.39          5.62         4.32 o                         
  -2  -2  12         86.24         81.47        11.61 o                         
  -1  -2  12         90.47        118.19         9.26 o                         
   0  -2  12        241.49        261.76        14.65 o                         
   1  -2  12        167.94        209.41        19.95 o                         
   2  -2  12        122.77        130.14        15.99 o                         
   3  -2  12        219.45        220.93        17.91 o                         
   4  -2  12         32.98         25.56         6.98 o                         
  -5  -1  12          7.43         14.28         4.84 o                         
  -4  -1  12        101.98        101.81         7.22 o                         
  -3  -1  12         43.20         37.29         6.04 o                         
  -2  -1  12         91.77         98.77         9.93 o                         
  -1  -1  12         28.67         27.72         6.92 o                         
   0  -1  12         75.66        101.37        16.29 o                         
   1  -1  12        176.29        171.94        19.01 o                         
   2  -1  12         36.82         54.90        12.76 o                         
   3  -1  12         93.54         97.79        13.01 o                         
   4  -1  12         47.87         49.30         8.47 o                         
  -5   0  12        120.18        122.61        10.25 o                         
  -4   0  12         66.07         72.81         6.52 o                         
  -3   0  12        131.30        145.12         9.06 o                         
  -2   0  12         36.41         39.70        11.91 o                         
  -1   0  12         34.75         50.09        13.17 o                         
   0   0  12        500.69        518.24        30.80 o                         
   1   0  12        137.30        175.24        18.68 o                         
   2   0  12         41.85         47.04         8.68 o                         
   3   0  12        210.47        206.90        12.38 o                         
   4   0  12         19.42         20.34         4.40 o                         
  -5   1  12          4.99          6.81         3.07 o                         
  -4   1  12        146.49        146.83        13.91 o                         
  -3   1  12         41.92         38.95         7.49 o                         
  -2   1  12        115.79        127.91        16.81 o                         
  -1   1  12         30.58         34.88        12.88 o                         
   0   1  12         57.94         72.81        14.36 o                         
   1   1  12        169.57        167.10        12.94 o                         
   2   1  12         33.74         41.61         7.94 o                         
   3   1  12         89.31         95.86         9.02 o                         
   4   1  12         39.11         36.30         4.90 o                         
  -5   2  12         14.58         13.97         3.99 o                         
  -4   2  12        106.66        102.69        12.33 o                         
  -3   2  12         14.47         12.55         7.59 o                         
  -2   2  12         24.52         10.06        10.90 o                         
  -1   2  12         42.89         37.65        11.53 o                         
   0   2  12        238.09        254.99        21.13 o                         
   1   2  12        193.65        204.62        13.75 o                         
   2   2  12        122.61        124.86        10.55 o                         
   3   2  12        233.37        233.57        19.37 o                         
   4   2  12         29.08         31.80         8.09 o                         
  -1   3  12          2.84          5.44         8.63 o                         
   0   3  12         48.47         46.27        10.67 o                         
   1   3  12        137.21        142.45        11.46 o                         
   2   3  12         55.89         60.09         7.11 o                         
   3   3  12         97.42        132.61        14.35 o                         
   4   3  12         91.45        106.37        10.87 o                         
  -2   4  12         60.34         57.51        10.98 o                         
  -1   4  12         71.60         68.93        11.55 o                         
   0   4  12        343.18        336.98        20.44 o                         
   1   4  12        194.15        192.09        14.43 o                         
   2   4  12        144.90        162.32        15.48 o                         
   3   4  12         94.43         90.78        11.31 o                         
  -2   5  12         25.48         23.05         6.98 o                         
  -1   5  12         10.46         10.48         5.78 o                         
   1   5  12         56.08         63.05         9.46 o                         
   2   5  12         14.13         22.45         6.69 o                         
   3   5  12          9.95         10.98         5.11 o                         
  -2  -4  13          2.78          2.97         4.87 o                         
  -1  -4  13         24.73         29.29         7.07 o                         
   0  -4  13         32.50         30.86         6.41 o                         
  -3  -3  13         30.29         29.84         6.49 o                         
  -2  -3  13          9.28          8.52         5.40 o                         
  -1  -3  13          2.39          2.83         3.53 o                         
   0  -3  13         12.62         15.25         4.36 o                         
   1  -3  13         29.77         30.69         7.43 o                         
   2  -3  13          0.31          4.04         5.11 o                         
  -3  -2  13         81.41         79.71         9.33 o                         
  -2  -2  13         12.73         10.45         4.18 o                         
  -1  -2  13         81.44         93.31         7.77 o                         
   0  -2  13         38.12         42.78         9.60 o                         
   1  -2  13        162.30        189.44        15.70 o                         
   2  -2  13        255.57        269.99        16.92 o                         
   3  -2  13         71.22         70.50         7.97 o                         
  -3  -1  13         15.15         11.93         4.10 o                         
  -2  -1  13         60.77         65.63        10.26 o                         
  -1  -1  13         30.07         29.49         8.69 o                         
   0  -1  13         10.25         15.02         8.28 o                         
   1  -1  13         22.07         27.18         8.81 o                         
   2  -1  13         36.89         41.29         8.45 o                         
   3  -1  13          3.34          1.59         4.26 o                         
  -3   0  13         41.52         45.28         8.33 o                         
  -2   0  13          8.08         17.46         7.89 o                         
  -1   0  13         45.55         42.66        10.73 o                         
   0   0  13         17.86         18.04         8.80 o                         
   1   0  13        185.21        190.65        16.26 o                         
   2   0  13        127.39        131.62        12.43 o                         
   3   0  13         68.50         65.88         7.68 o                         
  -3   1  13          0.83          5.18         5.75 o                         
  -2   1  13         32.28         48.79        10.01 o                         
  -1   1  13          0.61          0.58         7.40 o                         
   0   1  13         16.48         24.17         8.94 o                         
   1   1  13         33.87         37.65         9.16 o                         
   2   1  13         48.14         49.18         8.28 o                         
  -3   2  13         49.67         54.87         8.64 o                         
  -2   2  13         11.90          8.00         7.18 o                         
  -1   2  13         57.04         55.23         9.80 o                         
   0   2  13         40.21         41.87         9.10 o                         
   1   2  13        162.87        166.74        13.69 o                         
   2   2  13        194.11        177.66        12.22 o                         
  -3   3  13         92.20        106.84        10.39 o                         
  -2   3  13         16.28         19.80         7.10 o                         
  -1   3  13         38.56         46.46         8.47 o                         
   0   3  13         52.72         60.54         9.25 o                         
   1   3  13         28.15         26.96         5.92 o                         
  -2   4  13          1.43         -4.70         4.70 o                         
  -1   4  13         32.89         38.95         6.88 o                         
   0   4  13         34.59         34.75         6.17 o                         
                                                                                
