# Supplementary material for: Chloro­cobalt complexes with pyridyl­ethyl-derived di­aza­cyclo­alkanes
Source: Acta Crystallogr E Crystallogr Commun. 2022 Feb 15;78(Pt 3):235–43. doi: 10.1107/S2056989022001220 (PMC8900507; doi:10.1107/S2056989022001220)
Supplement: Supplementary file 5 [file e-78-00235-ta-eab1607sup5.hkl]

data_ta-eab1607                                                                 
_shelx_title ' ta-eab1607_a.res in P2(1)/n'                                     
_shelx_refln_list_code          4                                               
_shelx_F_calc_maximum      166.64                                               
_exptl_crystal_F_000       724.00                                               
_reflns_d_resolution_high  0.8134                                               
                                                                                
loop_                                                                           
 _space_group_symop_operation_xyz                                               
 'x, y, z'                                                                      
 '-x+1/2, y+1/2, -z+1/2'                                                        
 '-x, -y, -z'                                                                   
 'x-1/2, -y-1/2, z-1/2'                                                         
                                                                                
_cell_length_a    10.3626                                                       
_cell_length_b    11.5871                                                       
_cell_length_c    13.7035                                                       
_cell_angle_alpha  90.000                                                       
_cell_angle_beta  108.308                                                       
_cell_angle_gamma  90.000                                                       
                                                                                
_shelx_F_squared_multiplier     1.000                                           
                                                                                
loop_                                                                           
 _refln_index_h                                                                 
 _refln_index_k                                                                 
 _refln_index_l                                                                 
 _refln_F_squared_calc                                                          
 _refln_F_squared_meas                                                          
 _refln_F_squared_sigma                                                         
 _refln_observed_status                                                         
   2   0   0       3760.83       3552.44       113.66 o                         
   4   0   0       5718.79       6037.13       123.77 o                         
   6   0   0       1481.38       1443.71       121.78 o                         
   8   0   0        502.09        510.99        51.04 o                         
  10   0   0        447.13        425.16        51.07 o                         
   1   1   0      25265.82      26229.96        92.02 o                         
   2   1   0       1366.23       1400.38        33.64 o                         
   3   1   0        649.06        643.06        34.48 o                         
   4   1   0       5028.21       4853.13        80.86 o                         
   5   1   0       2514.20       2543.64        77.03 o                         
   6   1   0        452.88        415.92        56.85 o                         
   7   1   0        151.89        120.63        69.40 o                         
   8   1   0         64.45         71.35        27.38 o                         
   9   1   0         33.79         62.15        30.41 o                         
  10   1   0          5.82         17.03        28.48 o                         
  11   1   0         27.21         26.36        21.54 o                         
  12   1   0          2.72         20.11        17.10 o                         
   0   2   0       4714.75       4638.50        78.18 o                         
   1   2   0       1630.82       1690.34        35.35 o                         
   2   2   0       1242.07       1606.87       116.43 o                         
   3   2   0       8330.06       8561.23       173.00 o                         
   4   2   0       2130.60       2209.35       116.06 o                         
   5   2   0       4192.98       4282.09       101.66 o                         
   6   2   0       1073.88       1110.71        75.90 o                         
   7   2   0         70.95         38.50        65.42 o                         
   8   2   0         29.48         40.19        26.68 o                         
   9   2   0        256.75        301.96        50.37 o                         
  10   2   0        139.74        123.53        29.55 o                         
  11   2   0         16.21         16.00        15.03 o                         
   1   3   0       2677.46       2780.16        75.39 o                         
   2   3   0         14.21         24.13        10.92 o                         
   3   3   0         17.60         42.45        58.17 o                         
   4   3   0      11541.19      12226.22       212.41 o                         
   5   3   0       4469.67       4746.43       134.30 o                         
   6   3   0         43.09         36.00        38.40 o                         
   7   3   0         47.16         63.37        23.51 o                         
   8   3   0        510.84        523.12        54.28 o                         
   9   3   0        117.99        195.76        50.90 o                         
  10   3   0        593.37        538.62        53.59 o                         
  11   3   0          0.98          1.62        20.36 o                         
   0   4   0       4390.21       4519.57       141.45 o                         
   1   4   0       3068.43       3036.42        46.06 o                         
   2   4   0         21.38         47.45        20.25 o                         
   3   4   0        856.08        942.13       104.05 o                         
   4   4   0          8.81         21.93        27.82 o                         
   5   4   0        402.93        436.14        51.01 o                         
   6   4   0        325.87        356.34        77.68 o                         
   7   4   0        184.25        186.00        28.00 o                         
   8   4   0         24.81         37.89        40.61 o                         
   9   4   0        869.31        915.65        61.71 o                         
  10   4   0         26.92          5.16        38.31 o                         
  11   4   0         69.90         93.00        16.35 o                         
   1   5   0        451.87        538.85        61.41 o                         
   2   5   0        426.40        475.90        65.38 o                         
   3   5   0         93.36        123.56        63.33 o                         
   4   5   0       1829.97       2009.77       123.88 o                         
   5   5   0         19.76         58.17        63.30 o                         
   6   5   0         69.85        114.40       100.82 o                         
   7   5   0         28.58         37.88        24.51 o                         
   8   5   0       1408.37       1451.39        49.49 o                         
   9   5   0          0.07         -6.37        36.63 o                         
  10   5   0        592.14        577.53        43.22 o                         
  11   5   0          3.87          2.55        21.27 o                         
   0   6   0       3119.97       2915.67        94.79 o                         
   1   6   0        550.55        519.62        38.10 o                         
   2   6   0        129.56        239.94        64.27 o                         
   3   6   0        116.94        181.02        66.82 o                         
   4   6   0        266.89        296.79        75.16 o                         
   5   6   0        201.28        240.84        62.83 o                         
   6   6   0        400.01        366.71        46.18 o                         
   7   6   0        682.05        595.01        54.91 o                         
   8   6   0          0.77         71.46        93.93 o                         
   9   6   0        867.83        824.39       124.35 o                         
  10   6   0         28.75         45.20        19.08 o                         
   1   7   0        245.39        259.18        28.95 o                         
   2   7   0        192.24        156.41        65.31 o                         
   3   7   0         71.05         56.06        63.11 o                         
   4   7   0        564.02        627.37       103.52 o                         
   5   7   0       1052.93       1119.50        45.87 o                         
   6   7   0         19.82         26.86        44.67 o                         
   7   7   0          7.47         31.51        35.05 o                         
   8   7   0        385.04        380.07        64.68 o                         
   9   7   0          1.13         14.49        48.13 o                         
  10   7   0        196.45        188.95        36.77 o                         
   0   8   0       1091.25       1043.13        75.18 o                         
   1   8   0         45.54         20.91        51.18 o                         
   2   8   0        431.73        389.57        80.65 o                         
   3   8   0         73.95         75.23        28.19 o                         
   4   8   0       1183.26       1262.35        48.45 o                         
   5   8   0        219.34        223.81        34.83 o                         
   6   8   0        810.80        831.64        87.80 o                         
   7   8   0         15.98         39.45        45.10 o                         
   8   8   0         10.53         17.89        52.41 o                         
   9   8   0        145.50         82.98        41.96 o                         
   1   9   0        169.67        184.98        29.06 o                         
   2   9   0         64.74         55.89        27.14 o                         
   3   9   0        584.95        635.76        63.83 o                         
   4   9   0         60.35         94.83        32.07 o                         
   5   9   0        803.48        780.95        35.14 o                         
   6   9   0          0.43         15.11        35.64 o                         
   7   9   0         62.30        161.31        95.44 o                         
   8   9   0          5.41        -31.20        45.55 o                         
   9   9   0          0.27        -32.76        32.76 o                         
   0  10   0       1637.27       1515.66        77.82 o                         
   1  10   0        174.44        143.86        32.32 o                         
   2  10   0         60.86         80.21        31.83 o                         
   3  10   0         58.85         69.01        53.34 o                         
   4  10   0        130.83        151.08        34.32 o                         
   5  10   0         22.62         20.11        32.36 o                         
   6  10   0        114.00        132.35        65.03 o                         
   7  10   0         62.74         36.41        45.83 o                         
   8  10   0        100.50        124.25        35.84 o                         
   1  11   0       1664.34       1603.74        56.07 o                         
   2  11   0         10.56         -2.06        30.29 o                         
   3  11   0        283.57        252.78        58.45 o                         
   4  11   0         28.73         30.79        26.74 o                         
   5  11   0        101.84         57.93        49.94 o                         
   6  11   0         67.10         36.41        41.87 o                         
   7  11   0          1.03         -3.10        31.83 o                         
   0  12   0        677.41        659.58        55.76 o                         
   1  12   0          9.85         18.41        28.16 o                         
   2  12   0        333.71        311.50        51.72 o                         
   3  12   0         50.80         30.43        43.47 o                         
   4  12   0          9.01          3.01        20.55 o                         
   5  12   0        225.14        157.12        37.43 o                         
   6  12   0          3.05         -8.20        26.70 o                         
   1  13   0         23.48         17.62        31.83 o                         
   2  13   0         79.76         80.51        33.01 o                         
   3  13   0          0.17        -11.04        16.56 o                         
   4  13   0        358.38        341.27        32.38 o                         
 -11   0   1         45.09         46.10        36.30 o                         
  -9   0   1        909.63        907.26        64.13 o                         
  -7   0   1         69.22        132.45        72.14 o                         
  -5   0   1        543.35        591.34        43.92 o                         
  -3   0   1      10889.07      11685.18       186.43 o                         
   1   0   1      17480.10      15444.82       175.32 o                         
   3   0   1       4537.34       4655.18       103.08 o                         
   5   0   1       8237.44       8295.84       237.47 o                         
   7   0   1        906.67        859.81       112.37 o                         
   9   0   1       1014.41       1025.22        68.05 o                         
  11   0   1         45.94         33.61        28.26 o                         
 -12   1   1         27.71         40.78        20.83 o                         
 -11   1   1         20.01         33.55        24.04 o                         
 -10   1   1        231.50        288.16        35.63 o                         
  -9   1   1          1.02         42.98        30.21 o                         
  -8   1   1       1559.79       1660.85        64.10 o                         
  -7   1   1         49.43        -15.75        67.20 o                         
  -6   1   1         33.45         27.41        33.21 o                         
  -5   1   1        131.66        117.60        30.23 o                         
  -4   1   1       3886.60       4165.05        81.45 o                         
  -3   1   1        183.43        200.93        18.67 o                         
  -2   1   1       7799.15       7737.39       352.40 o                         
  -1   1   1       3986.64       4325.79        40.58 o                         
   0   1   1       1105.55       1130.84        41.05 o                         
   1   1   1        302.36        341.27        12.02 o                         
   2   1   1       2127.70       2093.40        39.66 o                         
   3   1   1       3694.10       3715.14        64.06 o                         
   4   1   1      11979.88      11939.73       129.08 o                         
   5   1   1        279.34        260.41        37.56 o                         
   6   1   1       1093.98       1029.93        76.63 o                         
   7   1   1        468.41        429.82        93.24 o                         
   8   1   1        590.46        646.69        33.04 o                         
   9   1   1         27.37         45.20        31.42 o                         
  10   1   1        368.96        373.49        32.59 o                         
  11   1   1          4.28          6.48        18.18 o                         
 -12   2   1         43.24         53.97        20.61 o                         
 -11   2   1        209.25        215.35        20.37 o                         
 -10   2   1        109.68        111.81        30.12 o                         
  -9   2   1        896.53        887.21        51.38 o                         
  -8   2   1        268.62        311.68        25.78 o                         
  -7   2   1        141.03        160.12        40.90 o                         
  -6   2   1        152.51        230.43        41.04 o                         
  -5   2   1        883.12        898.42        59.54 o                         
  -4   2   1        491.53        535.06        50.08 o                         
  -3   2   1        166.81        184.40        64.43 o                         
  -2   2   1       4345.15       4170.86        80.94 o                         
  -1   2   1         31.60         56.94        33.92 o                         
   0   2   1        288.71        331.96        20.43 o                         
   1   2   1        426.59        431.21        13.05 o                         
   2   2   1       9523.35       9201.86       113.59 o                         
   3   2   1        650.13        668.46        43.76 o                         
   4   2   1         35.52         56.26        21.33 o                         
   5   2   1       1788.99       1728.78        69.00 o                         
   6   2   1         42.83         77.52        62.43 o                         
   7   2   1        344.71        391.44        48.57 o                         
   8   2   1       1369.70       1367.11        51.70 o                         
   9   2   1       1181.66       1205.98        81.29 o                         
  10   2   1          0.73         38.88        32.56 o                         
  11   2   1         38.49         35.59        29.61 o                         
 -12   3   1         47.59         72.09        18.74 o                         
 -11   3   1         95.76         87.62        24.42 o                         
 -10   3   1         75.92         45.33        45.96 o                         
  -9   3   1        322.63        325.36        52.69 o                         
  -8   3   1        748.68        730.24        46.31 o                         
  -7   3   1         58.29         69.04        38.87 o                         
  -6   3   1          8.43         17.23        33.32 o                         
  -5   3   1       2344.28       2524.12       130.15 o                         
  -4   3   1         16.81         37.03        35.33 o                         
  -3   3   1       1032.41        902.51       104.16 o                         
  -2   3   1       2441.75       2430.28        51.19 o                         
  -1   3   1       5698.41       5195.81       604.51 o                         
   0   3   1       1980.65       1968.23        41.85 o                         
   1   3   1      11593.31      11716.49       179.93 o                         
   2   3   1        783.78        852.96        31.71 o                         
   3   3   1       1525.95       1719.40        95.34 o                         
   4   3   1        367.65        326.92        40.55 o                         
   5   3   1       1401.94       1281.84       118.49 o                         
   6   3   1        112.28        142.58        48.59 o                         
   7   3   1          5.05          6.10        22.22 o                         
   8   3   1         23.06         17.70        44.10 o                         
   9   3   1         54.42         55.70        44.29 o                         
  10   3   1        428.63        353.21        47.69 o                         
  11   3   1         34.50         22.22        16.48 o                         
 -11   4   1          5.09         12.54        21.12 o                         
 -10   4   1        422.80        427.82        50.90 o                         
  -9   4   1         12.00         59.57        45.17 o                         
  -8   4   1          8.69         38.82        36.47 o                         
  -7   4   1        267.37        293.61        36.87 o                         
  -6   4   1       2032.83       2264.13        92.30 o                         
  -5   4   1          1.19         -0.58        38.75 o                         
  -4   4   1       4388.05       4935.70       219.25 o                         
  -3   4   1        162.69        175.79        29.00 o                         
  -2   4   1        538.10        593.95        29.23 o                         
  -1   4   1       4591.75       4539.05       141.12 o                         
   0   4   1      12386.71      12026.18       205.12 o                         
   1   4   1       1683.90       1677.08        46.01 o                         
   2   4   1       5409.68       5864.96        91.33 o                         
   3   4   1        311.84        487.25        39.11 o                         
   4   4   1        463.32        489.01        89.48 o                         
   5   4   1        262.38        333.59        79.99 o                         
   6   4   1       1647.88       1639.17        98.20 o                         
   7   4   1        203.73        195.03        23.22 o                         
   8   4   1         51.98         67.31        43.88 o                         
   9   4   1          5.56         74.64        43.55 o                         
  10   4   1         57.48         12.79        33.39 o                         
  11   4   1         22.34         27.87        13.13 o                         
 -11   5   1          0.12          2.83        18.26 o                         
 -10   5   1         26.86         64.02        27.93 o                         
  -9   5   1         71.53         78.51        40.50 o                         
  -8   5   1         13.95         13.43        27.19 o                         
  -7   5   1        492.92        505.98        51.94 o                         
  -6   5   1        196.43        237.77       111.02 o                         
  -5   5   1       3621.83       4099.18       393.45 o                         
  -4   5   1         60.89         99.04        55.02 o                         
  -3   5   1       4274.62       4779.69       155.92 o                         
  -2   5   1        433.03        485.14        29.73 o                         
  -1   5   1       5389.71       5273.86       146.98 o                         
   0   5   1        769.66        851.57        38.94 o                         
   1   5   1       5646.97       6220.45        98.12 o                         
   2   5   1        841.40        990.83        58.18 o                         
   3   5   1        567.63        757.16       103.94 o                         
   4   5   1       1020.03       1163.52       123.98 o                         
   5   5   1       1917.63       2052.69       156.33 o                         
   6   5   1         75.60         77.93        22.05 o                         
   7   5   1         25.95         40.12        26.69 o                         
   8   5   1        159.50        230.88        44.15 o                         
   9   5   1          4.94         -7.85        35.21 o                         
  10   5   1          1.32          7.57        26.86 o                         
 -11   6   1          7.41         -7.44        23.35 o                         
 -10   6   1          5.20         20.71        20.41 o                         
  -9   6   1        487.56        511.36        71.45 o                         
  -8   6   1         14.66         42.01        46.32 o                         
  -7   6   1         22.81          2.39        43.22 o                         
  -6   6   1       1640.42       1714.97        85.93 o                         
  -5   6   1        497.08        500.84       137.31 o                         
  -4   6   1       3231.29       3295.22       241.56 o                         
  -3   6   1        223.92        305.51        57.14 o                         
  -2   6   1        702.39        790.40        63.17 o                         
  -1   6   1        862.08        856.82        67.45 o                         
   0   6   1       2764.69       2871.95        72.22 o                         
   1   6   1        603.34        682.96        36.33 o                         
   2   6   1         73.33         70.58        57.76 o                         
   3   6   1        460.97        467.97        89.59 o                         
   4   6   1         45.48         43.88        62.04 o                         
   5   6   1        259.24        331.92        85.23 o                         
   6   6   1        420.14        354.71        31.53 o                         
   7   6   1         63.84        142.06        48.49 o                         
   8   6   1         47.58         17.42        31.17 o                         
   9   6   1        148.61        109.60        29.77 o                         
  10   6   1         25.71         34.67        16.67 o                         
 -10   7   1         77.46         43.49        34.22 o                         
  -9   7   1         20.67         21.10        48.95 o                         
  -8   7   1       1074.14       1148.20        52.40 o                         
  -7   7   1         75.06         52.15        35.77 o                         
  -6   7   1         14.09         56.34        31.28 o                         
  -5   7   1       1145.90       1113.90        45.02 o                         
  -4   7   1       1127.84       1102.36       143.73 o                         
  -3   7   1       1170.32       1194.69       133.88 o                         
  -2   7   1        585.20        533.99        87.12 o                         
  -1   7   1       1077.13       1164.76        68.24 o                         
   0   7   1       1835.26       1817.86        69.92 o                         
   1   7   1        466.03        463.71        48.15 o                         
   2   7   1         11.39         10.76        37.31 o                         
   3   7   1         38.55         50.79        42.31 o                         
   4   7   1        774.59        755.46       120.00 o                         
   5   7   1        442.90        418.46        32.46 o                         
   6   7   1         29.12         20.57        26.13 o                         
   7   7   1        208.39        341.44        55.13 o                         
   8   7   1         27.63         74.28        57.60 o                         
   9   7   1          0.17         22.78        46.18 o                         
  10   7   1        152.18        128.80        31.06 o                         
 -10   8   1          3.01          2.77        24.94 o                         
  -9   8   1        398.11        394.45        52.71 o                         
  -8   8   1         96.36        159.60        77.18 o                         
  -7   8   1         95.50        110.71        38.53 o                         
  -6   8   1         35.59         74.93        51.72 o                         
  -5   8   1        439.54        434.03        39.54 o                         
  -4   8   1        701.35        687.03        40.39 o                         
  -3   8   1         62.17         76.82        35.15 o                         
  -2   8   1         92.32         77.46        51.97 o                         
  -1   8   1       2427.35       2433.29       113.16 o                         
   0   8   1        359.14        382.36        56.52 o                         
   1   8   1        106.21         53.51        57.16 o                         
   2   8   1        606.52        503.09        89.84 o                         
   3   8   1        631.24        660.25        37.42 o                         
   4   8   1        257.16        239.06        32.77 o                         
   5   8   1         84.40         80.94        24.24 o                         
   6   8   1        368.28        334.47        29.01 o                         
   7   8   1         34.59         40.94        56.39 o                         
   8   8   1          0.07          0.16        51.48 o                         
   9   8   1        632.43        606.37        51.64 o                         
  -9   9   1         27.11         28.98        33.45 o                         
  -8   9   1        510.26        545.24        57.71 o                         
  -7   9   1         71.58         77.25        37.37 o                         
  -6   9   1         25.96         24.64        36.43 o                         
  -5   9   1        452.44        534.77        83.82 o                         
  -4   9   1        171.08        154.78        34.54 o                         
  -3   9   1        225.56        231.00        32.96 o                         
  -2   9   1        440.44        454.88        57.65 o                         
  -1   9   1         17.58         20.03        24.62 o                         
   0   9   1         10.50         20.81        24.48 o                         
   1   9   1         50.03         66.42        26.81 o                         
   2   9   1         61.75         59.44        28.19 o                         
   3   9   1        308.59        300.77        34.74 o                         
   4   9   1        754.31        793.29        96.18 o                         
   5   9   1         43.73         46.53        24.46 o                         
   6   9   1         74.26         97.35        28.62 o                         
   7   9   1         19.33          3.07        52.19 o                         
   8   9   1        377.04        319.98        49.04 o                         
   9   9   1         75.13         62.51        28.13 o                         
  -8  10   1          4.85         -8.09        35.92 o                         
  -7  10   1        173.93        316.19       113.23 o                         
  -6  10   1        346.20        351.34        77.45 o                         
  -5  10   1        151.07        167.07        36.78 o                         
  -4  10   1        348.52        415.01        55.99 o                         
  -3  10   1        567.97        584.56        67.59 o                         
  -2  10   1         21.52         -7.99        53.32 o                         
  -1  10   1          1.30          5.29        28.51 o                         
   0  10   1         93.65         91.64        31.17 o                         
   1  10   1         68.78         46.11        30.90 o                         
   2  10   1         24.00         16.97        30.87 o                         
   3  10   1        241.05        288.86        36.21 o                         
   4  10   1         22.04         20.49        30.81 o                         
   5  10   1        301.60        292.54        42.22 o                         
   6  10   1        188.95        128.04        51.23 o                         
   7  10   1        246.12        259.09        47.31 o                         
   8  10   1         24.32         28.65        29.75 o                         
  -7  11   1         27.92         35.45        34.38 o                         
  -6  11   1         29.93        101.27        55.50 o                         
  -5  11   1        428.49        460.46        52.37 o                         
  -4  11   1        230.84        205.61        60.18 o                         
  -3  11   1        149.90        129.55        58.48 o                         
  -2  11   1        177.97        158.93        58.01 o                         
  -1  11   1       1020.03       1017.07        47.60 o                         
   0  11   1          7.12         -0.43        31.42 o                         
   1  11   1         41.16         55.43        32.57 o                         
   2  11   1        110.24        131.03        33.57 o                         
   3  11   1         39.15         53.29        47.83 o                         
   4  11   1        775.06        735.11        40.38 o                         
   5  11   1        549.67        505.67        32.19 o                         
   6  11   1        250.43        198.83        42.09 o                         
   7  11   1          3.10        -10.78        27.85 o                         
  -6  12   1         83.58         63.30        30.54 o                         
  -5  12   1         40.25         33.29        38.06 o                         
  -4  12   1        306.91        278.22        50.87 o                         
  -3  12   1        115.44        124.03        50.30 o                         
  -2  12   1        138.30        121.78        51.86 o                         
  -1  12   1         16.19         13.45        49.06 o                         
   0  12   1        894.29        851.32        42.34 o                         
   1  12   1          0.87          4.75        28.22 o                         
   2  12   1        197.81        226.74        44.29 o                         
   3  12   1        230.79        169.02        28.41 o                         
   4  12   1        399.91        371.24        27.70 o                         
   5  12   1         46.85         19.35        30.05 o                         
   6  12   1         86.51         65.72        24.09 o                         
  -5  13   1         59.07         38.31        22.39 o                         
  -4  13   1          0.12        -11.33        28.46 o                         
  -3  13   1         23.33          2.06        32.93 o                         
  -2  13   1          2.43         31.94        35.86 o                         
  -1  13   1        481.29        474.69        45.58 o                         
   0  13   1          0.15         18.63        33.56 o                         
   1  13   1        196.70        201.11        31.94 o                         
   2  13   1          1.44        -12.65        19.77 o                         
   3  13   1        110.31         91.38        17.89 o                         
   4  13   1          2.80         18.77        20.94 o                         
   1  14   1          4.12        -10.56        17.34 o                         
 -12   0   2          8.01         30.05        22.56 o                         
 -10   0   2        498.21        508.88        36.46 o                         
  -8   0   2        232.27        254.50        27.95 o                         
  -6   0   2       1480.57       1715.50        91.19 o                         
  -4   0   2      10979.06      11899.68       135.25 o                         
  -2   0   2      27768.76      27355.24       152.24 o                         
   0   0   2      15528.09      16632.63       142.52 o                         
   2   0   2       9971.89       9624.67       359.07 o                         
   4   0   2       4107.78       3919.44       114.69 o                         
   6   0   2       1413.58       1248.92       121.94 o                         
   8   0   2        158.61        105.55        30.54 o                         
  10   0   2          6.82         57.13        36.88 o                         
 -12   1   2          5.50         10.76        14.98 o                         
 -11   1   2         97.51        120.70        21.37 o                         
 -10   1   2         13.25         38.32        31.22 o                         
  -9   1   2        361.54        400.90        37.24 o                         
  -8   1   2         28.30         50.12        20.93 o                         
  -7   1   2        124.19        158.71        52.38 o                         
  -6   1   2        388.24        493.52        47.83 o                         
  -5   1   2       5850.79       6541.40       106.75 o                         
  -4   1   2       1299.04       1471.14        37.63 o                         
  -3   1   2        382.62        457.99        31.38 o                         
  -2   1   2        636.09        626.16        41.71 o                         
  -1   1   2      23873.95      24026.04        86.37 o                         
   0   1   2        523.96        583.69        36.04 o                         
   1   1   2      10430.54      10210.40        73.31 o                         
   2   1   2         13.19          6.59        16.70 o                         
   3   1   2        986.33        923.40        38.19 o                         
   4   1   2       2761.95       2726.95        67.19 o                         
   5   1   2       2803.51       2626.02        85.28 o                         
   6   1   2        642.42        617.28        67.58 o                         
   7   1   2        160.23        164.02        23.04 o                         
   8   1   2         80.07         59.96        24.03 o                         
   9   1   2         41.32         49.95        31.14 o                         
  10   1   2        155.78        229.17        28.95 o                         
  11   1   2          7.03          9.57        15.02 o                         
 -12   2   2          4.16         11.29        13.82 o                         
 -11   2   2         64.02         50.80        19.43 o                         
 -10   2   2        470.98        527.92        39.02 o                         
  -9   2   2        294.35        275.40        38.22 o                         
  -8   2   2         47.88         62.46        20.93 o                         
  -7   2   2         17.77         18.69        38.00 o                         
  -6   2   2       1069.63       1134.68        71.80 o                         
  -5   2   2         23.64         42.39        28.73 o                         
  -4   2   2       3256.81       3314.33       400.19 o                         
  -3   2   2       5992.27       5553.01       341.43 o                         
  -2   2   2        967.61       1007.80        56.31 o                         
  -1   2   2          6.76         19.67        24.67 o                         
   0   2   2       5199.10       5353.67       127.08 o                         
   1   2   2       4541.68       4208.90        51.24 o                         
   2   2   2        310.45        302.13        21.79 o                         
   3   2   2       2654.03       2644.74        69.23 o                         
   4   2   2        679.34        761.35        46.62 o                         
   5   2   2       1119.90       1006.66        72.03 o                         
   6   2   2        165.25        199.19        51.80 o                         
   7   2   2        323.49        331.85        26.59 o                         
   8   2   2        541.08        530.08        31.96 o                         
   9   2   2        357.34        403.33        31.10 o                         
  10   2   2         70.64         74.63        38.47 o                         
  11   2   2          8.37         -7.24        22.83 o                         
 -12   3   2        104.02         95.09        14.80 o                         
 -11   3   2         30.64         29.90        26.26 o                         
 -10   3   2         52.03         33.56        44.78 o                         
  -9   3   2         10.44         42.59        45.99 o                         
  -8   3   2        351.56        346.60        25.76 o                         
  -7   3   2        337.60        334.33        49.53 o                         
  -6   3   2        252.66        258.61        42.62 o                         
  -5   3   2       1542.44       1613.34       172.32 o                         
  -4   3   2        238.11        163.63        99.31 o                         
  -3   3   2        275.50        291.74        35.79 o                         
  -2   3   2        465.34        454.73        39.12 o                         
  -1   3   2        697.72        666.45        39.40 o                         
   0   3   2        815.33        793.74        42.33 o                         
   1   3   2         41.85         54.16        13.07 o                         
   2   3   2        942.43        901.64        38.30 o                         
   3   3   2          5.02         20.00        54.22 o                         
   4   3   2       2857.87       2939.34       177.79 o                         
   5   3   2          8.80         15.26        53.59 o                         
   6   3   2       1952.49       1879.31       102.60 o                         
   7   3   2         20.37         -8.33        28.88 o                         
   8   3   2       1025.86       1008.70        56.73 o                         
   9   3   2          6.71         -7.38        26.92 o                         
  10   3   2        358.17        324.78        42.67 o                         
  11   3   2          2.22          1.95        20.28 o                         
 -11   4   2         33.52         34.65        24.24 o                         
 -10   4   2         55.26         92.45        45.61 o                         
  -9   4   2       1105.98       1123.84        97.77 o                         
  -8   4   2         81.98        124.52        23.34 o                         
  -7   4   2         39.12         61.24        16.91 o                         
  -6   4   2        242.89        259.41        42.88 o                         
  -5   4   2         26.14         84.14        42.08 o                         
  -4   4   2       1463.06       1639.69       197.65 o                         
  -3   4   2        256.18        258.90        38.40 o                         
  -2   4   2        790.79        796.80        52.02 o                         
  -1   4   2       2832.19       2670.97        78.79 o                         
   0   4   2          4.72         23.60        18.75 o                         
   1   4   2        115.17        155.78        16.92 o                         
   2   4   2       3841.96       4154.63       109.33 o                         
   3   4   2       6474.98       7311.26       269.85 o                         
   4   4   2         93.62         45.69        67.06 o                         
   5   4   2       1675.21       1588.76       140.47 o                         
   6   4   2        154.99        209.34        42.09 o                         
   7   4   2        222.92        190.60        30.48 o                         
   8   4   2         53.43         17.35        27.00 o                         
   9   4   2       1142.86       1157.70        62.67 o                         
  10   4   2         42.38         14.10        29.47 o                         
 -11   5   2         12.86         21.50        19.80 o                         
 -10   5   2        376.91        384.82        44.62 o                         
  -9   5   2        276.68        364.90        72.25 o                         
  -8   5   2       1673.85       1565.04        50.37 o                         
  -7   5   2          1.68         26.51        19.03 o                         
  -6   5   2        206.37        251.42        60.42 o                         
  -5   5   2          3.42         24.13        43.92 o                         
  -4   5   2        783.76        847.49       149.77 o                         
  -3   5   2        429.78        389.97        64.29 o                         
  -2   5   2       1161.46       1174.80        64.99 o                         
  -1   5   2         28.39         28.91        25.12 o                         
   0   5   2       4403.82       4680.18        93.65 o                         
   1   5   2       2039.04       2205.52        93.48 o                         
   2   5   2        912.04        880.19        62.52 o                         
   3   5   2       1166.70       1513.03       143.07 o                         
   4   5   2       2439.88       2746.08       185.55 o                         
   5   5   2        513.05        563.64        74.52 o                         
   6   5   2        367.86        347.76        25.33 o                         
   7   5   2          3.12          5.51        24.86 o                         
   8   5   2        137.16        174.22        28.67 o                         
   9   5   2         64.51        117.44        35.15 o                         
  10   5   2        266.62        196.72        27.22 o                         
 -11   6   2         37.11         64.62        28.62 o                         
 -10   6   2         54.94         63.37        22.57 o                         
  -9   6   2       1812.17       2169.41        61.99 o                         
  -8   6   2        227.30        261.43        54.52 o                         
  -7   6   2        397.33        451.66        30.42 o                         
  -6   6   2         40.25         39.99        20.89 o                         
  -5   6   2       1359.90       1577.90       196.36 o                         
  -4   6   2       3915.42       4215.97       268.97 o                         
  -3   6   2        284.28        363.84        46.51 o                         
  -2   6   2        210.52        250.61        41.42 o                         
  -1   6   2       1698.68       1739.62        76.30 o                         
   0   6   2        867.42        904.12        51.22 o                         
   1   6   2        198.31        174.25        32.59 o                         
   2   6   2         53.45         98.78        31.13 o                         
   3   6   2       1659.87       1733.92       198.31 o                         
   4   6   2         93.37        117.45        50.53 o                         
   5   6   2        580.74        582.25        35.57 o                         
   6   6   2          2.12         18.05        25.50 o                         
   7   6   2        111.95        124.14        38.31 o                         
   8   6   2        133.14        165.72        28.35 o                         
   9   6   2        295.57        225.70        29.88 o                         
  10   6   2          3.29         33.20        32.19 o                         
 -10   7   2         59.74         26.23        33.61 o                         
  -9   7   2         18.80        143.75       100.47 o                         
  -8   7   2        269.33        280.73        40.70 o                         
  -7   7   2         93.08        145.06        67.27 o                         
  -6   7   2        245.27        234.80        35.19 o                         
  -5   7   2       2338.62       2342.08        61.73 o                         
  -4   7   2        376.02        357.38        98.84 o                         
  -3   7   2       2440.28       2514.49       179.68 o                         
  -2   7   2        227.84        215.25        41.43 o                         
  -1   7   2       1238.34       1123.18       114.15 o                         
   0   7   2        547.33        528.03        57.02 o                         
   1   7   2        182.67        174.03        43.07 o                         
   2   7   2        137.55        146.73        47.65 o                         
   3   7   2        196.06        187.56        55.05 o                         
   4   7   2        434.77        433.33        32.89 o                         
   5   7   2          7.45          8.74        25.84 o                         
   6   7   2         25.24         81.33        56.65 o                         
   7   7   2          4.68         11.20        33.59 o                         
   8   7   2        172.85        185.44        60.73 o                         
   9   7   2          2.00         33.50        43.03 o                         
 -10   8   2         33.98         65.17        28.15 o                         
  -9   8   2         12.72        -19.98        44.95 o                         
  -8   8   2         14.87         30.86        37.19 o                         
  -7   8   2        119.04        138.07        39.30 o                         
  -6   8   2        529.52        565.89        77.02 o                         
  -5   8   2         87.75         65.00        33.40 o                         
  -4   8   2       4844.07       5108.81        90.78 o                         
  -3   8   2        103.10         91.47        34.86 o                         
  -2   8   2        534.88        515.85       102.90 o                         
  -1   8   2         67.72         59.01        35.12 o                         
   0   8   2       2282.03       2304.80       110.57 o                         
   1   8   2         18.15         -0.05        56.58 o                         
   2   8   2         24.57         29.00        60.12 o                         
   3   8   2         44.83         66.06        26.86 o                         
   4   8   2         35.23         29.95        22.16 o                         
   5   8   2         90.63         98.19        25.68 o                         
   6   8   2        247.23        224.53        33.81 o                         
   7   8   2        251.22        235.84        32.84 o                         
   8   8   2         47.92         70.80        49.28 o                         
   9   8   2         39.22         34.27        33.23 o                         
  -9   9   2         20.23         51.39        22.66 o                         
  -8   9   2        172.23        256.04        72.39 o                         
  -7   9   2         26.10         68.51        38.55 o                         
  -6   9   2         20.67         51.96        71.81 o                         
  -5   9   2       1267.18       1320.33        90.40 o                         
  -4   9   2        123.24        104.60        33.42 o                         
  -3   9   2         80.46         83.23        60.19 o                         
  -2   9   2         68.46         90.83        49.53 o                         
  -1   9   2        760.99        778.10        64.57 o                         
   0   9   2        408.62        487.61        56.58 o                         
   1   9   2       1851.33       1899.50        56.22 o                         
   2   9   2        318.92        277.41        34.07 o                         
   3   9   2         86.72         70.46        30.83 o                         
   4   9   2          5.08          1.69        24.60 o                         
   5   9   2        262.32        238.16        35.10 o                         
   6   9   2          0.33          4.31        28.33 o                         
   7   9   2          6.82         20.42        23.66 o                         
   8   9   2          0.18        -15.92        36.85 o                         
  -8  10   2          7.21          6.94        35.56 o                         
  -7  10   2        212.25        278.98        42.83 o                         
  -6  10   2        101.22        112.80        36.76 o                         
  -5  10   2         14.80         67.90        39.16 o                         
  -4  10   2        170.36        256.89        39.09 o                         
  -3  10   2         47.81         43.41        58.23 o                         
  -2  10   2        195.49        189.91        59.13 o                         
  -1  10   2        126.72        114.01        56.25 o                         
   0  10   2        495.78        465.74        61.38 o                         
   1  10   2         73.53         52.23        30.46 o                         
   2  10   2        378.46        340.34        37.42 o                         
   3  10   2         14.91          2.22        44.84 o                         
   4  10   2         11.15         23.95        30.63 o                         
   5  10   2         18.53         18.86        27.37 o                         
   6  10   2        120.37         95.79        25.27 o                         
   7  10   2         24.26         15.04        35.89 o                         
   8  10   2         62.06         69.23        25.33 o                         
  -7  11   2         24.90         15.45        35.23 o                         
  -6  11   2         16.44         22.80        27.49 o                         
  -5  11   2        204.53        194.41        33.04 o                         
  -4  11   2        231.64        176.11        62.43 o                         
  -3  11   2         82.09         78.78        60.48 o                         
  -2  11   2         68.88         65.25        60.42 o                         
  -1  11   2        445.13        422.11        67.89 o                         
   0  11   2        528.89        461.65        65.55 o                         
   1  11   2        727.56        677.00        42.01 o                         
   2  11   2         70.39         95.18        31.97 o                         
   3  11   2         47.38         44.40        42.78 o                         
   4  11   2        182.98        136.15        29.47 o                         
   5  11   2        228.47        196.09        26.44 o                         
   6  11   2         63.64         67.58        18.48 o                         
   7  11   2          4.64         -5.35        22.34 o                         
  -6  12   2         39.40         38.83        31.34 o                         
  -5  12   2          5.35         30.05        39.38 o                         
  -4  12   2         12.22         21.60        47.17 o                         
  -3  12   2        128.56        116.15        54.25 o                         
  -2  12   2         72.66         80.26        55.51 o                         
  -1  12   2        262.14        215.32        57.93 o                         
   0  12   2        217.64        214.94        54.14 o                         
   1  12   2          9.82          9.51        26.24 o                         
   2  12   2        186.40        199.55        39.76 o                         
   3  12   2        106.93         77.64        24.69 o                         
   4  12   2         74.94         68.95        21.00 o                         
   5  12   2        331.86        297.20        19.60 o                         
  -5  13   2          0.12         -0.88        23.30 o                         
  -4  13   2         59.20         21.71        29.47 o                         
  -3  13   2          1.07         -3.65        34.90 o                         
  -2  13   2         35.35         33.48        38.22 o                         
  -1  13   2          0.37         -1.70        37.40 o                         
   0  13   2         73.53         96.43        37.92 o                         
   1  13   2          4.19        -19.18        27.77 o                         
   2  13   2         29.71          3.51        28.57 o                         
   3  13   2         44.85         30.52        21.88 o                         
 -11   0   3         23.74         45.22        40.34 o                         
  -9   0   3       1402.35       1367.61        60.09 o                         
  -7   0   3        155.70        171.67        79.91 o                         
  -5   0   3       1714.32       1841.13        80.99 o                         
  -3   0   3       5071.13       5477.79        82.47 o                         
  -1   0   3      18332.90      17871.61       191.62 o                         
   1   0   3       2260.38       2569.20        69.20 o                         
   3   0   3       4199.41       4062.14        90.36 o                         
   5   0   3       7915.28       7533.93       185.04 o                         
   7   0   3        128.73        148.78        43.25 o                         
   9   0   3       2245.91       2321.88        85.42 o                         
  11   0   3         40.07         30.35        17.81 o                         
 -12   1   3        226.18        277.06        24.04 o                         
 -11   1   3          9.97          9.90        20.68 o                         
 -10   1   3        257.50        242.57        29.63 o                         
  -9   1   3        475.89        494.99        30.92 o                         
  -8   1   3       1459.76       1446.64        53.32 o                         
  -7   1   3         28.80          7.09        41.59 o                         
  -6   1   3        590.05        631.15        57.59 o                         
  -5   1   3         38.69         32.60        22.52 o                         
  -4   1   3        466.01        557.59        30.77 o                         
  -3   1   3         47.43         74.17        16.80 o                         
  -2   1   3       1142.20       1186.51        20.32 o                         
  -1   1   3       5940.03       6274.08        48.88 o                         
   0   1   3        657.55        648.48        22.08 o                         
   1   1   3       2813.23       2748.75       127.82 o                         
   2   1   3        593.86        606.55        24.16 o                         
   3   1   3        732.48        724.80        36.28 o                         
   4   1   3       5572.86       5174.33        85.46 o                         
   5   1   3        175.10        168.46        37.28 o                         
   6   1   3        703.68        684.18        58.26 o                         
   7   1   3         11.74          5.03        26.96 o                         
   8   1   3        410.93        362.18        31.10 o                         
   9   1   3         44.49         40.69        31.12 o                         
  10   1   3        554.47        604.55        38.76 o                         
  11   1   3          2.06         -6.64        18.49 o                         
 -12   2   3         27.53         22.65        15.80 o                         
 -11   2   3         27.58         32.28        20.87 o                         
 -10   2   3        685.49        787.27        85.50 o                         
  -9   2   3        873.13        872.06        56.56 o                         
  -8   2   3        384.83        498.89        35.36 o                         
  -7   2   3        202.72        228.96        42.76 o                         
  -6   2   3        718.65        738.37        54.99 o                         
  -5   2   3         32.81         35.15        26.46 o                         
  -4   2   3        154.72        172.75        64.72 o                         
  -3   2   3       5229.21       5466.90       283.53 o                         
  -2   2   3         56.15         53.81        14.19 o                         
  -1   2   3       2579.33       2546.95        99.44 o                         
   0   2   3       1681.52       1823.71        88.33 o                         
   1   2   3         87.47         99.49        13.77 o                         
   2   2   3         52.28         52.68        20.30 o                         
   3   2   3       1162.43       1005.51        44.26 o                         
   4   2   3        421.29        374.28        35.02 o                         
   5   2   3       4575.91       4395.03       143.19 o                         
   6   2   3        205.62        171.69        49.96 o                         
   7   2   3         34.89          9.69        38.66 o                         
   8   2   3        175.65        139.31        27.07 o                         
   9   2   3        339.70        354.85        28.10 o                         
  10   2   3         58.74         95.17        71.03 o                         
  11   2   3          5.40          0.30        17.34 o                         
 -12   3   3          3.80         19.17        15.19 o                         
 -11   3   3        116.58        116.00        29.71 o                         
 -10   3   3         11.97         41.11        49.61 o                         
  -9   3   3        621.56        574.96        41.23 o                         
  -8   3   3        230.13        208.11        23.66 o                         
  -7   3   3        274.07        287.24        58.21 o                         
  -6   3   3          4.26         12.09        30.97 o                         
  -5   3   3       3680.75       3649.28        97.45 o                         
  -4   3   3       1087.80        914.56       135.64 o                         
  -3   3   3         89.37        119.50        32.74 o                         
  -2   3   3        177.82        206.64        34.46 o                         
  -1   3   3        128.22        155.45        43.85 o                         
   0   3   3       8518.58       8647.88       279.71 o                         
   1   3   3       9235.56       9436.82        96.47 o                         
   2   3   3        874.49        853.21        63.85 o                         
   3   3   3        655.42        657.87        46.92 o                         
   4   3   3       2805.51       2995.01        96.52 o                         
   5   3   3       2916.68       2876.01       183.55 o                         
   6   3   3         66.09         75.98        31.42 o                         
   7   3   3        348.14        267.73        34.15 o                         
   8   3   3         90.19         47.25        37.03 o                         
   9   3   3        683.04        666.15        39.42 o                         
  10   3   3         33.41         60.84        31.78 o                         
 -12   4   3         48.85         59.47        13.98 o                         
 -11   4   3         15.60         23.41        25.62 o                         
 -10   4   3        361.30        293.06        48.49 o                         
  -9   4   3         53.46         87.87        30.32 o                         
  -8   4   3        171.14        161.54        24.24 o                         
  -7   4   3        345.47        352.04        28.23 o                         
  -6   4   3       1195.22       1272.05        92.64 o                         
  -5   4   3        184.04        201.05       108.31 o                         
  -4   4   3       5433.05       4486.45       284.09 o                         
  -3   4   3         82.94         91.65        33.46 o                         
  -2   4   3       1648.98       1547.03        71.01 o                         
  -1   4   3      10758.05      11886.59       257.86 o                         
   0   4   3      11957.43      12068.38       193.71 o                         
   1   4   3       1592.76       1610.50        46.27 o                         
   2   4   3       1666.34       1712.80       127.69 o                         
   3   4   3         96.04         47.99        43.70 o                         
   4   4   3          5.68         -4.77        52.38 o                         
   5   4   3          4.30         29.96        66.19 o                         
   6   4   3        711.93        689.19        52.36 o                         
   7   4   3        142.05        102.28        31.79 o                         
   8   4   3        445.12        378.95        36.23 o                         
   9   4   3          3.23         24.44        24.40 o                         
  10   4   3         15.41         -7.63        25.11 o                         
 -11   5   3          4.51          5.11        20.60 o                         
 -10   5   3         37.26         36.11        37.70 o                         
  -9   5   3        299.20        315.52        33.80 o                         
  -8   5   3         14.02         27.89        20.24 o                         
  -7   5   3         38.88         36.59        19.68 o                         
  -6   5   3         14.34          3.82        52.47 o                         
  -5   5   3      10036.21      11732.16       493.35 o                         
  -4   5   3          1.77         -8.31        91.32 o                         
  -3   5   3       3551.11       3460.28       115.14 o                         
  -2   5   3        829.47        936.13        61.40 o                         
  -1   5   3       4514.55       4502.81       176.44 o                         
   0   5   3       1091.12       1182.66        52.52 o                         
   1   5   3       4784.15       4619.02       104.94 o                         
   2   5   3          2.21          9.55        28.92 o                         
   3   5   3        545.37        607.42        73.59 o                         
   4   5   3        286.79        241.55        61.83 o                         
   5   5   3         27.74         82.93        35.89 o                         
   6   5   3        285.07        221.42        29.51 o                         
   7   5   3         92.06         87.21        28.85 o                         
   8   5   3         78.15         60.81        27.23 o                         
   9   5   3        133.31        166.68        23.79 o                         
  10   5   3         10.31          4.69        17.42 o                         
 -11   6   3          5.69        -10.32        28.84 o                         
 -10   6   3        123.14        113.00        29.47 o                         
  -9   6   3        277.84        308.57        27.53 o                         
  -8   6   3         65.51        172.87        45.57 o                         
  -7   6   3         39.51         51.79        24.81 o                         
  -6   6   3        494.92        485.74        28.99 o                         
  -5   6   3        143.01        147.71       110.56 o                         
  -4   6   3       7910.74       8362.11       368.88 o                         
  -3   6   3        169.35        192.94        42.02 o                         
  -2   6   3       2689.28       2747.31       184.77 o                         
  -1   6   3       2395.01       2296.32       176.56 o                         
   0   6   3       4260.97       4056.23       118.85 o                         
   1   6   3         42.72         38.66        29.85 o                         
   2   6   3        103.87         84.66        35.02 o                         
   3   6   3        413.17        464.73        71.66 o                         
   4   6   3       1033.22       1143.21       101.17 o                         
   5   6   3       1016.19        988.21       111.54 o                         
   6   6   3         10.89          2.20        36.39 o                         
   7   6   3         20.04         56.28        40.04 o                         
   8   6   3         93.18        107.61        24.15 o                         
   9   6   3        110.48         76.97        21.62 o                         
  10   6   3          5.94          7.41        23.79 o                         
 -10   7   3        200.54        237.66        44.34 o                         
  -9   7   3        114.42        185.65        40.76 o                         
  -8   7   3        366.42        363.65        60.01 o                         
  -7   7   3         54.59         85.99        26.43 o                         
  -6   7   3        541.62        638.88        61.67 o                         
  -5   7   3       2015.40       2031.48        60.11 o                         
  -4   7   3        242.95        195.29        90.00 o                         
  -3   7   3       1115.42       1136.27        80.07 o                         
  -2   7   3       1020.91        994.48        75.03 o                         
  -1   7   3        987.48       1048.96       111.57 o                         
   0   7   3       4113.40       4085.57       135.14 o                         
   1   7   3       1211.01       1297.31        71.00 o                         
   2   7   3        522.96        560.97        72.92 o                         
   3   7   3         68.52         55.47        48.12 o                         
   4   7   3        954.15        955.23        58.10 o                         
   5   7   3        121.43         87.40        38.64 o                         
   6   7   3         38.74         42.61        39.10 o                         
   7   7   3          6.13         16.00        38.25 o                         
   8   7   3         80.00         82.60        27.96 o                         
   9   7   3         31.03         80.40        37.59 o                         
 -10   8   3         42.99         61.49        28.65 o                         
  -9   8   3        344.00        401.14        90.50 o                         
  -8   8   3          1.80         10.67        36.46 o                         
  -7   8   3         93.25        171.78        90.17 o                         
  -6   8   3         12.08         20.72        34.87 o                         
  -5   8   3          3.68        -22.42        34.09 o                         
  -4   8   3         36.74         -2.77        33.10 o                         
  -3   8   3          0.23          8.23        39.95 o                         
  -2   8   3         37.82         39.06        40.02 o                         
  -1   8   3       4282.13       4500.24       154.59 o                         
   0   8   3        145.40        117.06        60.78 o                         
   1   8   3       2113.68       2131.83       162.50 o                         
   2   8   3         30.81         24.70        24.18 o                         
   3   8   3       1073.86       1064.00        60.89 o                         
   4   8   3        202.72        239.30        40.25 o                         
   5   8   3       1074.50        977.93        72.41 o                         
   6   8   3         14.33         19.38        30.92 o                         
   7   8   3         62.35         63.43        28.94 o                         
   8   8   3         17.14         33.09        21.13 o                         
   9   8   3        108.56        117.28        28.73 o                         
  -9   9   3         66.04        107.03        22.68 o                         
  -8   9   3        199.17        240.49        35.72 o                         
  -7   9   3         46.71         23.55        37.58 o                         
  -6   9   3         25.40         40.12        49.47 o                         
  -5   9   3        176.52        145.52        38.89 o                         
  -4   9   3        190.94        184.43        38.20 o                         
  -3   9   3        150.08         98.47        46.00 o                         
  -2   9   3        123.58        111.52        49.15 o                         
  -1   9   3        475.57        466.62        58.26 o                         
   0   9   3       1235.62       1297.37        76.81 o                         
   1   9   3         26.55         22.67        45.03 o                         
   2   9   3        648.91        649.67        40.82 o                         
   3   9   3        126.55        113.58        42.72 o                         
   4   9   3        785.31        723.34        43.45 o                         
   5   9   3         65.09         69.13        31.23 o                         
   6   9   3        274.63        251.73        32.77 o                         
   7   9   3         21.11         12.77        22.73 o                         
   8   9   3         66.74         45.11        30.87 o                         
  -8  10   3         16.89         83.57        46.09 o                         
  -7  10   3         21.10          9.80        30.92 o                         
  -6  10   3         74.59        113.10        44.58 o                         
  -5  10   3          8.37         31.17        36.72 o                         
  -4  10   3        273.65        294.28        41.62 o                         
  -3  10   3        332.27        306.63        44.62 o                         
  -2  10   3        924.82        962.69        79.41 o                         
  -1  10   3         16.84         36.82        55.98 o                         
   0  10   3        434.00        452.79        66.19 o                         
   1  10   3         46.20         48.84        52.36 o                         
   2  10   3         24.00         16.18        30.81 o                         
   3  10   3        233.61        192.33        46.21 o                         
   4  10   3          0.11         -0.80        30.58 o                         
   5  10   3        327.64        326.94        36.48 o                         
   6  10   3          1.70          3.39        22.23 o                         
   7  10   3         42.68         31.94        15.56 o                         
  -7  11   3          9.75         41.07        22.29 o                         
  -6  11   3        138.49        139.48        29.19 o                         
  -5  11   3        314.10        463.63        94.02 o                         
  -4  11   3          7.21         65.13        32.00 o                         
  -3  11   3        593.52        666.50        77.30 o                         
  -2  11   3         70.44         61.60        64.07 o                         
  -1  11   3         96.31         49.56        62.15 o                         
   0  11   3          9.15        -12.38        59.16 o                         
   1  11   3        333.20        310.13        62.34 o                         
   2  11   3         70.97         38.13        26.92 o                         
   3  11   3         40.15         34.22        28.55 o                         
   4  11   3        128.65        106.10        27.32 o                         
   5  11   3         15.54         26.03        21.21 o                         
   6  11   3        198.32        180.29        18.35 o                         
  -6  12   3         28.00         61.09        23.83 o                         
  -5  12   3         96.95        108.09        41.41 o                         
  -4  12   3        126.11        152.95        50.71 o                         
  -3  12   3          1.16         -9.52        54.66 o                         
  -2  12   3        195.82        213.54        61.36 o                         
  -1  12   3         41.98         33.31        56.23 o                         
   0  12   3        127.88        123.43        55.68 o                         
   1  12   3         14.46         50.76        48.16 o                         
   2  12   3        109.76        106.33        45.88 o                         
   3  12   3          7.13          4.08        20.86 o                         
   4  12   3         42.65         43.56        18.72 o                         
   5  12   3         74.86         67.70        18.85 o                         
  -5  13   3        140.16        151.74        26.32 o                         
  -4  13   3          3.63        -25.16        30.68 o                         
  -3  13   3         31.53         46.37        35.54 o                         
  -2  13   3         12.95         -0.66        37.98 o                         
  -1  13   3         27.61         43.55        39.82 o                         
   0  13   3         10.14         35.62        37.18 o                         
   1  13   3         91.26         88.14        21.53 o                         
   2  13   3          7.35          1.45        27.88 o                         
   3  13   3         26.87         24.70        20.91 o                         
 -12   0   4         35.63         27.55        27.00 o                         
 -10   0   4        582.18        584.73        51.35 o                         
  -8   0   4       1545.33       1505.28        72.10 o                         
  -6   0   4       5245.77       5395.33       209.15 o                         
  -4   0   4      11673.50      12774.21       332.59 o                         
  -2   0   4      19100.08      20649.49       171.74 o                         
   0   0   4       1285.81       1296.55        58.04 o                         
   2   0   4       1120.72       1040.78        32.72 o                         
   4   0   4         75.67         71.90        37.32 o                         
   6   0   4        998.64       1037.35        64.13 o                         
   8   0   4        118.70         50.60        35.65 o                         
  10   0   4        110.87        180.91        30.18 o                         
 -12   1   4         77.66         78.62        14.55 o                         
 -11   1   4         52.05         66.62        22.78 o                         
 -10   1   4         37.60         70.63        23.43 o                         
  -9   1   4       1877.09       1785.54        51.16 o                         
  -8   1   4         42.64         56.49        28.56 o                         
  -7   1   4        930.54        982.09       113.66 o                         
  -6   1   4        545.69        581.01        47.47 o                         
  -5   1   4       9947.64      10270.96       140.79 o                         
  -4   1   4       1951.50       1991.52        48.37 o                         
  -3   1   4       4660.61       4903.78        76.39 o                         
  -2   1   4       4194.85       4412.85        52.20 o                         
  -1   1   4         79.07        101.90        10.84 o                         
   0   1   4        878.19        906.69        25.86 o                         
   1   1   4       4299.23       4424.98        97.83 o                         
   2   1   4        223.92        216.51        21.05 o                         
   3   1   4        298.80        329.43        31.49 o                         
   4   1   4         58.22         53.14        27.55 o                         
   5   1   4        238.18        244.29        42.18 o                         
   6   1   4         97.83         76.05        25.43 o                         
   7   1   4        404.75        361.20        38.93 o                         
   8   1   4        223.18        141.96        28.99 o                         
   9   1   4        594.87        557.11        37.50 o                         
  10   1   4        108.81        153.49        34.01 o                         
 -12   2   4         15.11         24.48        18.03 o                         
 -11   2   4         67.68         63.68        22.49 o                         
 -10   2   4        210.55        270.54        39.95 o                         
  -9   2   4        600.04        585.42        33.69 o                         
  -8   2   4        512.55        540.34        43.79 o                         
  -7   2   4          3.01         14.08        66.13 o                         
  -6   2   4        448.26        427.25        55.58 o                         
  -5   2   4       1358.50       1379.74        59.35 o                         
  -4   2   4       1962.97       1927.46       128.30 o                         
  -3   2   4         14.68         13.33        14.42 o                         
  -2   2   4       3879.24       4076.77        60.42 o                         
  -1   2   4       8609.91       9175.79       105.89 o                         
   0   2   4       3337.30       3368.10        70.34 o                         
   1   2   4         79.49         93.56        16.27 o                         
   2   2   4        867.13        884.07        61.50 o                         
   3   2   4       2232.03       2172.45        72.87 o                         
   4   2   4        301.96        239.35        46.70 o                         
   5   2   4       1386.80       1337.69        89.33 o                         
   6   2   4        108.97        128.13        27.02 o                         
   7   2   4         41.04         12.16        41.90 o                         
   8   2   4        496.67        460.72        39.83 o                         
   9   2   4        435.11        417.73        29.16 o                         
  10   2   4         49.80         60.05        46.54 o                         
 -12   3   4         48.19         61.24        17.61 o                         
 -11   3   4          4.07         14.35        28.84 o                         
 -10   3   4         63.67         70.06        36.50 o                         
  -9   3   4         87.18         81.91        34.06 o                         
  -8   3   4        710.14        536.41        51.90 o                         
  -7   3   4        366.08        336.08        62.29 o                         
  -6   3   4       2108.93       2324.13       114.07 o                         
  -5   3   4         47.28        -17.31        82.21 o                         
  -4   3   4        393.95        338.56        98.65 o                         
  -3   3   4       3673.82       3736.98       150.07 o                         
  -2   3   4       3060.00       2995.88        95.22 o                         
  -1   3   4       3684.63       4061.50       106.49 o                         
   0   3   4       3390.44       3460.25       107.07 o                         
   1   3   4       1986.76       2022.18        52.68 o                         
   2   3   4         47.77        103.85        41.23 o                         
   3   3   4        603.82        609.56        50.32 o                         
   4   3   4       2613.09       2562.87       110.23 o                         
   5   3   4        297.03        327.25        81.09 o                         
   6   3   4       1480.25       1448.87        83.64 o                         
   7   3   4        412.53        349.48        52.41 o                         
   8   3   4         97.67         80.86        39.20 o                         
   9   3   4        185.10        180.71        30.20 o                         
  10   3   4        143.11        100.35        25.66 o                         
 -12   4   4          0.78          6.83        21.21 o                         
 -11   4   4         12.65         25.58        26.33 o                         
 -10   4   4          2.08         23.81        38.21 o                         
  -9   4   4        260.12        272.07        32.63 o                         
  -8   4   4         66.02         71.90        26.76 o                         
  -7   4   4        297.79        296.02        27.65 o                         
  -6   4   4         60.17         79.57        61.73 o                         
  -5   4   4        766.74        389.60       120.85 o                         
  -4   4   4         17.17         34.05        83.50 o                         
  -3   4   4        591.83        532.84        54.40 o                         
  -2   4   4       3000.45       3100.80       207.91 o                         
  -1   4   4       6959.92       7106.67       147.58 o                         
   0   4   4         12.54         19.38        21.30 o                         
   1   4   4       5477.44       5619.70       116.30 o                         
   2   4   4        361.83        342.33        55.58 o                         
   3   4   4       1687.78       1422.15       162.98 o                         
   4   4   4        623.92        621.80        83.10 o                         
   5   4   4       5638.16       5366.74       119.94 o                         
   6   4   4         42.97         74.01        37.95 o                         
   7   4   4        304.83        201.65        76.15 o                         
   8   4   4         16.83         -2.00        30.08 o                         
   9   4   4        277.54        309.87        28.32 o                         
  10   4   4          6.49         -4.75        19.15 o                         
 -11   5   4          3.07         13.04        21.92 o                         
 -10   5   4         38.92         47.25        30.84 o                         
  -9   5   4        162.53        155.41        30.49 o                         
  -8   5   4        820.83        815.49        47.77 o                         
  -7   5   4         15.65          9.40        22.77 o                         
  -6   5   4         51.22         57.64        46.12 o                         
  -5   5   4       1013.76        808.77       164.39 o                         
  -4   5   4        188.77        105.29        84.10 o                         
  -3   5   4          2.87        -18.13        37.26 o                         
  -2   5   4         78.28         67.06        37.14 o                         
  -1   5   4        271.65        388.59        51.74 o                         
   0   5   4       1678.16       1576.53        51.40 o                         
   1   5   4        443.38        471.16        44.61 o                         
   2   5   4       3839.47       3702.24       184.37 o                         
   3   5   4         73.79         52.79        48.17 o                         
   4   5   4       3914.59       3899.51       179.93 o                         
   5   5   4         67.21         59.87        35.26 o                         
   6   5   4        339.19        286.17        47.09 o                         
   7   5   4          3.33        -10.63        31.53 o                         
   8   5   4         48.01         54.90        26.50 o                         
   9   5   4         24.83         33.45        45.22 o                         
  10   5   4        123.25        147.38        27.00 o                         
 -11   6   4         16.98         40.39        30.27 o                         
 -10   6   4         82.11         98.94        25.31 o                         
  -9   6   4         82.39         79.29        26.92 o                         
  -8   6   4         28.12        111.21        34.90 o                         
  -7   6   4        770.56        784.46        37.56 o                         
  -6   6   4        307.45        243.51        25.99 o                         
  -5   6   4        213.77        163.82       118.54 o                         
  -4   6   4       1444.47       1445.85       179.18 o                         
  -3   6   4       1424.60       1396.58        87.51 o                         
  -2   6   4         28.86         29.80        39.61 o                         
  -1   6   4        313.38        269.28        35.48 o                         
   0   6   4        545.08        531.54        53.87 o                         
   1   6   4       1867.02       1803.89        78.56 o                         
   2   6   4        197.95        221.31        54.80 o                         
   3   6   4       1312.21       1373.13       111.24 o                         
   4   6   4        171.82        192.05        38.31 o                         
   5   6   4        564.28        514.89        53.26 o                         
   6   6   4          0.55         29.85        41.63 o                         
   7   6   4         22.10         35.05        24.70 o                         
   8   6   4        173.23        187.98        23.09 o                         
   9   6   4         53.00         71.21        22.57 o                         
 -11   7   4          5.15         14.63        21.35 o                         
 -10   7   4         13.15         46.02        39.90 o                         
  -9   7   4        424.38        456.11        53.78 o                         
  -8   7   4         13.22         83.89        45.80 o                         
  -7   7   4        105.12        117.00        28.29 o                         
  -6   7   4         82.23         60.79        26.48 o                         
  -5   7   4       2608.46       2742.24        70.18 o                         
  -4   7   4          8.27         24.48        87.59 o                         
  -3   7   4       1341.41       1343.55        89.20 o                         
  -2   7   4         24.53         33.51        43.36 o                         
  -1   7   4       1167.88       1134.20        81.76 o                         
   0   7   4        831.37        852.99        70.54 o                         
   1   7   4       1686.40       1679.05        88.10 o                         
   2   7   4        538.12        562.79        75.93 o                         
   3   7   4        283.24        266.97        28.28 o                         
   4   7   4        695.92        602.83        54.28 o                         
   5   7   4         28.58         36.30        43.00 o                         
   6   7   4        198.67        268.56        50.30 o                         
   7   7   4         43.35         65.83        40.86 o                         
   8   7   4          5.80         13.17        24.69 o                         
   9   7   4        161.35        166.73        31.67 o                         
 -10   8   4         70.60        112.64        29.25 o                         
  -9   8   4          1.53         40.22        28.07 o                         
  -8   8   4         47.41          2.52        35.70 o                         
  -7   8   4         82.76         87.14        61.88 o                         
  -6   8   4        102.99         80.76        35.47 o                         
  -5   8   4         72.34         23.21        51.08 o                         
  -4   8   4        627.18        711.83        45.73 o                         
  -3   8   4        109.22        117.02        31.08 o                         
  -2   8   4        867.15        956.37        71.00 o                         
  -1   8   4        136.78        115.78        30.59 o                         
   0   8   4       1624.64       1657.86        76.82 o                         
   1   8   4        105.93        151.80        43.88 o                         
   2   8   4         61.71         76.77        26.34 o                         
   3   8   4         12.60          5.77        20.83 o                         
   4   8   4        154.53        161.38        32.06 o                         
   5   8   4        171.50        161.78        33.40 o                         
   6   8   4         93.45        124.91        32.40 o                         
   7   8   4          3.01          0.19        26.40 o                         
   8   8   4        312.01        321.45        24.12 o                         
  -9   9   4        197.65        298.91        55.59 o                         
  -8   9   4         53.96         59.56        31.51 o                         
  -7   9   4         30.55         86.64        77.68 o                         
  -6   9   4         17.38         56.19        38.12 o                         
  -5   9   4        184.52        185.20        41.21 o                         
  -4   9   4        421.81        391.81        48.43 o                         
  -3   9   4        881.18       1051.38        76.68 o                         
  -2   9   4          5.00         -3.07        32.47 o                         
  -1   9   4        979.93       1061.42        75.65 o                         
   0   9   4         41.59         53.29        48.08 o                         
   1   9   4        809.17        925.97        71.78 o                         
   2   9   4        184.27        178.80        55.46 o                         
   3   9   4        178.77        174.10        25.77 o                         
   4   9   4        261.10        210.55        33.70 o                         
   5   9   4         21.36         40.96        29.95 o                         
   6   9   4          1.28          8.89        26.40 o                         
   7   9   4         74.08         44.19        20.97 o                         
  -8  10   4        137.68        233.06        38.86 o                         
  -7  10   4         66.51         51.46        30.93 o                         
  -6  10   4        365.03        410.40        85.06 o                         
  -5  10   4         70.01         79.09        37.04 o                         
  -4  10   4        685.15        700.30        48.70 o                         
  -3  10   4        646.82        644.29        47.26 o                         
  -2  10   4         36.28         28.98        59.02 o                         
  -1  10   4        211.68        206.08        63.00 o                         
   0  10   4        751.88        690.70        72.03 o                         
   1  10   4         75.93        103.45        57.54 o                         
   2  10   4         12.53          7.24        41.85 o                         
   3  10   4        357.92        296.40        34.03 o                         
   4  10   4          0.86          5.19        27.89 o                         
   5  10   4        216.42        200.15        29.03 o                         
   6  10   4          2.58          8.82        19.87 o                         
   7  10   4          4.25        -13.78        22.94 o                         
  -7  11   4        188.94        217.97        24.80 o                         
  -6  11   4          3.57        -10.31        27.15 o                         
  -5  11   4        304.07        364.05        48.43 o                         
  -4  11   4         11.80         30.70        31.56 o                         
  -3  11   4         72.14         88.69        65.23 o                         
  -2  11   4         35.23        -17.51        67.28 o                         
  -1  11   4        136.75        146.70        67.01 o                         
   0  11   4         89.42         75.84        61.25 o                         
   1  11   4         20.70         41.22        56.58 o                         
   2  11   4        161.69        133.28        43.14 o                         
   3  11   4         12.56        -10.41        25.36 o                         
   4  11   4        348.70        295.77        28.52 o                         
   5  11   4         36.35         22.24        18.66 o                         
  -6  12   4        182.84        176.08        18.81 o                         
  -5  12   4         39.64         67.60        20.26 o                         
  -4  12   4         91.00         72.91        46.04 o                         
  -3  12   4         14.61          2.36        52.82 o                         
  -2  12   4          2.12         19.26        57.62 o                         
  -1  12   4        540.60        559.97        69.29 o                         
   0  12   4         24.01         30.79        54.74 o                         
   1  12   4         80.09         99.17        40.69 o                         
   2  12   4         31.51         29.93        24.10 o                         
   3  12   4         64.79         82.32        35.21 o                         
   4  12   4        148.09        160.20        28.73 o                         
  -4  13   4         35.79         43.30        29.03 o                         
  -3  13   4          5.42         18.36        32.38 o                         
  -2  13   4        122.22        168.43        40.67 o                         
  -1  13   4          0.51          1.84        37.57 o                         
   0  13   4         97.50        106.03        32.68 o                         
   1  13   4          3.38         -5.23        18.90 o                         
   2  13   4         22.55         28.89        25.38 o                         
 -11   0   5         25.96         12.86        26.81 o                         
  -9   0   5        986.85        900.88        37.73 o                         
  -7   0   5        189.90        151.00        61.14 o                         
  -5   0   5       9230.70       9015.33       229.57 o                         
  -3   0   5       1378.39       1563.04        44.04 o                         
  -1   0   5       7023.86       6922.68       173.53 o                         
   1   0   5       5071.98       4874.94        75.43 o                         
   3   0   5        739.19        616.73        54.26 o                         
   5   0   5        936.20        919.50       117.75 o                         
   7   0   5        255.59        219.25        55.62 o                         
   9   0   5        319.67        308.65        43.30 o                         
 -12   1   5         58.49         53.72        18.86 o                         
 -11   1   5         15.95          9.39        23.76 o                         
 -10   1   5        189.79        218.98        31.41 o                         
  -9   1   5        235.04        216.82        21.95 o                         
  -8   1   5        984.64        905.29        43.75 o                         
  -7   1   5        291.46        269.77        68.93 o                         
  -6   1   5        228.93        207.71        56.92 o                         
  -5   1   5        733.10        712.58        39.14 o                         
  -4   1   5       1006.83       1065.17        36.37 o                         
  -3   1   5         13.30         18.11        10.95 o                         
  -2   1   5       3532.35       3722.09        49.74 o                         
  -1   1   5        336.71        344.67        16.57 o                         
   0   1   5       7566.67       7436.69        96.42 o                         
   1   1   5       3296.59       3411.98        78.15 o                         
   2   1   5         77.17         87.51        16.97 o                         
   3   1   5       1349.44       1438.93        56.84 o                         
   4   1   5       2619.13       2597.72       112.38 o                         
   5   1   5          0.50         -4.94        35.96 o                         
   6   1   5        122.69         95.81        23.66 o                         
   7   1   5          9.43          1.09        33.46 o                         
   8   1   5        293.07        196.99        31.25 o                         
   9   1   5         54.26         51.34        25.59 o                         
  10   1   5        142.67        168.95        73.58 o                         
 -12   2   5          7.32         20.19        19.08 o                         
 -11   2   5         12.78          0.27        22.65 o                         
 -10   2   5        604.78        695.17        31.31 o                         
  -9   2   5        263.97        233.68        23.39 o                         
  -8   2   5       1090.81        811.27        61.95 o                         
  -7   2   5          4.01        -34.85        54.28 o                         
  -6   2   5       1435.03       1335.52       110.69 o                         
  -5   2   5         41.39         49.92        32.89 o                         
  -4   2   5       9067.05       8938.38       177.59 o                         
  -3   2   5        935.38       1080.68        41.02 o                         
  -2   2   5        145.39        155.86        14.99 o                         
  -1   2   5       2976.12       3144.01        61.69 o                         
   0   2   5        240.55        256.89        27.69 o                         
   1   2   5       1115.38       1070.22        41.73 o                         
   2   2   5        725.26        753.25        68.01 o                         
   3   2   5       1223.23       1170.22        78.45 o                         
   4   2   5        197.86        166.21        37.81 o                         
   5   2   5        967.00        923.86        47.23 o                         
   6   2   5        320.25        267.90        33.90 o                         
   7   2   5         24.90         44.34        45.58 o                         
   8   2   5        194.41        149.68        32.08 o                         
   9   2   5         40.35         78.36        22.63 o                         
  10   2   5         11.35         11.09        20.14 o                         
 -12   3   5          4.36         16.24        24.28 o                         
 -11   3   5         11.04          8.53        29.20 o                         
 -10   3   5         58.18         40.14        37.03 o                         
  -9   3   5       1073.09        968.29        49.10 o                         
  -8   3   5         19.32          3.79        40.58 o                         
  -7   3   5        379.20        298.69        72.77 o                         
  -6   3   5        157.93        181.24        59.96 o                         
  -5   3   5       1687.00       1352.58       143.57 o                         
  -4   3   5       1903.10       1633.46       144.72 o                         
  -3   3   5       3109.23       2853.05       104.81 o                         
  -2   3   5       1102.83       1008.94        64.27 o                         
  -1   3   5        324.28        360.21        36.27 o                         
   0   3   5       1579.99       1689.87        61.64 o                         
   1   3   5        396.69        346.26        38.74 o                         
   2   3   5        374.70        378.07        73.87 o                         
   3   3   5        410.24        415.72        55.44 o                         
   4   3   5       2057.66       1941.94       161.35 o                         
   5   3   5        245.04        273.64        40.43 o                         
   6   3   5        517.12        504.03        41.99 o                         
   7   3   5         54.94         13.20        47.53 o                         
   8   3   5          5.52        -48.29        48.29 o                         
   9   3   5        180.77        180.57        25.91 o                         
  10   3   5         26.35        -10.29        17.48 o                         
 -12   4   5         20.27         28.87        22.36 o                         
 -11   4   5          7.97         13.86        26.30 o                         
 -10   4   5        476.47        512.45        59.15 o                         
  -9   4   5         28.74          0.76        24.98 o                         
  -8   4   5        117.00        134.95        28.61 o                         
  -7   4   5        286.97        296.41        29.30 o                         
  -6   4   5       1109.99       1043.14        84.41 o                         
  -5   4   5          0.61        -34.27        84.43 o                         
  -4   4   5       4305.31       4007.68       250.09 o                         
  -3   4   5          4.90          7.39        37.31 o                         
  -2   4   5        171.09        155.67        41.07 o                         
  -1   4   5         18.01          1.73        35.31 o                         
   0   4   5       2628.20       2468.23        76.02 o                         
   1   4   5         68.16         89.65        29.60 o                         
   2   4   5        146.07        143.80        48.14 o                         
   3   4   5        835.54        793.36        68.66 o                         
   4   4   5         35.11         -4.94        66.49 o                         
   5   4   5        536.39        521.03        38.78 o                         
   6   4   5         41.36         36.63        40.97 o                         
   7   4   5        107.57         -2.57        87.31 o                         
   8   4   5        568.10        520.25        88.52 o                         
   9   4   5          3.21         14.51        24.11 o                         
 -11   5   5         73.74         68.79        36.61 o                         
 -10   5   5         10.33         22.12        22.38 o                         
  -9   5   5        520.61        546.34        36.93 o                         
  -8   5   5        146.77        158.68        40.65 o                         
  -7   5   5        152.55        118.72        26.64 o                         
  -6   5   5        324.92        319.26        61.99 o                         
  -5   5   5       1464.07       1171.92       183.77 o                         
  -4   5   5        175.22        109.29        92.69 o                         
  -3   5   5       1249.32       1080.45       158.66 o                         
  -2   5   5          6.59          8.97        36.70 o                         
  -1   5   5        314.05        258.47        49.02 o                         
   0   5   5       1669.76       1605.75        61.58 o                         
   1   5   5       6544.17       6425.17       162.24 o                         
   2   5   5         52.31         67.05        49.99 o                         
   3   5   5        258.85        189.18        43.52 o                         
   4   5   5         44.47         59.99        22.13 o                         
   5   5   5          7.27         -4.83        37.32 o                         
   6   5   5          2.25         34.60        44.86 o                         
   7   5   5         87.74         44.32        38.02 o                         
   8   5   5         10.75         17.42        23.55 o                         
   9   5   5        420.23        428.42        30.62 o                         
 -11   6   5          3.24          2.94        28.98 o                         
 -10   6   5        568.21        679.70        36.53 o                         
  -9   6   5         26.29         59.21        40.70 o                         
  -8   6   5         44.23         38.59        66.75 o                         
  -7   6   5         92.11          0.27        48.24 o                         
  -6   6   5        959.48        831.85        62.51 o                         
  -5   6   5        257.67        327.17       135.23 o                         
  -4   6   5       1802.22       1816.49       198.56 o                         
  -3   6   5         26.53         50.73        44.84 o                         
  -2   6   5        403.89        405.01        56.56 o                         
  -1   6   5        122.48        109.25        32.37 o                         
   0   6   5       4238.41       3875.94       128.72 o                         
   1   6   5        624.59        557.40        61.79 o                         
   2   6   5        254.32        188.62        59.44 o                         
   3   6   5         32.72         23.71        20.57 o                         
   4   6   5         18.13          4.59        23.13 o                         
   5   6   5        248.01        207.34        48.13 o                         
   6   6   5          7.45         18.52        44.62 o                         
   7   6   5         75.99         75.25        24.20 o                         
   8   6   5        332.31        362.91        24.02 o                         
   9   6   5         16.37         40.39        28.46 o                         
 -10   7   5         18.01         61.88        34.45 o                         
  -9   7   5        297.92        516.36        47.77 o                         
  -8   7   5         64.44        147.25        34.17 o                         
  -7   7   5         15.16        -29.81        35.90 o                         
  -6   7   5        242.48        186.50        50.79 o                         
  -5   7   5        487.63        503.28        41.07 o                         
  -4   7   5         62.97         62.10        44.26 o                         
  -3   7   5        146.57        163.28        49.25 o                         
  -2   7   5         50.08         68.33        45.21 o                         
  -1   7   5        725.30        782.85        56.86 o                         
   0   7   5       1704.71       1592.10        80.20 o                         
   1   7   5        733.32        607.76        69.59 o                         
   2   7   5        130.25        150.34        28.02 o                         
   3   7   5          1.18          1.18        23.96 o                         
   4   7   5       1425.15       1271.47        72.50 o                         
   5   7   5         93.46        126.14        48.68 o                         
   6   7   5        866.40        816.65        64.05 o                         
   7   7   5         75.66         98.46        40.12 o                         
   8   7   5         24.28         38.02        21.43 o                         
 -10   8   5         22.64         20.55        24.53 o                         
  -9   8   5          6.07         35.95        25.89 o                         
  -7   8   5         82.92         62.95        36.38 o                         
  -6   8   5          5.99        -15.67        44.32 o                         
  -5   8   5        350.41        419.33        42.57 o                         
  -4   8   5          8.53          8.79        31.27 o                         
  -3   8   5         83.26         44.73        31.74 o                         
  -2   8   5          3.09        -26.71        29.14 o                         
  -1   8   5       1061.67       1248.20        70.47 o                         
   0   8   5         23.20         37.73        41.30 o                         
   1   8   5       1435.36       1517.01        78.59 o                         
   2   8   5         47.00         42.09        38.11 o                         
   3   8   5       1135.76       1081.37        37.61 o                         
   4   8   5        131.55        117.90        31.53 o                         
   5   8   5       1986.20       1733.25        87.29 o                         
   6   8   5         19.48         33.60        29.22 o                         
   7   8   5         27.39         29.68        24.26 o                         
   8   8   5         26.40         34.36        25.55 o                         
  -9   9   5          5.16         45.63        29.50 o                         
  -8   9   5         34.37          8.27        28.70 o                         
  -7   9   5         30.81         84.79        46.52 o                         
  -6   9   5         61.39         32.35        38.66 o                         
  -5   9   5        248.04        204.66        63.80 o                         
  -4   9   5        122.96        194.15        41.86 o                         
  -3   9   5        176.56        173.79        38.06 o                         
  -2   9   5        299.37        303.20        46.51 o                         
  -1   9   5        142.73        126.07        33.16 o                         
   0   9   5       1220.86       1368.75        81.06 o                         
   1   9   5        476.82        486.57        63.66 o                         
   2   9   5        457.26        442.20        54.88 o                         
   3   9   5          3.77         14.45        29.71 o                         
   4   9   5       1342.71       1218.93        53.17 o                         
   5   9   5         27.04         17.30        27.26 o                         
   6   9   5        155.88        146.23        30.24 o                         
   7   9   5          7.89          5.05        16.70 o                         
  -8  10   5          8.67          9.55        21.47 o                         
  -7  10   5         33.79         91.77        68.01 o                         
  -6  10   5         12.31         22.06        32.95 o                         
  -5  10   5        193.90        165.03        38.56 o                         
  -4  10   5        251.21        231.67        85.23 o                         
  -3  10   5         11.50         82.90        68.79 o                         
  -2  10   5        125.29        106.07        36.03 o                         
  -1  10   5        329.85        311.67        67.83 o                         
   0  10   5        437.93        501.25        72.94 o                         
   1  10   5        501.60        515.33        69.29 o                         
   2  10   5        494.71        456.75        41.42 o                         
   3  10   5        128.69        161.05        32.09 o                         
   4  10   5          5.09         23.58        25.74 o                         
   5  10   5        231.62        215.59        32.34 o                         
   6  10   5         20.04         16.86        16.88 o                         
  -7  11   5         28.18         38.78        20.50 o                         
  -6  11   5         74.65        150.51        62.73 o                         
  -5  11   5         35.72         67.40        29.27 o                         
  -4  11   5        170.05        187.18        33.10 o                         
  -3  11   5        139.59        108.98        32.18 o                         
  -2  11   5        337.62        334.77        68.35 o                         
  -1  11   5        146.61        136.62        66.35 o                         
   0  11   5        186.99        200.45        65.88 o                         
   1  11   5        414.09        396.18        55.73 o                         
   2  11   5         14.73          5.71        29.70 o                         
   3  11   5          7.33          2.77        39.57 o                         
   4  11   5         45.00         90.64        35.37 o                         
   5  11   5         52.15         77.35        25.49 o                         
  -6  12   5         68.76         84.42        16.14 o                         
  -5  12   5         29.98         27.42        18.39 o                         
  -4  12   5        274.68        275.61        47.72 o                         
  -3  12   5        180.23        192.44        50.71 o                         
  -2  12   5         11.73         20.58        51.62 o                         
  -1  12   5        149.82        192.36        58.01 o                         
   0  12   5         19.58         12.95        41.74 o                         
   1  12   5          4.71         -6.79        27.40 o                         
   2  12   5          3.90          3.14        21.76 o                         
   3  12   5          3.92         14.05        28.43 o                         
   4  12   5        102.51        115.30        23.79 o                         
  -4  13   5         33.31         66.10        25.77 o                         
  -3  13   5        104.11        153.80        33.18 o                         
  -2  13   5         14.85         27.28        22.27 o                         
  -1  13   5          6.27         -7.57        29.47 o                         
   0  13   5          0.13         -4.58        19.20 o                         
   1  13   5          2.67          4.54        15.51 o                         
   2  13   5          8.54         13.14        20.33 o                         
 -12   0   6         47.94         57.76        23.68 o                         
 -10   0   6        407.64        419.43        34.19 o                         
  -8   0   6       1353.08       1197.20        51.52 o                         
  -6   0   6        945.30       1025.63        98.40 o                         
  -4   0   6       3060.78       3308.31        92.75 o                         
  -2   0   6         55.43         52.36        42.64 o                         
   0   0   6         67.29         64.83        34.52 o                         
   2   0   6          2.31         26.78        24.70 o                         
   4   0   6       2590.62       2748.36       171.09 o                         
   6   0   6        247.00        228.69        35.01 o                         
   8   0   6        726.42        695.36        60.86 o                         
 -12   1   6         19.76         58.91        25.90 o                         
 -11   1   6         17.26          3.02        19.04 o                         
 -10   1   6          1.04        -14.11        20.89 o                         
  -9   1   6       1863.15       1636.41        48.02 o                         
  -8   1   6        385.73        351.25        37.07 o                         
  -7   1   6        768.54        761.01        72.24 o                         
  -6   1   6        616.26        601.52        56.55 o                         
  -5   1   6       7922.70       7865.79       121.06 o                         
  -4   1   6         89.95         89.58        21.18 o                         
  -3   1   6       3176.20       3299.48        86.84 o                         
  -2   1   6       2003.69       1924.96        44.63 o                         
  -1   1   6         22.92         35.64        23.14 o                         
   0   1   6       2043.59       1883.27        60.61 o                         
   1   1   6       1544.41       1693.81        61.65 o                         
   2   1   6        368.77        405.30        43.61 o                         
   3   1   6        847.12        732.48        53.47 o                         
   4   1   6         21.78         14.81        35.85 o                         
   5   1   6         67.67         85.10        19.09 o                         
   6   1   6         88.21         69.78        21.95 o                         
   7   1   6         57.49         42.89        53.56 o                         
   8   1   6          3.37        -29.54        29.54 o                         
   9   1   6        305.36        294.05        24.66 o                         
 -12   2   6         11.34         15.89        26.07 o                         
 -11   2   6          8.57          9.85        30.84 o                         
 -10   2   6        533.12        514.39        24.86 o                         
  -9   2   6         65.18         25.04        22.01 o                         
  -8   2   6        450.80        423.63        34.01 o                         
  -7   2   6        159.12        163.65        68.49 o                         
  -6   2   6        106.40        109.79        57.13 o                         
  -5   2   6       2142.15       2182.63        91.05 o                         
  -4   2   6       9913.03       9765.94       129.81 o                         
  -3   2   6       3464.54       3555.24       119.97 o                         
  -2   2   6        259.47        319.48        26.95 o                         
  -1   2   6       6149.84       6209.62       110.87 o                         
   0   2   6        882.00        850.35        46.53 o                         
   1   2   6       1984.00       1782.71        64.69 o                         
   2   2   6         15.23         46.62        29.20 o                         
   3   2   6        156.08        153.99        49.01 o                         
   4   2   6       1468.02       1466.92        79.33 o                         
   5   2   6        416.57        392.30        24.86 o                         
   6   2   6         88.85         86.84        33.18 o                         
   7   2   6          8.16          6.84        32.21 o                         
   8   2   6        256.84        241.40        28.20 o                         
   9   2   6         10.69         56.77        17.19 o                         
 -12   3   6        106.45        151.17        28.18 o                         
 -11   3   6         17.35         -8.81        33.89 o                         
 -10   3   6         38.13         22.58        30.10 o                         
  -9   3   6        226.22         43.86        64.57 o                         
  -8   3   6        518.66        471.80        58.89 o                         
  -7   3   6         34.79          7.83        27.92 o                         
  -6   3   6        516.64        452.96        75.27 o                         
  -5   3   6         22.06         18.74        55.81 o                         
  -4   3   6        336.87        346.43        79.58 o                         
  -3   3   6       1171.85       1239.89       116.15 o                         
  -2   3   6       3565.64       3594.34        96.67 o                         
  -1   3   6         19.15         32.75        28.95 o                         
   0   3   6       7636.57       7295.44       158.60 o                         
   1   3   6        289.41        259.02        35.30 o                         
   2   3   6       1182.60       1099.68        77.80 o                         
   3   3   6         39.21         55.03        40.91 o                         
   4   3   6       1421.76       1364.07        45.93 o                         
   5   3   6        392.13        388.31        28.75 o                         
   6   3   6         61.69         55.93        34.04 o                         
   7   3   6         43.26         60.20        49.53 o                         
   8   3   6         41.85        -10.93        31.59 o                         
   9   3   6        276.62        341.33        32.93 o                         
 -12   4   6         19.98         17.04        21.98 o                         
 -11   4   6         12.66         20.96        41.05 o                         
 -10   4   6         91.06         94.19        40.76 o                         
  -9   4   6         26.03         42.62        59.12 o                         
  -8   4   6         41.81         42.89        27.81 o                         
  -7   4   6         65.04         38.84        25.40 o                         
  -6   4   6        841.92        942.08       100.87 o                         
  -5   4   6       1411.57       1086.96       149.49 o                         
  -4   4   6        163.51        138.79        82.51 o                         
  -3   4   6        648.99        624.46        63.75 o                         
  -2   4   6        990.68        921.71        71.20 o                         
  -1   4   6       3840.99       3651.39        98.21 o                         
   0   4   6        847.22        873.71        53.81 o                         
   1   4   6       4257.94       4292.99       158.74 o                         
   2   4   6         70.73         51.70        47.51 o                         
   3   4   6       1882.23       1738.30       130.33 o                         
   4   4   6         67.76         86.90        20.88 o                         
   5   4   6       2448.34       2411.60        54.95 o                         
   6   4   6         19.57          9.77        44.56 o                         
   7   4   6         20.85        -55.97        58.42 o                         
   8   4   6        120.77         90.23        27.19 o                         
   9   4   6        102.27        149.08        22.58 o                         
 -11   5   6         29.53         57.84        35.84 o                         
 -10   5   6        124.94        153.73        50.64 o                         
  -9   5   6          7.11         21.48        35.84 o                         
  -8   5   6        213.14        194.67        30.75 o                         
  -7   5   6         51.03          4.41        48.67 o                         
  -6   5   6        767.66        709.35        80.83 o                         
  -5   5   6       1292.31        833.31       157.62 o                         
  -4   5   6         34.57         59.08        87.26 o                         
  -3   5   6        716.84        672.44        70.11 o                         
  -2   5   6        539.06        615.43        64.71 o                         
  -1   5   6        133.82        136.97        34.06 o                         
   0   5   6       3483.35       3275.65        82.50 o                         
   1   5   6        250.64        260.99        54.34 o                         
   2   5   6        181.26        112.12        72.61 o                         
   3   5   6        200.31        187.11        20.94 o                         
   4   5   6       1323.11       1323.91        52.03 o                         
   5   5   6         54.87         43.49        44.01 o                         
   6   5   6        761.90        745.08        66.19 o                         
   7   5   6          1.38        -29.33        29.33 o                         
   8   5   6         10.31         21.82        20.16 o                         
 -11   6   6         10.21         26.29        27.88 o                         
 -10   6   6        106.10        150.54        27.52 o                         
  -9   6   6          0.34         53.05        27.43 o                         
  -8   6   6         95.89         76.63        78.40 o                         
  -7   6   6          4.17        -13.13        64.17 o                         
  -6   6   6         15.29         54.58        46.62 o                         
  -5   6   6        739.91        679.17        57.51 o                         
  -4   6   6        283.81        269.16       120.05 o                         
  -3   6   6        306.71        414.11        61.67 o                         
  -2   6   6        198.11        218.31        51.33 o                         
  -1   6   6         62.91         84.17        28.29 o                         
   0   6   6        391.25        413.45        48.34 o                         
   1   6   6        241.31        305.07        61.26 o                         
   2   6   6         49.38         33.51        21.06 o                         
   3   6   6         55.30         51.58        25.63 o                         
   4   6   6         11.90         35.10        26.81 o                         
   5   6   6       1503.22       1455.43        76.78 o                         
   6   6   6         12.73         32.52        45.33 o                         
   7   6   6         46.20         49.28        40.58 o                         
   8   6   6        124.46        161.43        32.00 o                         
 -10   7   6          7.99         35.81        21.33 o                         
  -8   7   6          0.41         31.22        27.47 o                         
  -7   7   6         92.86        -13.25        37.94 o                         
  -6   7   6        304.25        356.70        57.84 o                         
  -5   7   6         30.20         31.20        32.83 o                         
  -4   7   6         41.90         21.07        27.92 o                         
  -3   7   6         93.97        116.21        40.56 o                         
  -2   7   6         30.22         40.46        47.79 o                         
  -1   7   6        182.51        160.58        38.96 o                         
   0   7   6        793.94        874.83        51.33 o                         
   1   7   6        260.61        275.40        31.29 o                         
   2   7   6         36.60         58.27        26.89 o                         
   3   7   6        208.59        177.89        31.27 o                         
   4   7   6        661.79        656.88        59.11 o                         
   5   7   6         51.48         94.67        47.01 o                         
   6   7   6         99.08        105.07        46.35 o                         
   7   7   6         65.22         77.77        25.98 o                         
   8   7   6          8.44          7.15        15.81 o                         
 -10   8   6        356.68        490.17        30.46 o                         
  -9   8   6          5.12          8.40        35.04 o                         
  -8   8   6        131.95        280.26        54.58 o                         
  -7   8   6         14.61        -13.86        53.87 o                         
  -6   8   6        186.92        169.81        94.34 o                         
  -5   8   6        113.60        175.52        39.61 o                         
  -4   8   6        269.11        259.11        37.94 o                         
  -3   8   6          4.00        -10.36        33.21 o                         
  -2   8   6         93.48        121.68        32.58 o                         
  -1   8   6        376.74        402.25        52.96 o                         
   0   8   6        317.34        308.15        53.89 o                         
   1   8   6        200.95        201.39        35.21 o                         
   2   8   6         64.01         56.39        29.42 o                         
   3   8   6         16.34         13.62        29.93 o                         
   4   8   6        331.62        361.37        29.24 o                         
   5   8   6         21.96         33.81        28.27 o                         
   6   8   6         26.65         19.99        25.49 o                         
   7   8   6          0.77          5.27        18.59 o                         
  -9   9   6        308.56        314.63        33.34 o                         
  -8   9   6         22.04        120.16        41.33 o                         
  -7   9   6        103.79        134.32        34.84 o                         
  -6   9   6         19.00        -22.23        53.99 o                         
  -5   9   6        663.65        668.81       129.94 o                         
  -4   9   6        109.88        117.72        39.32 o                         
  -3   9   6        321.39        382.88        42.48 o                         
  -2   9   6        114.51        109.82        35.59 o                         
  -1   9   6         18.11         21.78        31.27 o                         
   0   9   6        513.48        556.41        66.32 o                         
   1   9   6        278.55        268.61        39.43 o                         
   2   9   6          3.21         -2.57        31.52 o                         
   3   9   6         54.67         64.93        31.17 o                         
   4   9   6          2.09         33.67        48.24 o                         
   5   9   6        175.69        158.55        32.34 o                         
   6   9   6          5.28          6.69        18.84 o                         
  -8  10   6        329.58        285.02        33.75 o                         
  -7  10   6         21.38         35.99        56.64 o                         
  -6  10   6        481.69        505.37        39.16 o                         
  -5  10   6          3.97        -30.66        68.39 o                         
  -4  10   6        943.16        936.41       103.78 o                         
  -3  10   6          3.45         31.91        40.57 o                         
  -2  10   6         86.58         88.09        35.50 o                         
  -1  10   6         72.58        100.35        59.60 o                         
   0  10   6         57.57        109.40        62.07 o                         
   1  10   6         65.41         81.84        35.48 o                         
   2  10   6         19.65         17.61        30.89 o                         
   3  10   6        169.03        176.55        30.28 o                         
   4  10   6        194.58        265.48        44.26 o                         
   5  10   6        125.36        150.26        32.96 o                         
  -7  11   6        152.71        142.39        19.69 o                         
  -6  11   6        186.41        228.06        47.68 o                         
  -5  11   6        296.07        292.89        31.67 o                         
  -4  11   6         12.65        -19.09        29.51 o                         
  -3  11   6         93.04         35.12        31.40 o                         
  -2  11   6         31.69          4.06        54.74 o                         
  -1  11   6         60.06         82.70        59.74 o                         
   0  11   6        335.16        414.38        45.00 o                         
   1  11   6          4.78         -6.65        30.56 o                         
   2  11   6         73.10         81.88        27.77 o                         
   3  11   6         76.30         85.53        37.68 o                         
   4  11   6        112.66         93.32        29.58 o                         
  -5  12   6        177.45        228.35        26.99 o                         
  -4  12   6        147.65        153.86        20.88 o                         
  -3  12   6         95.45        115.06        43.55 o                         
  -2  12   6          2.58         20.56        30.37 o                         
  -1  12   6        311.15        345.42        36.80 o                         
   0  12   6          2.55         -1.72        26.32 o                         
   1  12   6        211.99        236.79        27.40 o                         
   2  12   6          1.67         14.69        18.16 o                         
   3  12   6         57.61         61.77        24.31 o                         
  -3  13   6         92.73         80.78        24.86 o                         
  -2  13   6        176.96        193.00        19.41 o                         
  -1  13   6          1.87         -6.86        16.45 o                         
   0  13   6        398.59        375.21        22.03 o                         
 -11   0   7          5.85         36.80        39.46 o                         
  -9   0   7         45.41         -3.92        42.67 o                         
  -7   0   7        326.00        288.45        74.42 o                         
  -5   0   7         54.74         58.34        29.78 o                         
  -3   0   7        377.81        362.68        36.12 o                         
  -1   0   7       7962.61       7852.86       159.99 o                         
   1   0   7       4290.41       4055.86       121.25 o                         
   3   0   7        545.45        525.15        93.63 o                         
   5   0   7        986.65        954.76        49.63 o                         
   7   0   7          9.82        -50.00        59.98 o                         
   9   0   7          2.51         34.52        21.57 o                         
 -12   1   7         38.37         60.94        26.78 o                         
 -11   1   7          5.18         -2.43        25.38 o                         
 -10   1   7         38.32        -20.48        21.90 o                         
  -9   1   7         65.44         51.21        27.37 o                         
  -8   1   7        242.08        224.80        26.99 o                         
  -7   1   7         80.62         74.39        22.65 o                         
  -6   1   7        211.80        187.75        43.81 o                         
  -5   1   7         89.72         67.35        21.89 o                         
  -4   1   7       1880.10       1880.53        57.10 o                         
  -3   1   7       2603.12       2618.75        97.39 o                         
  -2   1   7       1101.06       1044.90        49.10 o                         
  -1   1   7        223.31        242.00        40.15 o                         
   0   1   7      10038.30       9743.84       152.61 o                         
   1   1   7         75.40        106.12        25.58 o                         
   2   1   7       1494.51       1470.95        74.20 o                         
   3   1   7        511.05        430.97        64.47 o                         
   4   1   7        624.32        672.71        28.08 o                         
   5   1   7        189.76        172.91        24.11 o                         
   6   1   7        519.39        488.07        30.82 o                         
   7   1   7         98.53         78.31        33.80 o                         
   8   1   7        139.53         60.20        28.35 o                         
   9   1   7         69.72        107.69        15.55 o                         
 -12   2   7          5.76         30.21        25.66 o                         
 -11   2   7          1.08        115.10        93.83 o                         
 -10   2   7         94.82         25.71        24.25 o                         
  -9   2   7         13.20         12.03        29.54 o                         
  -8   2   7        467.94        468.33        30.24 o                         
  -7   2   7         64.10         20.99        22.21 o                         
  -6   2   7        670.32        603.93        82.43 o                         
  -5   2   7        737.77        728.12        55.96 o                         
  -4   2   7       4268.35       3927.74       112.67 o                         
  -3   2   7        874.57        883.16        51.40 o                         
  -2   2   7        736.76        672.97        49.13 o                         
  -1   2   7       1933.92       1689.07        64.15 o                         
   0   2   7        126.31        104.53        28.81 o                         
   1   2   7       1404.69       1505.58        67.23 o                         
   2   2   7        522.24        491.13        61.76 o                         
   3   2   7         56.77         37.05        46.55 o                         
   4   2   7       1192.18       1209.84        38.58 o                         
   5   2   7        223.85        239.94        29.61 o                         
   6   2   7        170.45        192.64        29.29 o                         
   7   2   7         20.14          1.70        51.53 o                         
   8   2   7         45.01         -2.24        23.59 o                         
   9   2   7          0.69         38.80        21.40 o                         
 -12   3   7         18.04         44.48        24.86 o                         
 -11   3   7         62.44        234.72       124.87 o                         
 -10   3   7          0.66        -40.04        40.04 o                         
  -9   3   7        198.22        203.18        40.36 o                         
  -8   3   7         89.72         73.18        24.04 o                         
  -7   3   7        181.89        141.28        23.60 o                         
  -6   3   7        647.04        733.18        90.77 o                         
  -5   3   7       1960.01       1820.50       147.96 o                         
  -4   3   7       1432.42       1168.46       123.78 o                         
  -3   3   7       3097.74       2825.28       135.57 o                         
  -2   3   7         15.06         27.12        31.34 o                         
  -1   3   7          6.71         45.79        39.25 o                         
   0   3   7        126.23        102.95        40.75 o                         
   1   3   7         37.14         42.52        37.42 o                         
   2   3   7         29.98         70.26        42.55 o                         
   3   3   7       2491.59       2309.02       139.27 o                         
   4   3   7        175.86        189.80        25.56 o                         
   5   3   7        381.33        375.21        31.87 o                         
   6   3   7        144.24        146.32        37.98 o                         
   7   3   7         23.38         20.94        49.36 o                         
   8   3   7          9.36        -25.80        25.80 o                         
   9   3   7        186.15        249.43        22.61 o                         
 -12   4   7         19.31         61.14        21.98 o                         
 -11   4   7          0.14        140.94       123.07 o                         
 -10   4   7        276.92        280.95        49.35 o                         
  -9   4   7         81.93         59.96        69.03 o                         
  -8   4   7        774.23        860.04        61.11 o                         
  -7   4   7       1071.23        957.49        44.50 o                         
  -6   4   7         51.06        -15.67        39.13 o                         
  -5   4   7        665.95        504.63       109.98 o                         
  -4   4   7       1656.57       1139.10       141.51 o                         
  -3   4   7          6.34         -9.58        69.97 o                         
  -2   4   7        367.48        416.44        46.92 o                         
  -1   4   7        350.84        355.21        44.31 o                         
   0   4   7          2.78        -18.04        36.09 o                         
   1   4   7         11.08          5.91        30.79 o                         
   2   4   7          2.39         22.74        43.50 o                         
   3   4   7         82.84         65.63        21.34 o                         
   4   4   7       2166.99       2074.93        63.65 o                         
   5   4   7        326.36        309.18        30.95 o                         
   6   4   7         55.45         55.24        50.08 o                         
   7   4   7        113.77         36.00        99.50 o                         
   8   4   7        269.87        270.37        24.97 o                         
 -11   5   7        197.58        215.90        38.11 o                         
 -10   5   7          0.04         48.86        33.40 o                         
  -9   5   7        919.00       1053.22        50.34 o                         
  -8   5   7        162.22        258.78       133.50 o                         
  -7   5   7        272.80        217.26        97.03 o                         
  -6   5   7        102.87         56.85        24.77 o                         
  -5   5   7        256.63        142.80        89.35 o                         
  -4   5   7          6.92         26.67        79.91 o                         
  -3   5   7         40.39         42.94        47.47 o                         
  -2   5   7        332.43        237.50        41.45 o                         
  -1   5   7          5.84         -7.40        32.21 o                         
   0   5   7        931.53        955.98        60.36 o                         
   1   5   7        148.53        139.47        51.88 o                         
   2   5   7          8.49         -0.73        18.28 o                         
   3   5   7        185.20        174.84        24.73 o                         
   4   5   7         16.18         23.83        28.12 o                         
   5   5   7         69.02         86.34        31.06 o                         
   6   5   7          7.75        -20.99        47.88 o                         
   7   5   7         88.22         45.65        42.45 o                         
   8   5   7         18.12         23.54        16.93 o                         
 -11   6   7          1.10         -3.62        25.30 o                         
 -10   6   7        505.53        559.05        31.35 o                         
  -9   6   7         17.18         60.67        34.52 o                         
  -8   6   7       1202.31       1079.15       155.39 o                         
  -7   6   7         33.59        -12.08        73.14 o                         
  -6   6   7         90.99        134.40        50.24 o                         
  -5   6   7        345.52        227.52        68.75 o                         
  -4   6   7        276.44        274.70        42.86 o                         
  -3   6   7        242.31        189.93        56.87 o                         
  -2   6   7         30.06         23.44        35.02 o                         
  -1   6   7        933.49        917.86        53.12 o                         
   0   6   7         44.48         60.59        42.80 o                         
   1   6   7         25.38         35.13        23.42 o                         
   2   6   7       1607.55       1475.49        52.43 o                         
   3   6   7         14.33         13.90        26.92 o                         
   4   6   7         16.14         30.05        28.89 o                         
   5   6   7        389.44        411.06        36.35 o                         
   6   6   7         12.79          1.70        44.15 o                         
   7   6   7          2.62        -13.39        35.18 o                         
   8   6   7        184.33        218.10        26.34 o                         
 -10   7   7         44.65         42.26        26.41 o                         
  -9   7   7        316.32        438.83        26.65 o                         
  -8   7   7        252.27        242.95        35.88 o                         
  -7   7   7         99.45         12.10        53.18 o                         
  -6   7   7       1498.89       1528.81        84.74 o                         
  -5   7   7         84.43         38.36        45.66 o                         
  -4   7   7        627.60        551.71        61.80 o                         
  -3   7   7         21.71         39.24        40.01 o                         
  -2   7   7         41.03         89.02        41.00 o                         
  -1   7   7          2.21         15.48        37.62 o                         
   0   7   7        971.48        918.05        46.45 o                         
   1   7   7         12.33          7.47        27.00 o                         
   2   7   7         62.13         53.27        28.74 o                         
   3   7   7         18.08         29.80        28.83 o                         
   4   7   7       1121.52       1064.83        49.15 o                         
   5   7   7         77.80         90.50        45.99 o                         
   6   7   7        307.39        313.96        36.78 o                         
   7   7   7         54.26         54.26        20.16 o                         
 -10   8   7          5.17         44.48        18.99 o                         
  -9   8   7         24.24          9.11        31.42 o                         
  -8   8   7          6.28         66.09        27.93 o                         
  -7   8   7        135.37         28.78        54.11 o                         
  -5   8   7       1139.45       1185.78        79.55 o                         
  -4   8   7         37.33         19.33        36.64 o                         
  -3   8   7        126.89        142.26        35.75 o                         
  -2   8   7        235.45        196.88        51.09 o                         
  -1   8   7        410.38        368.77        54.69 o                         
   0   8   7         71.44         75.14        33.87 o                         
   1   8   7        409.77        384.83        38.36 o                         
   2   8   7        158.08        136.23        32.86 o                         
   3   8   7        322.29        296.05        35.75 o                         
   4   8   7         91.12        123.06        30.78 o                         
   5   8   7        446.47        442.50        51.51 o                         
   6   8   7         58.59         69.70        22.84 o                         
  -9   9   7          2.78         22.75        23.52 o                         
  -8   9   7        108.20        191.45        39.35 o                         
  -7   9   7         17.32          4.53        46.84 o                         
  -6   9   7        329.94        208.55        54.77 o                         
  -5   9   7          2.25         61.25        90.79 o                         
  -4   9   7       1125.23       1211.53       104.75 o                         
  -3   9   7        348.46        297.14        50.16 o                         
  -2   9   7        134.42        127.01        41.61 o                         
  -1   9   7         30.53         46.62        33.27 o                         
   0   9   7        962.76       1014.48        53.33 o                         
   1   9   7        191.74        186.09        35.44 o                         
   2   9   7        247.35        254.87        36.27 o                         
   3   9   7         38.34         53.01        29.47 o                         
   4   9   7        285.85        317.24        33.92 o                         
   5   9   7         40.79         32.54        33.09 o                         
   6   9   7        101.03        103.20        25.03 o                         
  -8  10   7        114.53        108.28        27.17 o                         
  -7  10   7          2.06         71.15        34.25 o                         
  -6  10   7          2.74         -1.41        28.97 o                         
  -5  10   7        198.99        114.42        93.39 o                         
  -4  10   7         32.74         81.58        72.43 o                         
  -3  10   7        507.03        545.05        43.49 o                         
  -2  10   7        109.50        103.52        34.85 o                         
  -1  10   7        671.90        687.33        51.75 o                         
   0  10   7         88.81         78.16        35.66 o                         
   1  10   7        464.16        487.81        40.74 o                         
   2  10   7         46.72         65.99        30.01 o                         
   3  10   7        150.39        149.85        26.70 o                         
   4  10   7         30.15         32.35        32.21 o                         
   5  10   7         73.76         67.70        24.53 o                         
  -7  11   7         24.96         -8.73        21.79 o                         
  -6  11   7          3.82         44.13        34.26 o                         
  -5  11   7         46.08         35.88        23.95 o                         
  -4  11   7         18.55        -25.60        41.54 o                         
  -3  11   7        167.59         98.96        60.90 o                         
  -2  11   7        131.76        177.71        32.14 o                         
  -1  11   7         10.08         29.45        36.33 o                         
   0  11   7        246.30        260.30        34.90 o                         
   1  11   7          8.83          4.24        26.55 o                         
   2  11   7        105.47        139.13        25.01 o                         
   3  11   7         35.46         39.15        17.46 o                         
   4  11   7         30.55         31.09        21.35 o                         
  -5  12   7         14.39         31.03        23.79 o                         
  -4  12   7        161.57        206.61        16.79 o                         
  -3  12   7         10.45         33.80        24.68 o                         
  -2  12   7         11.47         12.60        21.93 o                         
  -1  12   7         86.31         93.05        23.79 o                         
   0  12   7          4.29         16.53        21.07 o                         
   1  12   7        174.56        179.50        21.83 o                         
   2  12   7         23.18         25.99        21.81 o                         
 -12   0   8         19.82         30.18        23.21 o                         
 -10   0   8        310.52        328.55        35.24 o                         
  -8   0   8         55.71         80.40        44.59 o                         
  -6   0   8        191.52        306.29        67.20 o                         
  -4   0   8       5135.96       5336.44       207.22 o                         
  -2   0   8         93.04         72.69        35.03 o                         
   0   0   8        332.04        330.05        75.02 o                         
   2   0   8         25.54          8.20        57.79 o                         
   4   0   8       2603.28       2573.99        72.25 o                         
   6   0   8        736.62        773.94        49.57 o                         
   8   0   8        302.32        295.75        36.00 o                         
 -12   1   8          1.10          2.95        14.61 o                         
 -11   1   8         40.89         57.24        26.71 o                         
 -10   1   8         48.72         22.81        32.74 o                         
  -9   1   8        822.34        736.07        45.51 o                         
  -8   1   8          0.17         14.80        29.76 o                         
  -7   1   8         52.91         33.82        19.26 o                         
  -6   1   8         15.62          6.48        27.72 o                         
  -5   1   8        965.19        911.39        67.67 o                         
  -4   1   8         41.23         47.51        26.25 o                         
  -3   1   8       1437.58       1295.48        78.37 o                         
  -2   1   8         35.22         31.66        28.19 o                         
  -1   1   8         34.37         33.89        29.81 o                         
   0   1   8        923.43        784.41        67.93 o                         
   1   1   8        211.84        193.23        38.79 o                         
   2   1   8        654.58        675.35        72.66 o                         
   3   1   8       1128.04       1227.76        33.99 o                         
   4   1   8        311.65        340.96        26.59 o                         
   5   1   8       1081.15       1054.98        38.44 o                         
   6   1   8         12.71        -17.36        28.48 o                         
   7   1   8        126.31        115.78        31.44 o                         
   8   1   8         25.47        -12.42        20.34 o                         
 -12   2   8         21.09         28.15        24.23 o                         
 -11   2   8        206.53        263.37        30.10 o                         
 -10   2   8        292.80        291.17        35.93 o                         
  -9   2   8         25.01        -10.20        32.57 o                         
  -8   2   8        836.57        788.11        45.39 o                         
  -7   2   8        246.96        171.26        25.46 o                         
  -6   2   8        717.90        657.10        67.96 o                         
  -5   2   8        426.86        433.19        91.29 o                         
  -4   2   8       1380.60       1333.33        79.21 o                         
  -3   2   8         29.62         31.53        60.37 o                         
  -2   2   8          1.30          7.08        28.59 o                         
  -1   2   8       2866.27       2590.09       102.56 o                         
   0   2   8        110.00        100.12        41.03 o                         
   1   2   8       5526.50       5273.07       160.63 o                         
   2   2   8         18.15         36.21        43.22 o                         
   3   2   8        715.25        662.31        27.30 o                         
   4   2   8        350.52        332.87        32.92 o                         
   5   2   8        631.18        691.73        39.59 o                         
   6   2   8         18.63         17.01        27.82 o                         
   7   2   8         68.45        -12.75        50.97 o                         
   8   2   8         89.37         72.46        17.36 o                         
 -12   3   8         29.52         46.29        23.32 o                         
 -11   3   8         36.40        156.74        98.39 o                         
 -10   3   8        322.75        333.02        32.84 o                         
  -9   3   8        817.43        752.32        44.27 o                         
  -8   3   8        182.07        145.55        37.41 o                         
  -7   3   8        206.52        171.20        24.74 o                         
  -6   3   8        420.18        421.71        27.55 o                         
  -5   3   8        289.83         99.61        69.15 o                         
  -4   3   8       1187.70       1032.27        88.29 o                         
  -3   3   8        439.84        403.93        59.96 o                         
  -2   3   8        498.12        500.78        86.68 o                         
  -1   3   8        758.87        662.85        64.85 o                         
   0   3   8       7328.21       6568.36       178.90 o                         
   1   3   8         73.82         94.73        46.74 o                         
   2   3   8       1284.68       1192.91        42.36 o                         
   3   3   8        439.36        456.99        30.62 o                         
   4   3   8        169.12        146.26        28.43 o                         
   5   3   8         56.88         72.15        29.28 o                         
   6   3   8        190.73        187.83        33.56 o                         
   7   3   8         52.04        -26.78        72.96 o                         
   8   3   8         29.08         14.43        23.93 o                         
 -11   4   8         19.85        115.51       101.43 o                         
 -10   4   8        103.66         21.80        84.05 o                         
  -9   4   8          9.62        -45.14        65.91 o                         
  -8   4   8        143.31        122.97        29.06 o                         
  -7   4   8         61.57         39.48        21.08 o                         
  -6   4   8         11.42         19.75        17.57 o                         
  -5   4   8       2386.22       1710.27       174.05 o                         
  -4   4   8        267.51        153.74        59.67 o                         
  -3   4   8        549.84        512.58        69.27 o                         
  -2   4   8        578.15        532.97        53.79 o                         
  -1   4   8       2609.29       2352.82       112.30 o                         
   0   4   8        519.05        447.32        48.25 o                         
   1   4   8       2362.53       2140.84       122.29 o                         
   2   4   8          0.47          0.53        19.36 o                         
   3   4   8         46.64         44.23        24.24 o                         
   4   4   8          0.27          7.76        25.87 o                         
   5   4   8        291.68        286.40        32.03 o                         
   6   4   8          7.07        -10.15        47.55 o                         
   7   4   8          3.74         -4.36        38.17 o                         
   8   4   8         12.36         29.69        18.58 o                         
 -11   5   8          2.42        120.46        42.67 o                         
 -10   5   8         83.57         66.98        31.78 o                         
  -9   5   8         23.97         52.51        50.31 o                         
  -8   5   8         12.25         -9.15        34.48 o                         
  -7   5   8          0.90         25.39        47.05 o                         
  -6   5   8        865.19        772.22        38.17 o                         
  -5   5   8         17.33         42.02        19.34 o                         
  -4   5   8       1638.22       1269.08       170.79 o                         
  -3   5   8        306.87        292.61        62.77 o                         
  -2   5   8        908.66        829.41        65.05 o                         
  -1   5   8          0.87        -12.17        38.00 o                         
   0   5   8        559.11        592.59        39.38 o                         
   1   5   8         16.74         22.69        18.96 o                         
   2   5   8         61.20         48.27        22.54 o                         
   3   5   8        108.88        116.39        25.98 o                         
   4   5   8        298.21        269.77        36.33 o                         
   5   5   8        176.66        162.54        33.24 o                         
   6   5   8        213.38         95.39        72.80 o                         
   7   5   8          1.78        -13.37        18.92 o                         
 -11   6   8          1.45         24.26        21.68 o                         
 -10   6   8        146.13        220.23        73.35 o                         
  -9   6   8         28.67        -37.63        37.63 o                         
  -8   6   8        249.92        292.21        97.39 o                         
  -7   6   8        218.66         50.71        50.02 o                         
  -6   6   8          7.02         -8.75        45.99 o                         
  -5   6   8       1872.84       1373.05       138.15 o                         
  -4   6   8        188.97        211.64        26.50 o                         
  -3   6   8        359.68        367.62        42.23 o                         
  -2   6   8        129.46        109.51        35.97 o                         
  -1   6   8        532.87        537.38        39.44 o                         
   0   6   8        450.01        442.98        37.06 o                         
   1   6   8         71.03         73.40        28.25 o                         
   2   6   8        273.74        240.20        33.61 o                         
   3   6   8         65.23         67.48        30.64 o                         
   4   6   8        235.28        240.52        34.95 o                         
   5   6   8        274.87        269.23        32.18 o                         
   6   6   8         11.23          2.80        38.22 o                         
   7   6   8          9.25          2.31        17.51 o                         
 -10   7   8          0.37         29.38        20.29 o                         
  -9   7   8        762.54        852.69        34.23 o                         
  -8   7   8          3.97        -15.70        41.24 o                         
  -7   7   8         23.87        -56.42        56.42 o                         
  -6   7   8        193.88        253.11        57.95 o                         
  -5   7   8         12.41         -3.46        47.39 o                         
  -4   7   8        415.70        358.45        55.73 o                         
  -3   7   8          4.12        -22.25        33.72 o                         
  -2   7   8        124.89        110.36        44.76 o                         
  -1   7   8        514.90        534.18        43.43 o                         
   0   7   8        198.36        196.22        33.90 o                         
   1   7   8          2.40         -1.74        29.11 o                         
   2   7   8         34.38         31.24        30.26 o                         
   3   7   8        279.91        311.75        36.06 o                         
   4   7   8         27.60         45.38        29.15 o                         
   5   7   8         54.91         68.93        39.68 o                         
   6   7   8         84.88         70.77        32.43 o                         
  -9   8   8         62.09        138.63        68.66 o                         
  -8   8   8        531.71        647.28        36.22 o                         
  -6   8   8        121.43        266.91        58.86 o                         
  -5   8   8          3.78         23.63        55.32 o                         
  -4   8   8         30.62        -10.73        50.08 o                         
  -3   8   8         15.18          8.97        33.56 o                         
  -2   8   8        191.83        206.73        53.04 o                         
  -1   8   8        397.15        387.86        44.17 o                         
   0   8   8        629.79        694.18        45.80 o                         
   1   8   8         15.01          5.24        30.82 o                         
   2   8   8          9.18         -0.04        31.32 o                         
   3   8   8         31.91         40.03        28.76 o                         
   4   8   8        198.40        201.93        28.76 o                         
   5   8   8         14.98         26.45        33.37 o                         
   6   8   8         20.93         18.41        23.08 o                         
  -9   9   8        380.60        384.90        27.82 o                         
  -8   9   8          9.03         79.27        32.85 o                         
  -7   9   8        494.34        487.31        49.97 o                         
  -5   9   8        307.03        374.53        60.15 o                         
  -4   9   8         87.27        112.40        40.83 o                         
  -3   9   8          9.83         -1.02        36.52 o                         
  -2   9   8         92.61         94.03        34.64 o                         
  -1   9   8        137.40        165.81        30.57 o                         
   0   9   8        153.83        146.53        36.79 o                         
   1   9   8          3.63          7.63        31.27 o                         
   2   9   8        135.87        114.32        30.76 o                         
   3   9   8        150.92        170.08        28.93 o                         
   4   9   8         71.13         85.96        21.14 o                         
   5   9   8         58.27         65.17        25.88 o                         
  -8  10   8        186.94        199.57        24.89 o                         
  -7  10   8         10.75         55.92        30.07 o                         
  -6  10   8         97.31         33.15        38.53 o                         
  -5  10   8        244.31        371.92       184.62 o                         
  -4  10   8        583.62        685.00        42.51 o                         
  -3  10   8        105.68        131.60        29.56 o                         
  -2  10   8          7.71         -6.92        27.18 o                         
  -1  10   8         26.89          3.66        24.15 o                         
   0  10   8         19.81          7.48        30.43 o                         
   1  10   8          5.99         10.69        28.12 o                         
   2  10   8          5.68         22.62        24.69 o                         
   3  10   8         66.51         74.92        21.08 o                         
   4  10   8        121.17        122.49        26.78 o                         
  -6  11   8         10.26         42.31        23.76 o                         
  -5  11   8         50.21         44.54        31.03 o                         
  -4  11   8        293.23        370.53        33.49 o                         
  -3  11   8        167.78        221.83        33.67 o                         
  -2  11   8        111.48        129.57        20.66 o                         
  -1  11   8         50.24         67.76        26.92 o                         
   0  11   8        128.95        110.88        26.13 o                         
   1  11   8         48.64         39.70        22.24 o                         
   2  11   8         14.05         14.20        17.54 o                         
   3  11   8         54.44         65.39        21.68 o                         
  -4  12   8         46.44         34.88        23.41 o                         
  -3  12   8         30.16         23.46        27.80 o                         
  -2  12   8         42.30         46.54        16.48 o                         
  -1  12   8        167.95        159.61        19.73 o                         
   0  12   8         17.14         16.90        16.00 o                         
 -11   0   9         51.80         67.48        37.68 o                         
  -9   0   9        515.75        553.91        63.22 o                         
  -7   0   9       1103.39        927.91        54.76 o                         
  -5   0   9        933.60        904.98       101.06 o                         
  -3   0   9        127.14        136.71        63.22 o                         
  -1   0   9        303.91        312.87        70.33 o                         
   1   0   9       2608.62       2454.80       180.83 o                         
   3   0   9        487.05        484.73        39.73 o                         
   5   0   9        574.97        647.56        49.39 o                         
   7   0   9         34.25        -18.81        70.73 o                         
 -12   1   9         14.51         13.96        13.84 o                         
 -11   1   9         13.71         60.79        25.38 o                         
 -10   1   9        434.97        484.13        40.40 o                         
  -9   1   9         61.26         59.24        34.65 o                         
  -8   1   9        121.66        109.12        34.47 o                         
  -7   1   9         34.74         17.09        20.34 o                         
  -6   1   9         58.40        111.82        42.60 o                         
  -5   1   9          2.65         18.12        34.25 o                         
  -4   1   9       1347.14       1194.83        82.17 o                         
  -3   1   9        161.36        183.51        49.71 o                         
  -2   1   9         96.14         57.36        30.66 o                         
  -1   1   9        473.16        461.91        48.30 o                         
   0   1   9       2748.44       2632.19       121.76 o                         
   1   1   9        261.59        275.85        45.52 o                         
   2   1   9        802.29        816.55        44.96 o                         
   3   1   9         47.35         51.96        20.25 o                         
   4   1   9        297.55        359.26        29.39 o                         
   5   1   9        408.87        401.29        36.65 o                         
   6   1   9        108.69         74.05        27.31 o                         
   7   1   9         65.71        -31.32        31.32 o                         
   8   1   9         56.57         55.48        20.66 o                         
 -12   2   9         62.45         59.76        23.10 o                         
 -11   2   9          3.64         52.73        26.09 o                         
 -10   2   9         18.21         64.79        60.94 o                         
  -9   2   9        106.76         43.45        48.82 o                         
  -8   2   9        273.43        233.41        37.57 o                         
  -7   2   9        146.24        106.82        26.14 o                         
  -6   2   9        739.38        657.11        40.38 o                         
  -5   2   9       3459.31       3250.67       454.31 o                         
  -4   2   9        360.03        389.79        94.20 o                         
  -3   2   9        417.48        420.69        89.65 o                         
  -2   2   9        413.86        368.91        80.04 o                         
  -1   2   9       1044.82       1039.93       115.66 o                         
   0   2   9          9.56         14.68        69.01 o                         
   1   2   9        957.08       1032.95        57.14 o                         
   2   2   9         24.23         28.69        21.11 o                         
   3   2   9         22.78         11.01        26.02 o                         
   4   2   9        902.11        922.55        45.91 o                         
   5   2   9        381.43        394.97        35.70 o                         
   6   2   9        148.39        150.69        27.98 o                         
   7   2   9          5.80        -29.72        29.72 o                         
 -12   3   9         69.26         74.31        21.43 o                         
 -11   3   9         17.47        109.07        25.75 o                         
 -10   3   9          7.98         41.07        54.70 o                         
  -9   3   9        559.00        516.53        85.92 o                         
  -8   3   9         12.97        -34.42        55.81 o                         
  -7   3   9        124.21         78.89        29.65 o                         
  -6   3   9       1096.06        997.32        44.54 o                         
  -5   3   9          7.50         99.53        71.54 o                         
  -4   3   9       1368.47       1195.43       145.16 o                         
  -3   3   9        574.83        570.98        96.29 o                         
  -2   3   9        213.47        117.47        62.15 o                         
  -1   3   9        164.07        142.99        65.94 o                         
   0   3   9        985.21       1008.40        82.03 o                         
   1   3   9         35.88         24.07        24.41 o                         
   2   3   9         38.61         41.35        21.98 o                         
   3   3   9        229.89        204.45        30.01 o                         
   4   3   9        134.25         94.97        30.49 o                         
   5   3   9        493.65        549.37        37.64 o                         
   6   3   9         43.68         18.28        27.97 o                         
   7   3   9         69.37          3.63        37.96 o                         
 -11   4   9          4.81         77.61        29.07 o                         
 -10   4   9        145.63        189.04       187.66 o                         
  -9   4   9          0.74        -24.09        57.90 o                         
  -8   4   9        789.85        705.75       114.71 o                         
  -7   4   9         63.71         55.31        23.60 o                         
  -6   4   9         28.20         59.65        24.02 o                         
  -5   4   9        333.68        312.90        41.22 o                         
  -4   4   9        217.21        247.90        29.09 o                         
  -3   4   9        512.93        504.08        95.68 o                         
  -2   4   9        197.16        154.52        66.54 o                         
  -1   4   9        180.10        142.05        31.26 o                         
   0   4   9       1217.70       1144.07        44.05 o                         
   1   4   9        106.37         87.88        27.75 o                         
   2   4   9        384.15        365.83        30.26 o                         
   3   4   9         91.25         99.13        28.28 o                         
   4   4   9        745.74        753.42        39.91 o                         
   5   4   9          1.99         17.80        52.01 o                         
   6   4   9        195.92        229.08        28.44 o                         
   7   4   9          0.25        -24.38        24.38 o                         
 -11   5   9         53.99        168.11        32.50 o                         
 -10   5   9         11.41         54.82        71.76 o                         
  -9   5   9        867.01        738.44       279.99 o                         
  -8   5   9         42.45        -35.45        35.45 o                         
  -7   5   9        347.47        371.47        38.15 o                         
  -6   5   9          1.70        -10.53        21.85 o                         
  -5   5   9        371.81        387.29        27.91 o                         
  -4   5   9         18.78        132.20        78.16 o                         
  -3   5   9        280.33        228.81        22.67 o                         
  -2   5   9         65.83         60.32        18.49 o                         
  -1   5   9       2156.14       1948.65        61.97 o                         
   0   5   9         18.67         24.18        24.65 o                         
   1   5   9        124.07        117.00        24.15 o                         
   2   5   9          3.73         25.47        24.36 o                         
   3   5   9        536.41        552.40        42.29 o                         
   4   5   9          7.32          8.87        31.25 o                         
   5   5   9        368.87        427.70        62.10 o                         
   6   5   9         12.05         37.02        34.93 o                         
   7   5   9         19.11         16.88        21.43 o                         
 -10   6   9        201.18        283.55        25.34 o                         
  -9   6   9        102.26        201.72        50.59 o                         
  -8   6   9        485.87        486.13        50.22 o                         
  -7   6   9         48.81        151.22        48.43 o                         
  -6   6   9        155.68        123.80        36.40 o                         
  -5   6   9        434.95        359.45        28.20 o                         
  -4   6   9        428.10        390.96        53.18 o                         
  -3   6   9        212.15        134.02        47.28 o                         
  -2   6   9         57.82         58.31        31.36 o                         
  -1   6   9        161.51        186.76        54.30 o                         
   0   6   9        194.89        207.42        54.33 o                         
   1   6   9        263.70        268.32        36.23 o                         
   2   6   9         22.86         49.11        31.64 o                         
   3   6   9        117.50        146.38        33.16 o                         
   4   6   9        298.81        310.43        34.59 o                         
   5   6   9          5.68         40.57        25.22 o                         
   6   6   9         30.07         47.09        28.98 o                         
  -9   7   9        148.00        206.45        30.31 o                         
  -8   7   9         75.82          9.36        38.31 o                         
  -7   7   9         85.79        -56.28        56.28 o                         
  -6   7   9        472.25        424.06        61.08 o                         
  -5   7   9         76.91         10.78        49.67 o                         
  -4   7   9        954.67        870.83        74.76 o                         
  -3   7   9         90.52         29.25        55.90 o                         
  -2   7   9        634.94        645.45        80.45 o                         
  -1   7   9        467.32        437.10        68.52 o                         
   0   7   9       1034.49       1056.84        53.15 o                         
   1   7   9         77.93         65.84        32.17 o                         
   2   7   9        278.10        284.98        35.54 o                         
   3   7   9         81.16         96.56        31.28 o                         
   4   7   9          8.65         16.05        25.51 o                         
   5   7   9         82.03        100.12        35.63 o                         
   6   7   9         39.70         37.62        21.40 o                         
  -9   8   9         12.80         72.01        17.44 o                         
  -8   8   9         38.08         32.19        19.91 o                         
  -7   8   9         37.19        -51.15        51.15 o                         
  -6   8   9          1.71        184.10        55.54 o                         
  -5   8   9       1457.71       1325.09        82.29 o                         
  -4   8   9         53.67         64.58       112.50 o                         
  -3   8   9        513.75        537.69        50.50 o                         
  -2   8   9          9.82         30.19        38.49 o                         
  -1   8   9        891.19        912.42        84.60 o                         
   0   8   9        121.32        135.32        35.48 o                         
   1   8   9        371.37        350.44        37.93 o                         
   2   8   9          5.47         38.55        33.08 o                         
   3   8   9         37.63         63.14        26.95 o                         
   4   8   9         65.01         64.46        22.06 o                         
   5   8   9         95.47         82.62        25.63 o                         
  -8   9   9          9.55        104.49        28.78 o                         
  -7   9   9         93.78         57.71        37.59 o                         
  -6   9   9        388.15        188.54        49.26 o                         
  -5   9   9          7.25        108.75        36.18 o                         
  -4   9   9        853.93        994.74       208.08 o                         
  -3   9   9          4.57          9.37        30.90 o                         
  -2   9   9        467.44        484.37        82.33 o                         
  -1   9   9         19.07         31.52        25.88 o                         
   0   9   9        585.24        587.36        42.73 o                         
   1   9   9          2.60         14.63        29.12 o                         
   2   9   9         46.23         75.25        26.98 o                         
   3   9   9          0.10          8.72        20.84 o                         
   4   9   9          7.03         15.64        23.71 o                         
  -7  10   9          8.66         45.30        26.10 o                         
  -6  10   9         42.73        -24.70        34.46 o                         
  -5  10   9        385.63        367.26       153.78 o                         
  -4  10   9         40.82        109.07        34.73 o                         
  -3  10   9        216.78        271.78        62.33 o                         
  -2  10   9         40.09         22.12        33.23 o                         
  -1  10   9        199.33        183.91        24.76 o                         
   0  10   9        203.67        174.63        21.74 o                         
   1  10   9        240.32        208.56        27.31 o                         
   2  10   9        117.57        107.23        21.72 o                         
   3  10   9         17.50         26.66        14.81 o                         
  -6  11   9         27.90         69.04        20.17 o                         
  -5  11   9         82.45         51.83        23.82 o                         
  -4  11   9          9.59        -16.66        46.44 o                         
  -3  11   9          0.76         -6.20        36.66 o                         
  -2  11   9         10.87         53.71        39.69 o                         
  -1  11   9        100.85        109.76        22.35 o                         
   0  11   9        107.79        110.10        20.55 o                         
   1  11   9         39.16         22.20        15.83 o                         
  -2  12   9          0.79         -6.59        21.21 o                         
 -12   0  10        170.82        189.78        22.50 o                         
 -10   0  10        152.45         70.39        96.69 o                         
  -8   0  10         48.06         -1.92        67.97 o                         
  -6   0  10          1.81         92.80        85.31 o                         
  -4   0  10         69.64        113.22        70.85 o                         
  -2   0  10         97.08        126.66        61.36 o                         
   0   0  10         63.94         75.60        32.46 o                         
   2   0  10         22.78         46.07        50.63 o                         
   4   0  10       1311.46       1414.92        60.98 o                         
   6   0  10        269.55        276.46        46.07 o                         
 -12   1  10          2.29         -1.21        18.99 o                         
 -11   1  10         49.02         77.37        32.92 o                         
 -10   1  10        173.65        173.28        35.57 o                         
  -9   1  10        205.35        192.30        39.59 o                         
  -8   1  10        125.04         94.38        44.60 o                         
  -7   1  10         28.64         29.49        22.22 o                         
  -6   1  10        139.01        297.74        63.58 o                         
  -5   1  10         77.14         77.50        17.19 o                         
  -4   1  10         26.27         50.44        19.95 o                         
  -3   1  10         39.72         53.51        72.74 o                         
  -2   1  10        109.91         72.70        46.22 o                         
  -1   1  10        496.70        475.92        63.13 o                         
   0   1  10        472.67        495.19        25.32 o                         
   1   1  10         21.71         43.82        28.60 o                         
   2   1  10        307.61        315.58        55.02 o                         
   3   1  10        415.78        435.38        35.87 o                         
   4   1  10         25.70         18.13        30.79 o                         
   5   1  10        552.00        551.65        37.62 o                         
   6   1  10          8.87         -4.38        26.86 o                         
   7   1  10         86.97         17.69        17.21 o                         
 -11   2  10        105.59         86.89        24.15 o                         
 -10   2  10        239.19        269.44        48.34 o                         
  -9   2  10        687.65        679.65        46.14 o                         
  -8   2  10        567.10        508.16        57.60 o                         
  -7   2  10        368.59        318.96        37.41 o                         
  -6   2  10          4.44        -10.24        31.59 o                         
  -5   2  10        445.45        418.72        37.15 o                         
  -4   2  10          3.76         14.69        22.22 o                         
  -3   2  10         35.84         79.68        22.11 o                         
  -2   2  10         37.36         -3.73        65.86 o                         
  -1   2  10        266.57        255.17        38.53 o                         
   0   2  10        368.44        361.45        32.39 o                         
   1   2  10       1213.93       1205.66        53.06 o                         
   2   2  10         37.43         23.92        34.03 o                         
   3   2  10        156.41        131.36        30.32 o                         
   4   2  10        251.09        317.94        53.52 o                         
   5   2  10        181.46        185.15        31.20 o                         
   6   2  10        113.97         61.82        33.42 o                         
   7   2  10          8.50        -25.90        25.90 o                         
 -11   3  10          8.59         29.27        14.63 o                         
 -10   3  10        144.82        263.92        92.30 o                         
  -9   3  10        274.40        337.24        83.40 o                         
  -8   3  10        508.77        432.64        85.06 o                         
  -7   3  10        445.27        330.78        31.76 o                         
  -6   3  10        993.61        912.65        38.90 o                         
  -5   3  10         16.21        -29.57        43.29 o                         
  -4   3  10        888.46        842.01        39.11 o                         
  -3   3  10         68.47         99.05        26.22 o                         
  -2   3  10        337.99        384.60        25.06 o                         
  -1   3  10        372.15        358.39        33.13 o                         
   0   3  10        911.87        830.94        43.17 o                         
   1   3  10        605.32        556.45        41.70 o                         
   2   3  10        224.28        162.72        37.19 o                         
   3   3  10         23.46         27.25        29.36 o                         
   4   3  10        253.41        325.93        42.14 o                         
   5   3  10        177.71        214.22        29.72 o                         
   6   3  10        107.24         67.57        22.38 o                         
 -11   4  10         10.70         51.54        25.20 o                         
 -10   4  10         13.04         51.29        42.46 o                         
  -9   4  10        109.02        252.61       102.94 o                         
  -8   4  10         80.98         62.20        44.03 o                         
  -7   4  10         85.24         48.43        27.21 o                         
  -6   4  10        253.94        275.07        28.21 o                         
  -5   4  10       1229.03       1139.91        80.25 o                         
  -4   4  10        161.03        135.95        60.46 o                         
  -3   4  10       1086.05       1131.86        44.12 o                         
  -2   4  10         98.13        116.44        21.18 o                         
  -1   4  10        379.53        350.77        36.51 o                         
   0   4  10        174.07        188.37        30.77 o                         
   1   4  10        296.47        297.46        37.67 o                         
   2   4  10        548.89        530.04        36.54 o                         
   3   4  10         76.15         66.99        29.15 o                         
   4   4  10          8.77         33.85        28.63 o                         
   5   4  10         72.05         77.89        28.73 o                         
   6   4  10          6.60        -11.00        18.86 o                         
 -10   5  10         50.73         51.72        76.60 o                         
  -9   5  10         68.94        216.75        50.08 o                         
  -8   5  10         15.98         25.66        32.42 o                         
  -7   5  10         26.98         49.90        28.19 o                         
  -6   5  10        302.96        227.97        27.18 o                         
  -5   5  10        161.64        164.54        32.61 o                         
  -4   5  10       2615.70       2524.68        64.25 o                         
  -3   5  10          1.03        -12.11        23.20 o                         
  -2   5  10        548.70        525.46        30.82 o                         
  -1   5  10         23.24         46.45        24.89 o                         
   0   5  10        807.97        790.91        74.97 o                         
   1   5  10        157.68        193.54        36.12 o                         
   2   5  10        221.27        220.77        35.86 o                         
   3   5  10          1.06          0.49        31.51 o                         
   4   5  10         16.96         -6.39        29.49 o                         
   5   5  10          9.75         14.74        22.66 o                         
   6   5  10          0.71          6.78        23.16 o                         
 -10   6  10         82.12         82.16        26.44 o                         
  -8   6  10        166.36        138.93        38.33 o                         
  -7   6  10         17.08         56.04        52.70 o                         
  -6   6  10         35.89        -10.95        27.31 o                         
  -5   6  10        823.82        769.15        36.73 o                         
  -4   6  10         20.82         73.69        73.83 o                         
  -3   6  10       1195.39       1238.73       117.75 o                         
  -2   6  10         42.88         -9.06        53.15 o                         
  -1   6  10        625.20        540.02        72.94 o                         
   0   6  10         10.84        -12.81        56.69 o                         
   1   6  10        769.72        763.78        46.93 o                         
   2   6  10        141.64        177.78        35.01 o                         
   3   6  10         28.05         59.20        29.84 o                         
   4   6  10        187.89        161.29        28.21 o                         
   5   6  10          1.36          9.06        18.61 o                         
  -9   7  10        112.32        187.00        28.61 o                         
  -8   7  10          7.05         -9.17        34.66 o                         
  -7   7  10        193.53         18.82        47.66 o                         
  -6   7  10         36.57         67.20        50.27 o                         
  -5   7  10         43.33         -3.81        24.25 o                         
  -4   7  10        140.01         95.41        27.27 o                         
  -3   7  10         54.10         94.17        59.13 o                         
  -2   7  10        251.60        238.29        69.09 o                         
  -1   7  10        675.89        735.97        79.41 o                         
   0   7  10         69.53         44.26        56.69 o                         
   1   7  10        539.44        607.67        43.66 o                         
   2   7  10          5.46         46.49        30.45 o                         
   3   7  10        320.78        323.09        32.06 o                         
   4   7  10         11.47          7.94        21.06 o                         
   5   7  10        266.56        287.27        28.68 o                         
  -8   8  10        460.25        569.93        40.31 o                         
  -6   8  10         88.50        242.35        54.06 o                         
  -5   8  10          9.91         14.24        53.51 o                         
  -4   8  10        176.65        194.87        41.79 o                         
  -3   8  10          2.47         -0.76        41.00 o                         
  -2   8  10        111.05        121.42        67.01 o                         
  -1   8  10          6.04          4.83        59.02 o                         
   0   8  10        487.72        616.75        73.05 o                         
   1   8  10          6.60         41.81        29.22 o                         
   2   8  10        216.60        189.43        29.06 o                         
   3   8  10          1.30         -1.33        21.26 o                         
   4   8  10        311.92        339.43        28.59 o                         
  -8   9  10         13.21         83.03        22.36 o                         
  -7   9  10         46.78         16.16        31.61 o                         
  -5   9  10         46.21        133.19        47.88 o                         
  -4   9  10         60.25         82.68        35.78 o                         
  -3   9  10         86.10         70.41        36.26 o                         
  -2   9  10         49.08         18.67        34.89 o                         
  -1   9  10        313.26        340.26        50.28 o                         
   0   9  10         11.78         13.74        27.38 o                         
   1   9  10         78.89        133.64        26.25 o                         
   2   9  10         41.45         48.92        21.04 o                         
   3   9  10         75.05         64.96        16.21 o                         
  -7  10  10          9.33         56.83        21.02 o                         
  -6  10  10          6.20        -28.84        28.84 o                         
  -5  10  10         63.48        -36.06        36.06 o                         
  -4  10  10          5.82         57.62        64.03 o                         
  -3  10  10        196.62        230.20        30.58 o                         
  -2  10  10          1.60        -25.26        25.94 o                         
  -1  10  10         48.66         13.73        23.32 o                         
   0  10  10         27.54          5.77        22.78 o                         
   1  10  10          4.00         16.93        17.39 o                         
   2  10  10         10.02         10.59        20.77 o                         
  -4  11  10        100.67         63.83        21.02 o                         
  -3  11  10         25.70         21.54        27.41 o                         
  -2  11  10         25.40         14.68        28.70 o                         
  -1  11  10          1.78         32.71        26.64 o                         
   0  11  10        116.79        128.89        25.52 o                         
 -11   0  11         19.74        -10.67        31.36 o                         
  -9   0  11        496.47        496.89        65.36 o                         
  -7   0  11        217.38        248.75        39.05 o                         
  -5   0  11       1704.92       1835.55       170.49 o                         
  -3   0  11         65.57        129.09        42.02 o                         
  -1   0  11         31.54         55.73        33.50 o                         
   1   0  11        257.72        264.99        54.80 o                         
   3   0  11         86.39        129.74        67.09 o                         
   5   0  11         49.31         71.32        47.09 o                         
 -11   1  11         14.55          4.36        22.78 o                         
 -10   1  11        384.59        370.78        35.76 o                         
  -9   1  11        131.96        122.06        39.56 o                         
  -8   1  11        103.62         28.19        41.01 o                         
  -7   1  11         20.91         50.42        23.61 o                         
  -6   1  11        999.42       1126.97        44.95 o                         
  -5   1  11        249.33        267.49        37.60 o                         
  -4   1  11        909.65        960.70        28.02 o                         
  -3   1  11         13.37         51.56        20.06 o                         
  -2   1  11         47.92         49.09        32.96 o                         
  -1   1  11         12.42         30.57        36.45 o                         
   0   1  11        221.70        246.42        33.18 o                         
   1   1  11         24.26         46.18        34.25 o                         
   2   1  11         13.06         13.25        40.04 o                         
   3   1  11          7.70         24.40        42.41 o                         
   4   1  11          2.78         -6.82        29.36 o                         
   5   1  11         27.04        -12.08        33.40 o                         
   6   1  11         55.54         51.26        26.40 o                         
 -11   2  11         11.21         28.15        14.25 o                         
 -10   2  11         69.61         57.07        28.63 o                         
  -9   2  11        501.46        462.02        42.43 o                         
  -8   2  11        165.16        136.93        41.28 o                         
  -7   2  11        191.51        183.80        31.83 o                         
  -6   2  11        251.95        280.45        57.84 o                         
  -5   2  11       1177.33       1245.33        39.44 o                         
  -4   2  11        240.97        245.95        23.84 o                         
  -3   2  11        369.15        400.53        31.17 o                         
  -2   2  11        393.08        354.61        47.69 o                         
  -1   2  11        359.49        366.37        34.26 o                         
   0   2  11         67.36         72.37        29.31 o                         
   1   2  11        494.56        452.95        43.00 o                         
   2   2  11         11.67        -19.03        40.80 o                         
   3   2  11         10.56         27.88        73.95 o                         
   4   2  11         74.30         67.05        28.84 o                         
   5   2  11         23.15         -2.92        31.22 o                         
   6   2  11        131.90        105.56        25.66 o                         
 -11   3  11         64.36         82.37        17.21 o                         
 -10   3  11         20.22         53.34        24.81 o                         
  -9   3  11        540.65        623.96        41.16 o                         
  -8   3  11          5.84         18.04        35.13 o                         
  -7   3  11          4.42         45.12        28.94 o                         
  -6   3  11         63.03         72.83        33.27 o                         
  -5   3  11        297.91        224.77        35.43 o                         
  -4   3  11        382.21        371.40        36.05 o                         
  -3   3  11         79.20         90.54        29.05 o                         
  -2   3  11        535.81        551.24        39.76 o                         
  -1   3  11       1122.02       1023.38        48.46 o                         
   0   3  11        746.10        677.62        44.03 o                         
   1   3  11         23.49         18.42        33.04 o                         
   2   3  11          9.59          7.06        37.81 o                         
   3   3  11         76.94        100.05        29.97 o                         
   4   3  11          0.26          9.73        26.90 o                         
   5   3  11        435.59        427.53        31.56 o                         
   6   3  11         34.13        -26.62        26.62 o                         
 -11   4  11         12.30         85.34        20.39 o                         
 -10   4  11         64.50         78.78        20.64 o                         
  -9   4  11        108.83        126.46        29.17 o                         
  -8   4  11        356.44        353.46        36.78 o                         
  -7   4  11        103.35         78.28        34.20 o                         
  -6   4  11         22.93         16.68        29.75 o                         
  -5   4  11         37.63         58.55        32.13 o                         
  -4   4  11        103.77         50.29        40.65 o                         
  -3   4  11        138.50        133.59        31.56 o                         
  -2   4  11        563.80        537.03        44.98 o                         
  -1   4  11        909.61        995.29       173.13 o                         
   0   4  11        579.89        561.39        43.11 o                         
   1   4  11        181.39        179.19        37.05 o                         
   2   4  11         47.05         40.28        36.65 o                         
   3   4  11         28.63          0.24        31.56 o                         
   4   4  11        651.82        718.88        41.32 o                         
   5   4  11         19.75         18.90        19.89 o                         
 -10   5  11         14.53        -18.61        19.88 o                         
  -9   5  11        109.64        120.39        22.22 o                         
  -8   5  11         92.51        105.73        33.86 o                         
  -7   5  11         93.29        129.84        31.39 o                         
  -6   5  11         56.01         38.74        25.40 o                         
  -5   5  11        101.58         53.96        35.97 o                         
  -4   5  11          3.36        150.18       126.31 o                         
  -3   5  11        170.33        149.80        27.95 o                         
  -2   5  11        171.76        197.76        27.30 o                         
  -1   5  11        174.12        206.74        63.35 o                         
   0   5  11        136.44        109.82        58.50 o                         
   1   5  11        831.46        985.85        82.07 o                         
   2   5  11          1.52         -4.23        53.07 o                         
   3   5  11        493.47        514.08        39.11 o                         
   4   5  11          9.56         27.86        23.83 o                         
   5   5  11        403.33        425.68        23.83 o                         
 -10   6  11         14.43         49.45        19.95 o                         
  -8   6  11         34.13         -6.89        31.61 o                         
  -7   6  11         19.35         64.55        63.41 o                         
  -6   6  11         16.04        -24.80        24.80 o                         
  -5   6  11        510.51        403.31        31.06 o                         
  -4   6  11        495.13        473.29        83.64 o                         
  -3   6  11        107.06         81.42        36.66 o                         
  -2   6  11          5.04         -2.33        52.82 o                         
  -1   6  11        321.97        252.26        66.84 o                         
   0   6  11        575.14        785.64        80.37 o                         
   1   6  11        493.12        616.14        72.22 o                         
   2   6  11        419.92        423.06        38.06 o                         
   3   6  11         19.57         -4.80        25.61 o                         
   4   6  11        518.63        585.83        29.74 o                         
  -9   7  11         25.51         37.76        20.77 o                         
  -8   7  11         22.37          8.67        27.41 o                         
  -6   7  11         68.09         72.85        65.46 o                         
  -5   7  11         12.42        -30.72        31.00 o                         
  -4   7  11        685.06        709.17        72.52 o                         
  -3   7  11         68.99         -4.09        54.30 o                         
  -2   7  11        474.60        401.26        71.07 o                         
  -1   7  11        161.59         95.85        63.06 o                         
   0   7  11        858.25        955.50        78.97 o                         
   1   7  11         59.55        106.47        53.67 o                         
   2   7  11         38.52         36.73        25.45 o                         
   3   7  11        149.22        159.10        24.00 o                         
   4   7  11         10.59         34.71        21.21 o                         
  -8   8  11          0.57         35.10        23.21 o                         
  -7   8  11         16.46        -38.99        38.99 o                         
  -6   8  11         13.36        157.84        46.07 o                         
  -5   8  11        308.62        317.90        55.87 o                         
  -4   8  11         41.45        -45.69        45.69 o                         
  -3   8  11        600.19        498.56        93.06 o                         
  -2   8  11         53.45         66.16        73.81 o                         
  -1   8  11        385.62        443.57        68.30 o                         
   0   8  11          1.62         56.86        52.85 o                         
   1   8  11        407.09        459.82        51.78 o                         
   2   8  11          2.60          3.98        20.52 o                         
   3   8  11          4.32         -1.13        22.72 o                         
  -7   9  11          9.35         -7.24        23.98 o                         
  -6   9  11         68.69        -37.59        37.59 o                         
  -5   9  11        205.63        352.99        45.83 o                         
  -4   9  11        529.19        501.52        45.54 o                         
  -3   9  11        113.29         45.10        32.56 o                         
  -2   9  11        188.68        158.60        33.21 o                         
  -1   9  11          4.13         -6.24        35.96 o                         
   0   9  11        220.04        210.32        56.68 o                         
   1   9  11         70.23         58.38        34.03 o                         
   2   9  11         17.04         10.24        22.58 o                         
  -6  10  11          2.40         -3.35        19.84 o                         
  -5  10  11        125.71         39.65        26.92 o                         
  -4  10  11         38.21        112.27        20.05 o                         
  -3  10  11        107.83        203.33        24.56 o                         
  -2  10  11          2.80         43.71        32.46 o                         
  -1  10  11         19.98         26.46        28.58 o                         
   0  10  11        119.15        142.44        29.36 o                         
 -10   0  12        134.74        -17.83        59.61 o                         
  -8   0  12        655.44        508.31       189.54 o                         
  -6   0  12        241.58        437.86        92.72 o                         
  -4   0  12         78.44        110.96        28.35 o                         
  -2   0  12        867.14        915.32        55.26 o                         
   0   0  12       1961.48       2012.52        93.16 o                         
   2   0  12         74.12         62.40        59.66 o                         
   4   0  12        129.01         67.64        50.44 o                         
 -11   1  12         20.52         46.84        24.96 o                         
 -10   1  12         21.85         -4.38        57.20 o                         
  -9   1  12        147.04         86.30        36.29 o                         
  -8   1  12        189.53         83.80        53.37 o                         
  -7   1  12        130.56        160.75        26.14 o                         
  -5   1  12        616.61        582.22        30.16 o                         
  -4   1  12        639.25        685.15        27.54 o                         
  -3   1  12        111.11        146.73        23.17 o                         
  -2   1  12         76.53         97.19        38.66 o                         
  -1   1  12       1361.04       1449.34        77.41 o                         
   0   1  12         34.85         56.19        32.23 o                         
   1   1  12        502.13        426.00        45.07 o                         
   2   1  12         48.21        103.21        42.92 o                         
   3   1  12         34.08         -1.87        45.28 o                         
   4   1  12         25.86        -19.57        36.68 o                         
   5   1  12        315.68        309.67        28.80 o                         
 -11   2  12         11.53         -6.21        31.28 o                         
 -10   2  12          4.55        -16.20        54.07 o                         
  -9   2  12        161.25        123.97       117.27 o                         
  -8   2  12         38.46          8.14        45.69 o                         
  -7   2  12        518.02        563.28        50.89 o                         
  -6   2  12        121.33        195.33        64.73 o                         
  -5   2  12       1333.46       1303.36        46.85 o                         
  -4   2  12         26.34         32.43        22.93 o                         
  -3   2  12        590.02        600.94        30.77 o                         
  -2   2  12         52.21         81.98        30.40 o                         
  -1   2  12          5.48         24.26        40.89 o                         
   0   2  12        474.44        498.49        42.45 o                         
   1   2  12         27.77         23.37        36.54 o                         
   2   2  12         41.56         47.87        41.03 o                         
   3   2  12         49.49         67.16        40.22 o                         
   4   2  12        366.78        404.77        39.80 o                         
   5   2  12          6.77         14.16        26.75 o                         
 -10   3  12        256.42        242.20        35.63 o                         
  -9   3  12          2.22         33.64        37.57 o                         
  -8   3  12        396.60        389.48        82.91 o                         
  -7   3  12          5.22         21.97        29.00 o                         
  -6   3  12        479.52        601.07       108.46 o                         
  -5   3  12          1.53        149.15       127.28 o                         
  -4   3  12       1979.73       1970.31        62.53 o                         
  -3   3  12        151.23        207.78        25.57 o                         
  -2   3  12         20.20         47.31        24.27 o                         
  -1   3  12          6.41         53.66        30.02 o                         
   0   3  12         65.98         81.17        32.72 o                         
   1   3  12         10.97          7.76        35.38 o                         
   2   3  12         43.57         69.57        38.81 o                         
   3   3  12        149.75        218.86        40.45 o                         
   4   3  12         12.51         -4.99        38.53 o                         
   5   3  12         94.81         87.64        24.70 o                         
 -10   4  12         46.24         30.47        16.64 o                         
  -9   4  12        265.49        335.77        29.65 o                         
  -8   4  12         11.18         -4.74        32.15 o                         
  -7   4  12         38.85         16.89        47.20 o                         
  -6   4  12          8.93        -13.53        30.45 o                         
  -5   4  12        538.70        569.91        43.57 o                         
  -4   4  12         78.89         21.91        59.97 o                         
  -3   4  12        340.20        290.70        38.86 o                         
  -2   4  12        337.03        307.10        58.63 o                         
  -1   4  12         57.84        100.98        32.59 o                         
   0   4  12         33.86         88.02        34.54 o                         
   1   4  12        272.81        371.84        54.56 o                         
   2   4  12          9.52         30.19        63.33 o                         
   3   4  12          2.09         58.50        45.44 o                         
   4   4  12        133.47        190.90        36.61 o                         
 -10   5  12        163.02        171.36        26.07 o                         
  -9   5  12         20.32          1.81        21.84 o                         
  -8   5  12         55.13         34.05        31.78 o                         
  -7   5  12          7.57         39.97        44.66 o                         
  -6   5  12         34.16          3.57        25.55 o                         
  -5   5  12         33.12         20.06        35.06 o                         
  -4   5  12        360.71        649.64       202.36 o                         
  -3   5  12         30.24        -37.55        37.55 o                         
  -2   5  12        224.43        147.96        37.00 o                         
  -1   5  12         12.12          7.72        27.87 o                         
   0   5  12        717.63        755.18        76.50 o                         
   1   5  12          5.73        -36.28        58.28 o                         
   2   5  12         51.04         -5.68        49.58 o                         
   3   5  12         36.80        110.04        40.01 o                         
   4   5  12         21.55         29.00        25.25 o                         
  -9   6  12        115.34         49.01        27.55 o                         
  -8   6  12         61.88         33.09        23.10 o                         
  -7   6  12         27.50        -28.85        28.85 o                         
  -6   6  12          8.04        -27.16        27.16 o                         
  -5   6  12         72.49         45.50        25.19 o                         
  -4   6  12          7.23         26.86        32.16 o                         
  -3   6  12        264.35        369.72       180.24 o                         
  -2   6  12          6.44        -55.37        55.37 o                         
  -1   6  12        339.78        316.96        63.52 o                         
   0   6  12        363.01        439.81        68.19 o                         
   1   6  12        364.67        348.11        57.93 o                         
   2   6  12         24.30        -16.71        41.08 o                         
   3   6  12          0.73         54.44        30.38 o                         
  -8   7  12         22.04         23.82        20.91 o                         
  -6   7  12          9.76         94.07        42.59 o                         
  -5   7  12          7.98        -40.42        51.62 o                         
  -4   7  12         58.32         19.59        55.65 o                         
  -3   7  12         18.78         20.19        57.94 o                         
  -2   7  12          7.97         32.68        50.98 o                         
  -1   7  12        111.50        151.55        58.61 o                         
   0   7  12        131.55        182.78        54.36 o                         
   1   7  12        157.19        152.24        45.11 o                         
   2   7  12         12.40        -25.38        32.68 o                         
   3   7  12        257.27        303.76        28.98 o                         
  -7   8  12         41.06        -15.42        27.52 o                         
  -6   8  12          1.14        -37.15        37.15 o                         
  -5   8  12         45.18        128.80        46.48 o                         
  -4   8  12         21.44        -18.93        49.28 o                         
  -3   8  12          3.33         25.89        70.77 o                         
  -2   8  12         13.13         48.34        39.68 o                         
  -1   8  12          6.29         47.94        47.14 o                         
   0   8  12        136.67        202.89        44.62 o                         
   1   8  12          1.82         -1.59        31.06 o                         
   2   8  12        122.51        128.69        26.10 o                         
  -6   9  12         49.78        -22.09        26.78 o                         
  -5   9  12          7.52         97.71        31.80 o                         
  -4   9  12          0.56         47.58        35.01 o                         
  -3   9  12          3.55         52.73        58.90 o                         
  -2   9  12         21.24         24.81        44.17 o                         
  -1   9  12         60.67         44.27        38.44 o                         
   0   9  12         25.89         -9.16        17.43 o                         
  -9   0  13        384.19        498.10        55.92 o                         
  -7   0  13        311.60        272.37        63.17 o                         
  -5   0  13        868.58        934.86       167.15 o                         
  -3   0  13        889.63        930.12        42.29 o                         
  -1   0  13          8.01          0.30        38.20 o                         
   1   0  13        110.64         98.73        52.14 o                         
   3   0  13        156.74        113.22        50.79 o                         
 -10   1  13         78.23        201.72        75.54 o                         
  -9   1  13        116.34        162.10        32.19 o                         
  -8   1  13        289.44        131.27        33.05 o                         
  -7   1  13         89.52         76.98        25.58 o                         
  -6   1  13        266.20        440.07        72.85 o                         
  -5   1  13          2.87        -16.87        25.55 o                         
  -4   1  13        793.05        887.26        32.91 o                         
  -3   1  13        135.34        174.60        25.65 o                         
  -2   1  13         80.00         94.52        24.07 o                         
  -1   1  13        227.15        266.39        48.65 o                         
   0   1  13          5.33         33.50        32.20 o                         
   1   1  13        150.20        151.32        37.63 o                         
   2   1  13         14.72         14.42        36.86 o                         
   3   1  13          7.89        -44.36        44.36 o                         
   4   1  13        103.78        116.39        25.98 o                         
 -10   2  13          9.65        118.50        94.59 o                         
  -9   2  13        157.93        207.53        30.20 o                         
  -8   2  13        403.49        257.35        67.26 o                         
  -7   2  13         73.55         52.86        30.62 o                         
  -6   2  13          3.62        117.09        65.23 o                         
  -5   2  13        242.40        231.66        34.76 o                         
  -4   2  13        216.41        216.41        28.20 o                         
  -3   2  13        194.20        257.78        27.76 o                         
  -2   2  13        341.52        393.29        35.00 o                         
  -1   2  13         44.22         73.16        46.28 o                         
   0   2  13        701.10        728.18        46.17 o                         
   1   2  13        124.16        125.21        36.38 o                         
   2   2  13         45.03         75.85        37.03 o                         
   3   2  13          3.22         22.14        32.87 o                         
   4   2  13         98.08         57.51        29.80 o                         
 -10   3  13         95.97         43.31        56.44 o                         
  -9   3  13         33.91        148.22        77.41 o                         
  -8   3  13         15.25          5.76        30.12 o                         
  -7   3  13         44.18         56.03        26.78 o                         
  -6   3  13         15.89        173.22       126.55 o                         
  -5   3  13        137.29        604.15       286.96 o                         
  -4   3  13         36.00        -31.38        90.11 o                         
  -3   3  13        378.13        398.60        29.84 o                         
  -2   3  13          9.59         45.82        23.13 o                         
  -1   3  13        318.53        396.26        37.29 o                         
   0   3  13        169.42        214.55        27.75 o                         
   1   3  13        451.76        505.67        30.41 o                         
   2   3  13        129.00        175.82        23.96 o                         
   3   3  13        122.32        161.52        21.59 o                         
   4   3  13          3.22        -26.37        26.37 o                         
  -9   4  13          2.01        -22.01        26.37 o                         
  -8   4  13         50.66         56.91        35.67 o                         
  -7   4  13          2.36        -38.44        44.95 o                         
  -6   4  13         31.60         86.69        58.38 o                         
  -5   4  13         45.09         55.17        33.89 o                         
  -4   4  13         53.81        139.60        73.43 o                         
  -3   4  13          0.32        -23.46        41.82 o                         
  -2   4  13         26.51         43.09        30.40 o                         
  -1   4  13         17.71         50.28        28.95 o                         
   0   4  13        254.54        296.37        31.89 o                         
   1   4  13         45.05        102.71        24.39 o                         
   2   4  13        104.00        192.82        50.49 o                         
   3   4  13         43.23         61.88        34.36 o                         
  -9   5  13          6.49        -13.03        18.44 o                         
  -8   5  13          2.78        -29.20        29.20 o                         
  -7   5  13         57.28         21.21        35.12 o                         
  -6   5  13         13.67        -25.37        25.37 o                         
  -5   5  13         52.99         23.60        33.55 o                         
  -4   5  13         69.26        264.47       163.90 o                         
  -3   5  13         38.15        213.10        43.58 o                         
  -2   5  13          3.84        -30.72        42.44 o                         
  -1   5  13        430.01        392.30        33.39 o                         
   0   5  13          2.81        -31.86        53.81 o                         
   1   5  13        169.20        108.55        50.87 o                         
   2   5  13         15.01         67.53        39.05 o                         
   3   5  13        132.64        159.37        29.94 o                         
  -7   6  13         19.63        -14.87        27.11 o                         
  -6   6  13        138.88        183.10        54.19 o                         
  -5   6  13         47.51         -1.50        29.43 o                         
  -4   6  13         12.33          9.37        27.61 o                         
  -3   6  13        173.13        286.67        39.27 o                         
  -2   6  13         38.90          4.77        43.68 o                         
  -1   6  13         22.49          3.02        49.47 o                         
   0   6  13        245.20        247.90        54.11 o                         
   1   6  13          6.69        -18.74        42.07 o                         
   2   6  13         94.61        156.00        33.70 o                         
  -6   7  13         22.98        135.31        35.48 o                         
  -5   7  13         68.78         83.36        42.42 o                         
  -4   7  13         91.03         42.07        46.24 o                         
  -3   7  13          4.53         -9.05        27.40 o                         
  -2   7  13          8.68         12.10        42.15 o                         
  -1   7  13          9.60         12.40        43.19 o                         
   0   7  13         56.91         56.25        40.69 o                         
   1   7  13         42.71         33.83        30.93 o                         
  -5   8  13        112.28        209.84        36.99 o                         
  -4   8  13         61.28         52.03        36.66 o                         
  -3   8  13         35.92         21.07        23.90 o                         
  -2   8  13          8.79          0.67        24.45 o                         
  -1   8  13         21.22          6.35        21.99 o                         
   0   8  13          5.08        -14.48        18.33 o                         
  -3   9  13         34.50         50.27        23.87 o                         
 -10   0  14          2.25          7.24        22.39 o                         
  -8   0  14         92.45        112.04        46.35 o                         
  -6   0  14          5.34        105.41        87.22 o                         
  -4   0  14        151.58        155.99        30.97 o                         
  -2   0  14        675.86        743.91        59.24 o                         
   0   0  14       1355.69       1308.65        74.80 o                         
   2   0  14         61.63         69.12        43.71 o                         
 -10   1  14          1.53        -11.77        20.74 o                         
  -9   1  14         22.42         52.54        38.73 o                         
  -8   1  14         25.32         -2.32        37.66 o                         
  -7   1  14          3.37        -20.08        21.83 o                         
  -6   1  14        214.30        270.54        29.46 o                         
  -5   1  14         92.93        126.07        33.09 o                         
  -4   1  14        655.35        664.53        34.36 o                         
  -3   1  14        105.90        117.24        24.91 o                         
  -2   1  14        112.51        128.14        32.39 o                         
  -1   1  14       1003.63       1034.49        37.05 o                         
   0   1  14          0.63         17.25        22.98 o                         
   1   1  14        296.04        294.69        36.06 o                         
   2   1  14          8.80          6.78        28.70 o                         
   3   1  14        146.17        210.31        20.85 o                         
  -9   2  14         35.64         77.36        38.46 o                         
  -8   2  14          4.29        -14.81        27.67 o                         
  -7   2  14         72.20         48.41        27.49 o                         
  -6   2  14        144.23        239.00        74.53 o                         
  -5   2  14        733.30        962.43        51.78 o                         
  -4   2  14        100.56         91.53        29.82 o                         
  -3   2  14        450.40        499.39        30.70 o                         
  -2   2  14         64.90        101.20        29.83 o                         
  -1   2  14         33.74         55.87        22.99 o                         
   0   2  14        317.05        324.28        26.78 o                         
   1   2  14          0.64         26.74        21.18 o                         
   2   2  14         88.62        104.92        22.43 o                         
   3   2  14         91.65        105.97        30.51 o                         
  -9   3  14          4.23        -19.81        25.88 o                         
  -8   3  14         82.74         97.69        37.29 o                         
  -7   3  14         27.39        -24.05        33.91 o                         
  -6   3  14        125.76        178.03        72.15 o                         
  -5   3  14        162.46        455.05       182.51 o                         
  -4   3  14        431.46        438.20       116.88 o                         
  -3   3  14         17.40        -12.10        65.80 o                         
  -2   3  14         33.94         42.33        26.73 o                         
  -1   3  14         20.98         22.14        21.77 o                         
   0   3  14         47.28         71.37        26.82 o                         
   1   3  14          8.32         34.50        23.19 o                         
   2   3  14         11.04         23.71        18.14 o                         
  -8   4  14          9.75        -29.75        29.75 o                         
  -7   4  14         41.98          7.27        38.33 o                         
  -6   4  14         89.52         89.60        33.57 o                         
  -5   4  14         92.21         47.02        29.30 o                         
  -3   4  14         39.06        -46.98        46.98 o                         
  -2   4  14          2.43        -39.10        39.21 o                         
  -1   4  14         19.80          9.32        19.43 o                         
   0   4  14        126.85        137.94        19.98 o                         
   1   4  14         50.71         47.51        23.54 o                         
   2   4  14          1.27          8.53        30.49 o                         
  -8   5  14        212.11        232.53        27.03 o                         
  -7   5  14         30.46          9.96        29.28 o                         
  -6   5  14         24.50        -28.90        28.90 o                         
  -5   5  14          2.06         -5.29        34.49 o                         
  -4   5  14        154.73        282.92        99.98 o                         
  -3   5  14          3.69        181.05        37.51 o                         
  -2   5  14         21.18        151.47       113.70 o                         
  -1   5  14         38.23        -19.24        23.67 o                         
   0   5  14          1.12         67.80        42.94 o                         
   1   5  14         20.13         68.38        36.99 o                         
  -6   6  14         28.42        128.56        28.37 o                         
  -5   6  14         19.14        -18.52        35.78 o                         
  -4   6  14         53.73         16.80        22.39 o                         
  -3   6  14          4.59        -10.29        41.11 o                         
  -2   6  14         65.77        -44.04        44.04 o                         
  -1   6  14         31.10        -42.75        42.75 o                         
   0   6  14         35.14        118.13        38.75 o                         
  -5   7  14        176.41        244.44        34.03 o                         
  -4   7  14          6.48         -9.06        32.82 o                         
  -3   7  14         16.10          9.80        33.70 o                         
  -2   7  14          3.99        -25.22        32.35 o                         
  -1   7  14         21.57         12.63        20.54 o                         
  -7   0  15         14.71          0.67        44.65 o                         
  -5   0  15        119.19        292.83        99.91 o                         
  -3   0  15        364.91        411.47        50.00 o                         
  -1   0  15          9.98         -2.44        36.66 o                         
   1   0  15         22.99         44.01        21.72 o                         
  -8   1  15         60.42         -2.64        44.99 o                         
  -7   1  15         50.93          1.26        20.17 o                         
  -6   1  15         12.32         79.40        20.10 o                         
  -5   1  15          2.94        155.05        37.30 o                         
  -4   1  15        278.09        301.55        34.00 o                         
  -3   1  15          4.62         33.98        28.73 o                         
  -2   1  15         49.98         73.16        27.85 o                         
  -1   1  15         73.82         70.62        26.62 o                         
   0   1  15          0.39         21.52        22.99 o                         
   1   1  15         43.51         61.76        17.36 o                         
  -8   2  15         14.74          3.21        31.78 o                         
  -7   2  15         32.78        -27.88        27.88 o                         
  -6   2  15         30.41         66.78        31.77 o                         
  -4   2  15         13.89          7.43        28.23 o                         
  -3   2  15         55.95         47.66        29.36 o                         
  -2   2  15         29.76         24.51        25.10 o                         
  -1   2  15          7.45          2.33        23.64 o                         
   0   2  15        322.14        319.59        38.30 o                         
   1   2  15          1.35          4.52        16.64 o                         
  -8   3  15        172.92        193.62        31.06 o                         
  -7   3  15          4.35        -32.04        32.04 o                         
  -6   3  15         37.44         -3.48        29.41 o                         
  -5   3  15         62.68        183.29        97.23 o                         
  -3   3  15         25.80        -25.48        31.64 o                         
  -2   3  15          9.63        -16.74        22.64 o                         
  -1   3  15        303.27        287.84        25.54 o                         
   0   3  15          4.35         17.74        16.28 o                         
  -7   4  15         43.47          7.60        29.58 o                         
  -6   4  15         76.79          0.52        37.65 o                         
  -5   4  15         31.12         31.17        37.76 o                         
  -4   4  15         71.15        142.13        92.36 o                         
  -2   4  15         40.62        112.70        30.73 o                         
  -1   4  15         84.06         34.63        20.19 o                         
   0   4  15        328.85        340.75        44.12 o                         
  -5   5  15        413.27        313.81        39.62 o                         
  -4   5  15         27.91          6.06        23.90 o                         
  -3   5  15        319.40        330.95        39.01 o                         
  -2   5  15         91.91        144.56        25.93 o                         
  -4   6  15        450.19        476.28        36.88 o                         
  -3   6  15          3.42        -28.18        28.18 o                         
  -2   6  15        103.47         68.24        27.63 o                         
  -6   0  16         89.88         88.63        33.18 o                         
  -4   0  16         74.23        234.48        40.23 o                         
  -2   0  16         35.39         86.35        34.66 o                         
  -7   1  16         14.61        -20.04        20.04 o                         
  -6   1  16          1.33        -22.12        22.12 o                         
  -5   1  16        127.38        211.98        28.20 o                         
  -3   1  16         41.76         44.05        24.10 o                         
  -2   1  16          3.65         27.08        22.55 o                         
  -1   1  16         93.39         78.83        21.91 o                         
  -6   2  16         66.48         21.87        31.69 o                         
  -5   2  16          3.36         48.32        34.82 o                         
  -4   2  16        103.49        219.56        27.53 o                         
  -3   2  16         43.93         96.82       114.82 o                         
  -2   2  16         83.89         38.59        21.59 o                         
  -1   2  16          8.57        -19.71        19.71 o                         
  -6   3  16         30.51         -7.08        29.31 o                         
  -5   3  16         81.09         98.65        33.83 o                         
  -4   3  16         41.94        138.93        34.93 o                         
  -3   3  16        100.03        200.81        33.89 o                         
  -2   3  16         28.99        150.59        28.54 o                         
  -4   4  16        117.97        117.42        29.20 o                         
                                                                                
